# Supplementary material for: α-Halothioamide warheads with enhanced cysteine reactivity and specificity for covalent protein labelling
Source: Nat Commun. 2026 May 14;17:6824. doi: 10.1038/s41467-026-72993-6 (PMC13388716; doi:10.1038/s41467-026-72993-6)
Supplement: Supplementary file 3 — Supplementary Data 1 [file 41467_2026_72993_MOESM3_ESM.zip]

Archive with 4 entries (4 files):
- Figure 2 - Gaussian m062x6311++dp COORDINATES.txt
- Figure S7e - BTK_12_complexes_starting
- Figure S7e - BTK_14_complexes_starting
- README.txt
