# Supplementary material for: α-Halothioamide warheads with enhanced cysteine reactivity and specificity for covalent protein labelling
Source: Nat Commun. 2026 May 14;17:6824. doi: 10.1038/s41467-026-72993-6 (PMC13388716; doi:10.1038/s41467-026-72993-6)
Supplement: Supplementary file 3 — Supplementary Data 1 [file 41467_2026_72993_MOESM3_ESM.zip › Figure 2 - Gaussian m062x6311++dp COORDINATES.txt]

3a_initial_state.log

 
 ---------------------------------------------------------------------
 Center     Atomic      Atomic             Coordinates (Angstroms)
 Number     Number       Type             X           Y           Z
 ---------------------------------------------------------------------
      1          6           0       -1.747162    1.246119   -0.005894
      2          6           0       -0.413785    0.950856   -0.283008
      3          6           0       -0.031227   -0.382326   -0.449007
      4          6           0       -0.986595   -1.398369   -0.333312
      5          6           0       -2.309603   -1.087074   -0.056635
      6          6           0       -2.699710    0.240740    0.107984
      7          1           0        0.308447    1.746840   -0.369617
      8          1           0       -0.679585   -2.431031   -0.463170
      9          1           0       -3.732831    0.485156    0.323490
     10          7           0        1.288654   -0.790966   -0.741381
     11          1           0        1.410054   -1.789884   -0.866497
     12          6           0        2.396123   -0.026756   -0.895021
     13          6           0        3.598172   -0.838950   -1.353544
     14          1           0        3.610108   -1.827644   -0.900396
     15          1           0       -2.036481    2.283104    0.120475
     16          1           0       -3.036601   -1.886041    0.030717
     17          8           0        2.437022    1.182749   -0.736695
     18          1           0        3.554040   -0.937039   -2.438411
     19         17           0        5.133571   -0.028928   -0.947160
 ---------------------------------------------------------------------

3a_transition_state.log

 
 ---------------------------------------------------------------------
 Center     Atomic      Atomic             Coordinates (Angstroms)
 Number     Number       Type             X           Y           Z
 ---------------------------------------------------------------------
      1          6           0       -0.840103    0.269990    0.304019
      2          8           0       -0.769049   -0.134784    1.463879
      3          6           0       -2.147568    0.639758   -0.311662
      4          1           0       -2.202044    0.851157   -1.366708
      5          1           0       -3.030988    0.291538    0.196670
      6          6           0       -2.552859   -2.539666    0.533398
      7          1           0       -1.683745   -2.633443    1.187437
      8          1           0       -2.987412   -3.532636    0.400227
      9          1           0       -3.295683   -1.915138    1.037805
     10         16           0       -2.093217   -1.830337   -1.084237
     11         17           0       -2.281814    2.646868    0.347324
     12          7           0        0.245850    0.554195   -0.467246
     13          1           0        0.064070    0.997740   -1.358770
     14          6           0        1.589651    0.238283   -0.200802
     15          6           0        2.571784    0.956228   -0.892228
     16          6           0        1.968324   -0.784190    0.673336
     17          1           0        2.269521    1.741969   -1.576708
     18          1           0        1.218070   -1.363481    1.191550
     19          6           0        4.299214   -0.342714    0.180912
     20          1           0        5.348006   -0.566981    0.333689
     21          6           0        3.915466    0.663604   -0.703280
     22          1           0        4.665269    1.227380   -1.246160
     23          6           0        3.320154   -1.060448    0.860307
     24          1           0        3.604308   -1.855620    1.539959
 ---------------------------------------------------------------------

3b_initial_state.log

 
 ---------------------------------------------------------------------
 Center     Atomic      Atomic             Coordinates (Angstroms)
 Number     Number       Type             X           Y           Z
 ---------------------------------------------------------------------
      1          6           0       -1.751106    1.243134   -0.060749
      2          6           0       -0.435493    0.949747   -0.401587
      3          6           0       -0.049380   -0.385534   -0.523053
      4          6           0       -0.992135   -1.394225   -0.316326
      5          6           0       -2.296380   -1.065578    0.016850
      6          6           0       -2.700268    0.255754    0.158574
      7          1           0        0.270504    1.748190   -0.576719
      8          1           0       -0.696190   -2.434000   -0.416961
      9          1           0       -3.718977    0.504979    0.424499
     10          7           0        1.249206   -0.788728   -0.873619
     11          1           0        1.348951   -1.769793   -1.112331
     12          6           0        2.389165   -0.046952   -0.830885
     13          6           0        3.592911   -0.826336   -1.335465
     14          1           0        3.582533   -1.847269   -0.959738
     15          1           0        3.565831   -0.840410   -2.425120
     16          6           0       -2.117601    2.689075    0.107357
     17          6           0       -3.266203   -2.187502    0.247482
     18          9           0       -1.632470    3.450779   -0.886636
     19          9           0       -1.619750    3.198987    1.250036
     20          9           0       -3.441180    2.886709    0.144095
     21          9           0       -4.509915   -1.753629    0.480046
     22          9           0       -2.911300   -2.942843    1.303151
     23          9           0       -3.330752   -3.020915   -0.805421
     24          8           0        2.441262    1.112858   -0.465821
     25         17           0        5.125800   -0.071426   -0.836638
 ---------------------------------------------------------------------

3b_transition_state.log

 
 ---------------------------------------------------------------------
 Center     Atomic      Atomic             Coordinates (Angstroms)
 Number     Number       Type             X           Y           Z
 ---------------------------------------------------------------------
      1          6           0       -2.520192   -0.136448   -0.282557
      2          6           0       -3.797848   -0.889858   -0.396924
      3          1           0       -3.787681   -1.965651   -0.329393
      4          1           0       -4.692796   -0.359532   -0.116759
      5          6           0       -3.974341    0.734537    2.496272
      6          1           0       -3.172945    1.449252    2.299442
      7          1           0       -4.264835    0.829569    3.544639
      8          1           0       -4.839598    1.003490    1.884488
      9         16           0       -3.434045   -0.972057    2.151855
     10          7           0       -1.397110   -0.902749   -0.470511
     11          1           0       -1.546578   -1.888723   -0.646873
     12          6           0       -0.071035   -0.511665   -0.301621
     13          6           0        0.919533   -1.390484   -0.758937
     14          6           0        0.309722    0.674857    0.327714
     15          1           0        0.625618   -2.316128   -1.241463
     16          1           0       -0.435751    1.360952    0.703868
     17          6           0        2.656883    0.108583    0.019602
     18          1           0        3.705547    0.348875    0.138159
     19          6           0        2.255661   -1.073995   -0.595786
     20          6           0        1.664243    0.961403    0.473144
     21          6           0        3.299890   -2.052781   -1.046164
     22          6           0        2.030122    2.265392    1.119726
     23          9           0        2.879314   -2.816365   -2.065224
     24          9           0        4.426499   -1.445080   -1.446563
     25          9           0        3.655033   -2.897630   -0.058600
     26          9           0        1.342617    2.477275    2.254766
     27          9           0        3.330025    2.344159    1.430414
     28          9           0        1.762682    3.314239    0.317957
     29         17           0       -4.092023   -0.773792   -2.486443
     30          8           0       -2.489374    1.089215   -0.198682
 ---------------------------------------------------------------------

3c_initial_state.log

 
 ---------------------------------------------------------------------
 Center     Atomic      Atomic             Coordinates (Angstroms)
 Number     Number       Type             X           Y           Z
 ---------------------------------------------------------------------
      1          7           0        1.285648   -0.592666   -1.398300
      2          1           0        1.258919   -1.592015   -1.554994
      3          6           0        2.454018    0.011453   -1.164451
      4          6           0        3.668701   -0.894368   -1.246279
      5          1           0        3.401978   -1.947188   -1.206993
      6          1           0        4.202607   -0.676640   -2.170183
      7         17           0        4.795602   -0.568406    0.107062
      8          6           0        0.035041    0.166185   -1.458753
      9          1           0       -0.131180    0.651418   -0.494515
     10          1           0        0.134076    0.946213   -2.216827
     11          6           0       -1.108085   -0.755449   -1.790988
     12          6           0       -1.833520   -1.374213   -0.772561
     13          6           0       -1.427971   -1.030345   -3.121355
     14          6           0       -2.867025   -2.255352   -1.078866
     15          1           0       -1.588850   -1.159670    0.262721
     16          6           0       -2.460644   -1.911192   -3.429885
     17          1           0       -0.867364   -0.547593   -3.915444
     18          6           0       -3.181323   -2.525374   -2.408336
     19          1           0       -3.427675   -2.728058   -0.280860
     20          1           0       -2.704406   -2.115569   -4.465972
     21          1           0       -3.987241   -3.209350   -2.647727
     22          8           0        2.551769    1.219118   -0.947172
 ---------------------------------------------------------------------

3c_transition_state.log

 
 ---------------------------------------------------------------------
 Center     Atomic      Atomic             Coordinates (Angstroms)
 Number     Number       Type             X           Y           Z
 ---------------------------------------------------------------------
      1          6           0       -0.921131   -0.032484    0.135185
      2          6           0       -2.166654    0.230163   -0.644196
      3          1           0       -2.208403    0.061098   -1.705432
      4          1           0       -3.086388    0.186026   -0.084390
      5          6           0       -2.920735   -2.431303    1.180949
      6          1           0       -3.426286   -3.381224    1.365611
      7          1           0       -3.624514   -1.626030    1.408249
      8          1           0       -2.078045   -2.354380    1.870386
      9         16           0       -2.367590   -2.347644   -0.556940
     10          7           0        0.229396   -0.159402   -0.559227
     11          1           0        1.039124   -0.422510   -0.010222
     12          6           0        0.293601   -0.389005   -2.001537
     13          1           0       -0.130022    0.471023   -2.524500
     14          1           0       -0.297134   -1.276012   -2.254820
     15          6           0        1.726902   -0.583953   -2.421628
     16          6           0        2.453151    0.463674   -2.986813
     17          6           0        2.353501   -1.814424   -2.213706
     18          6           0        3.787647    0.284796   -3.343692
     19          1           0        1.968842    1.421083   -3.149243
     20          6           0        3.687413   -1.994699   -2.566143
     21          1           0        1.789012   -2.633064   -1.777411
     22          6           0        4.406773   -0.943978   -3.132365
     23          1           0        4.342343    1.104297   -3.785876
     24          1           0        4.164220   -2.954402   -2.403755
     25          1           0        5.444939   -1.084274   -3.410266
     26          8           0       -0.932605    0.007448    1.374329
     27         17           0       -2.044582    2.339105   -0.757642
 ---------------------------------------------------------------------

3d_initial_state.log

 
 ---------------------------------------------------------------------
 Center     Atomic      Atomic             Coordinates (Angstroms)
 Number     Number       Type             X           Y           Z
 ---------------------------------------------------------------------
      1          6           0        2.314620   -0.681980   -0.473009
      2          6           0        0.270435   -0.192653    0.735204
      3          6           0        0.269682   -0.002453   -1.698405
      4          6           0       -0.622637   -1.430219    0.680323
      5          1           0       -0.341100    0.712880    0.769204
      6          1           0        0.923937   -0.197991    1.603356
      7          6           0       -0.630705   -1.228758   -1.835696
      8          1           0       -0.338387    0.899577   -1.589268
      9          1           0        0.899104    0.135696   -2.573956
     10          6           0       -1.489481   -1.407258   -0.581184
     11          1           0       -1.245371   -1.465913    1.577310
     12          1           0        0.014000   -2.321954    0.681410
     13          1           0       -1.258742   -1.114509   -2.722410
     14          1           0        0.000627   -2.112116   -1.985620
     15          1           0       -2.078926   -2.323987   -0.653910
     16          1           0       -2.195544   -0.571557   -0.512219
     17          7           0        1.088697   -0.117570   -0.482603
     18          6           0        2.989547   -0.796793   -1.836757
     19          1           0        3.025121    0.169545   -2.334704
     20          1           0        2.450775   -1.507656   -2.462204
     21          8           0        2.873418   -1.059046    0.556195
     22         17           0        4.669790   -1.381911   -1.699689
 ---------------------------------------------------------------------

3d_transition_state.log

 
 ---------------------------------------------------------------------
 Center     Atomic      Atomic             Coordinates (Angstroms)
 Number     Number       Type             X           Y           Z
 ---------------------------------------------------------------------
      1          6           0       -0.507388    0.059138    0.906682
      2          6           0       -1.830490    0.645600    0.515280
      3          1           0       -1.939654    1.436789   -0.200901
      4          1           0       -2.671064   -0.010099    0.671828
      5          6           0       -2.591501   -2.145400   -0.894311
      6          1           0       -2.132254   -2.506338    0.029580
      7          1           0       -2.661977   -2.986829   -1.586449
      8          1           0       -3.606728   -1.810723   -0.667543
      9         16           0       -1.592456   -0.801815   -1.625118
     10         17           0       -2.178803    1.855300    2.231732
     11          6           0        0.696524    1.943372   -0.200886
     12          6           0        1.926023    0.131951    0.869947
     13          6           0        1.272268    1.589611   -1.571234
     14          1           0        1.362987    2.652410    0.302243
     15          1           0       -0.274942    2.422190   -0.280395
     16          6           0        2.533341   -0.293752   -0.465757
     17          1           0        2.570879    0.874446    1.351179
     18          1           0        1.809054   -0.709675    1.546736
     19          6           0        2.630887    0.901696   -1.416574
     20          1           0        1.367820    2.504014   -2.162240
     21          1           0        0.573195    0.924355   -2.087263
     22          1           0        3.520504   -0.727417   -0.287396
     23          1           0        1.902222   -1.072691   -0.906688
     24          1           0        3.008466    0.583245   -2.391106
     25          1           0        3.351053    1.621305   -1.008998
     26          7           0        0.618431    0.755938    0.652003
     27          8           0       -0.500841   -1.001611    1.555175
 ---------------------------------------------------------------------

4a_initial_state.log

 
 ---------------------------------------------------------------------
 Center     Atomic      Atomic             Coordinates (Angstroms)
 Number     Number       Type             X           Y           Z
 ---------------------------------------------------------------------
      1          6           0       -1.734835    1.245806    0.024072
      2          6           0       -0.405271    0.944014   -0.263627
      3          6           0       -0.035551   -0.388532   -0.461125
      4          6           0       -1.000299   -1.397549   -0.366720
      5          6           0       -2.319865   -1.079649   -0.079779
      6          6           0       -2.696993    0.247356    0.117417
      7          1           0        0.324156    1.735128   -0.333409
      8          1           0       -0.705084   -2.430233   -0.521197
      9          1           0       -3.727152    0.496494    0.341437
     10          7           0        1.280211   -0.797979   -0.768165
     11          1           0        1.393971   -1.793386   -0.928884
     12          6           0        2.395858   -0.044183   -0.898858
     13          6           0        3.605022   -0.847624   -1.350282
     14          1           0        3.743315   -1.730418   -0.723774
     15          1           0       -2.013589    2.282343    0.175190
     16          1           0       -3.054091   -1.873730   -0.010700
     17          8           0        2.464870    1.160114   -0.704549
     18          1           0        3.478978   -1.146928   -2.392708
     19          9           0        4.732002   -0.056228   -1.253053
 ---------------------------------------------------------------------

4a_transition_state.log

 
 ---------------------------------------------------------------------
 Center     Atomic      Atomic             Coordinates (Angstroms)
 Number     Number       Type             X           Y           Z
 ---------------------------------------------------------------------
      1          6           0       -0.797276    0.185992    0.294400
      2          6           0       -2.113828    0.543497   -0.298495
      3          1           0       -2.192262    0.826661   -1.335394
      4          1           0       -2.998974    0.311796    0.270737
      5          6           0       -2.761533   -2.463806    0.554166
      6          1           0       -1.914845   -2.592658    1.230768
      7          1           0       -3.219754   -3.441046    0.390794
      8          1           0       -3.500681   -1.823699    1.044200
      9         16           0       -2.235724   -1.750988   -1.038722
     10          7           0        0.274416    0.467726   -0.498858
     11          1           0        0.078527    0.933424   -1.375773
     12          6           0        1.629387    0.211535   -0.222028
     13          6           0        2.585619    0.993714   -0.877627
     14          6           0        2.043868   -0.814849    0.631139
     15          1           0        2.255927    1.781113   -1.547161
     16          1           0        1.314582   -1.442514    1.122632
     17          6           0        4.357718   -0.249693    0.188914
     18          1           0        5.413518   -0.428950    0.352242
     19          6           0        3.939243    0.760695   -0.674374
     20          1           0        4.668440    1.373867   -1.191218
     21          6           0        3.404067   -1.031690    0.832997
     22          1           0        3.716412   -1.830043    1.496461
     23          9           0       -2.053338    2.206482    0.264932
     24          8           0       -0.696694   -0.216470    1.454263
 ---------------------------------------------------------------------

4b_initial_state.log

 
 ---------------------------------------------------------------------
 Center     Atomic      Atomic             Coordinates (Angstroms)
 Number     Number       Type             X           Y           Z
 ---------------------------------------------------------------------
      1          6           0       -1.739925    1.237941   -0.051247
      2          6           0       -0.427983    0.934639   -0.396444
      3          6           0       -0.054113   -0.403293   -0.529457
      4          6           0       -1.004775   -1.405288   -0.329012
      5          6           0       -2.305791   -1.066368    0.008405
      6          6           0       -2.697476    0.257275    0.162249
      7          1           0        0.286291    1.726552   -0.567243
      8          1           0       -0.718900   -2.446936   -0.438482
      9          1           0       -3.713410    0.514119    0.431898
     10          7           0        1.241217   -0.806431   -0.891659
     11          1           0        1.338870   -1.780501   -1.160494
     12          6           0        2.381888   -0.070087   -0.836127
     13          6           0        3.600513   -0.819539   -1.342023
     14          1           0        3.703270   -1.780474   -0.835162
     15          1           0        3.515306   -0.973676   -2.419841
     16          6           0       -2.096991    2.685598    0.123994
     17          6           0       -3.284075   -2.180585    0.239913
     18          9           0       -1.597114    3.450949   -0.859792
     19          9           0       -1.607757    3.184336    1.275082
     20          9           0       -3.419484    2.892171    0.148322
     21          9           0       -4.534969   -1.740340    0.415705
     22          9           0       -2.967609   -2.901545    1.332024
     23          9           0       -3.313135   -3.047560   -0.786419
     24          9           0        4.725069   -0.061483   -1.091062
     25          8           0        2.451187    1.079858   -0.439744
 ---------------------------------------------------------------------

4b_transition_state.log

 
 ---------------------------------------------------------------------
 Center     Atomic      Atomic             Coordinates (Angstroms)
 Number     Number       Type             X           Y           Z
 ---------------------------------------------------------------------
      1          6           0       -0.818869    0.259811    0.312639
      2          6           0       -2.135213    0.601859   -0.279128
      3          1           0       -2.216113    0.860894   -1.322615
      4          1           0       -3.017303    0.370302    0.295139
      5          6           0       -2.610346   -2.420812    0.656013
      6          1           0       -1.737457   -2.490202    1.307535
      7          1           0       -3.015072   -3.424841    0.516999
      8          1           0       -3.371332   -1.816093    1.156769
      9         16           0       -2.173076   -1.704364   -0.960464
     10          7           0        0.255004    0.532950   -0.496819
     11          1           0        0.062848    1.008999   -1.369638
     12          6           0        1.591418    0.227761   -0.235813
     13          6           0        2.578397    0.963200   -0.895391
     14          6           0        1.969356   -0.810725    0.619744
     15          1           0        2.288968    1.765040   -1.566844
     16          1           0        1.218995   -1.412203    1.113032
     17          6           0        4.314918   -0.344462    0.176130
     18          1           0        5.362107   -0.562421    0.341545
     19          6           0        3.917332    0.669025   -0.685639
     20          6           0        3.319330   -1.068276    0.819394
     21          9           0       -2.092037    2.277091    0.249079
     22          8           0       -0.698821   -0.112061    1.478417
     23          6           0        4.944106    1.455890   -1.445620
     24          6           0        3.710634   -2.215012    1.705232
     25          9           0        4.638915    2.761989   -1.503721
     26          9           0        6.166408    1.361998   -0.906919
     27          9           0        5.051832    1.036689   -2.721436
     28          9           0        4.914586   -2.035853    2.268133
     29          9           0        2.835689   -2.412639    2.701779
     30          9           0        3.778526   -3.375415    1.023049
 ---------------------------------------------------------------------

4c_initial_state.log

 
 ---------------------------------------------------------------------
 Center     Atomic      Atomic             Coordinates (Angstroms)
 Number     Number       Type             X           Y           Z
 ---------------------------------------------------------------------
      1          7           0        1.279681   -0.606733   -1.375063
      2          1           0        1.250231   -1.604369   -1.547158
      3          6           0        2.448086   -0.018432   -1.103011
      4          6           0        3.653352   -0.941377   -1.148761
      5          1           0        3.465563   -1.857263   -0.587434
      6          1           0        3.889331   -1.181318   -2.187084
      7          6           0        0.034262    0.160082   -1.445682
      8          1           0       -0.143335    0.637702   -0.479697
      9          1           0        0.144335    0.945642   -2.196411
     10          6           0       -1.109349   -0.752691   -1.800179
     11          6           0       -1.814495   -1.420144   -0.797855
     12          6           0       -1.449139   -0.971768   -3.135599
     13          6           0       -2.846487   -2.294933   -1.125633
     14          1           0       -1.554216   -1.248902    0.241757
     15          6           0       -2.481278   -1.845730   -3.465749
     16          1           0       -0.904010   -0.451311   -3.916438
     17          6           0       -3.180779   -2.509148   -2.460663
     18          1           0       -3.390945   -2.806344   -0.340351
     19          1           0       -2.740862   -2.006422   -4.505686
     20          1           0       -3.986032   -3.187872   -2.716639
     21          8           0        2.560660    1.182072   -0.857426
     22          9           0        4.741546   -0.295543   -0.591553
 ---------------------------------------------------------------------

4c_transition_state.log

 
 ---------------------------------------------------------------------
 Center     Atomic      Atomic             Coordinates (Angstroms)
 Number     Number       Type             X           Y           Z
 ---------------------------------------------------------------------
      1          6           0       -0.938629    0.027777    0.111912
      2          6           0       -2.222565    0.080290   -0.638062
      3          1           0       -2.267319   -0.054328   -1.704916
      4          1           0       -3.130399    0.053326   -0.057967
      5          6           0       -2.774285   -2.410644    1.279980
      6          1           0       -3.556461   -1.674995    1.485825
      7          1           0       -1.939998   -2.229185    1.959585
      8          1           0       -3.178861   -3.402099    1.490804
      9         16           0       -2.244366   -2.324161   -0.461925
     10          9           0       -2.220598    1.836808   -0.762082
     11          7           0        0.203878   -0.028118   -0.606320
     12          1           0        1.049861   -0.149906   -0.062572
     13          6           0        0.267150   -0.364533   -2.028516
     14          1           0       -0.183599    0.437303   -2.616483
     15          1           0       -0.297931   -1.285147   -2.207586
     16          6           0        1.702116   -0.560330   -2.443734
     17          6           0        2.379995    0.421891   -3.164044
     18          6           0        2.376267   -1.730055   -2.084612
     19          6           0        3.713395    0.238612   -3.524745
     20          1           0        1.859921    1.331904   -3.444604
     21          6           0        3.708334   -1.913888   -2.440215
     22          1           0        1.849104   -2.499379   -1.528190
     23          6           0        4.379450   -0.928374   -3.162324
     24          1           0        4.230191    1.007156   -4.087842
     25          1           0        4.221439   -2.826549   -2.159969
     26          1           0        5.416373   -1.072031   -3.443028
     27          8           0       -0.919689    0.158584    1.346534
 ---------------------------------------------------------------------

4d_initial_state.log

 
 ---------------------------------------------------------------------
 Center     Atomic      Atomic             Coordinates (Angstroms)
 Number     Number       Type             X           Y           Z
 ---------------------------------------------------------------------
      1          6           0        2.318946   -0.714711   -0.477272
      2          6           0        0.280363   -0.216404    0.742404
      3          6           0        0.287146   -0.019399   -1.696225
      4          6           0       -0.648369   -1.427165    0.678604
      5          1           0       -0.304311    0.706255    0.789378
      6          1           0        0.937506   -0.251028    1.607388
      7          6           0       -0.647423   -1.218912   -1.836334
      8          1           0       -0.294772    0.900715   -1.595006
      9          1           0        0.927303    0.098452   -2.567893
     10          6           0       -1.513050   -1.372600   -0.583350
     11          1           0       -1.272481   -1.449859    1.575020
     12          1           0       -0.037767   -2.336895    0.674497
     13          1           0       -1.270180   -1.085338   -2.724021
     14          1           0       -0.042321   -2.120351   -1.985614
     15          1           0       -2.131288   -2.269850   -0.659142
     16          1           0       -2.192204   -0.514985   -0.512665
     17          7           0        1.096103   -0.154075   -0.476440
     18          6           0        3.002862   -0.851685   -1.831560
     19          1           0        3.089512    0.114705   -2.329960
     20          1           0        2.459479   -1.553240   -2.467554
     21          9           0        4.278531   -1.350921   -1.637783
     22          8           0        2.902587   -1.088041    0.542872
 ---------------------------------------------------------------------

4d_transition_state.log

 
 ---------------------------------------------------------------------
 Center     Atomic      Atomic             Coordinates (Angstroms)
 Number     Number       Type             X           Y           Z
 ---------------------------------------------------------------------
      1          6           0       -0.804506    0.195274    1.073797
      2          6           0       -2.063994    0.978516    0.887491
      3          1           0       -2.147920    1.874840    0.302241
      4          1           0       -2.957131    0.499978    1.246057
      5          6           0       -1.538844   -1.715153   -1.179457
      6          1           0       -0.487808   -1.541765   -0.933925
      7          1           0       -1.579722   -2.195696   -2.158953
      8          1           0       -1.957735   -2.403071   -0.442686
      9         16           0       -2.468106   -0.146016   -1.236453
     10          6           0        0.478038    1.752614   -0.396313
     11          6           0        1.623704   -0.002221    0.878404
     12          6           0        1.110425    1.243505   -1.689931
     13          1           0        1.113470    2.528068    0.047492
     14          1           0       -0.495222    2.185931   -0.599526
     15          6           0        2.306740   -0.528535   -0.381320
     16          1           0        2.272274    0.742252    1.355456
     17          1           0        1.436620   -0.798776    1.592947
     18          6           0        2.461910    0.585721   -1.415620
     19          1           0        1.219531    2.083876   -2.380290
     20          1           0        0.423998    0.521204   -2.145043
     21          1           0        3.280421   -0.939648   -0.102970
     22          1           0        1.711784   -1.345516   -0.801360
     23          1           0        2.890221    0.191874   -2.340279
     24          1           0        3.157928    1.340191   -1.029859
     25          7           0        0.353265    0.661229    0.570642
     26          8           0       -0.858934   -0.832589    1.772864
     27          9           0       -1.824852    1.898921    2.386120
 ---------------------------------------------------------------------

5a_initial_state.log

 
 ---------------------------------------------------------------------
 Center     Atomic      Atomic             Coordinates (Angstroms)
 Number     Number       Type             X           Y           Z
 ---------------------------------------------------------------------
      1          6           0        3.229499    1.003873    0.538785
      2          6           0        1.886388    0.761074    0.802632
      3          6           0        1.279591   -0.367749    0.258693
      4          6           0        2.007852   -1.260314   -0.522893
      5          6           0        3.352881   -1.011191   -0.776420
      6          6           0        3.964478    0.123645   -0.252426
      7          1           0        1.317671    1.430750    1.433616
      8          1           0        1.519150   -2.140211   -0.926551
      9          1           0        5.011300    0.318413   -0.453179
     10          7           0       -0.082701   -0.676299    0.537612
     11          1           0       -0.262594   -1.649964    0.769674
     12          6           0       -1.145172    0.121732    0.401444
     13          6           0       -2.449786   -0.564890    0.741159
     14          1           0       -2.328167   -1.309726    1.525507
     15          1           0        3.704249    1.880634    0.963012
     16          1           0        3.918720   -1.704535   -1.387115
     17          1           0       -3.205530    0.162999    1.013209
     18         16           0       -1.139941    1.700885   -0.118116
     19         17           0       -3.059359   -1.437179   -0.717378
 ---------------------------------------------------------------------

5a_transition_state.log

 
 ---------------------------------------------------------------------
 Center     Atomic      Atomic             Coordinates (Angstroms)
 Number     Number       Type             X           Y           Z
 ---------------------------------------------------------------------
      1          6           0       -0.937560    0.232664    0.366879
      2          6           0       -2.167119    0.546241   -0.374056
      3          1           0       -2.116023    0.707749   -1.441061
      4          1           0       -3.106572    0.242326    0.061315
      5          6           0       -2.385110   -2.494159    0.598024
      6          1           0       -1.952036   -2.356433    1.589887
      7          1           0       -2.363977   -3.552656    0.332899
      8          1           0       -3.417372   -2.143357    0.589060
      9         16           0       -1.376335   -1.616358   -0.614497
     10          7           0        0.198386    0.729394   -0.284199
     11          1           0        0.017666    1.259841   -1.128282
     12          6           0        1.511187    0.279357   -0.150839
     13          6           0        2.503578    0.942545   -0.890271
     14          6           0        1.878556   -0.803273    0.657159
     15          1           0        2.219290    1.777209   -1.523192
     16          1           0        1.125847   -1.329022    1.226310
     17          6           0        4.197665   -0.532725   -0.002869
     18          1           0        5.232788   -0.846245    0.058224
     19         16           0       -0.985937    0.112831    2.106411
     20         17           0       -2.577406    2.719882   -0.049770
     21          6           0        3.213895   -1.193947    0.725464
     22          1           0        3.481640   -2.033961    1.357007
     23          6           0        3.828190    0.537438   -0.817471
     24          1           0        4.576975    1.063765   -1.398894
 ---------------------------------------------------------------------

5b_initial_state.log

 
 ---------------------------------------------------------------------
 Center     Atomic      Atomic             Coordinates (Angstroms)
 Number     Number       Type             X           Y           Z
 ---------------------------------------------------------------------
      1          6           0       -1.801973    1.266550   -0.183166
      2          6           0       -0.511639    1.008129   -0.620373
      3          6           0       -0.059318   -0.309483   -0.642430
      4          6           0       -0.898374   -1.347428   -0.258153
      5          6           0       -2.189605   -1.057343    0.169556
      6          6           0       -2.654738    0.246675    0.226591
      7          1           0        0.123950    1.811435   -0.967023
      8          1           0       -0.542684   -2.371883   -0.297235
      9          1           0       -3.659720    0.465082    0.565818
     10          7           0        1.234261   -0.636872   -1.116762
     11          1           0        1.282333   -1.485764   -1.674899
     12          6           0        2.398427   -0.063288   -0.777236
     13          6           0        3.587301   -0.729806   -1.431768
     14          1           0        3.323922   -1.190451   -2.382156
     15          1           0        4.401237   -0.024715   -1.557142
     16         16           0        2.605890    1.206391    0.266349
     17         17           0        4.189891   -2.048130   -0.359185
     18          6           0       -2.282107    2.687090   -0.120733
     19          6           0       -3.065807   -2.198082    0.597873
     20          9           0       -1.677512    3.468640   -1.025954
     21          9           0       -2.048847    3.242740    1.083376
     22          9           0       -3.602122    2.783682   -0.334402
     23          9           0       -4.341798   -1.832557    0.764093
     24          9           0       -2.657896   -2.731508    1.764039
     25          9           0       -3.053680   -3.198069   -0.298841
 ---------------------------------------------------------------------

5b_transition_state.log

 
 ---------------------------------------------------------------------
 Center     Atomic      Atomic             Coordinates (Angstroms)
 Number     Number       Type             X           Y           Z
 ---------------------------------------------------------------------
      1          6           0       -0.936556    0.143239    0.254458
      2          6           0       -2.134682    0.367895   -0.560785
      3          1           0       -2.034816    0.516294   -1.625981
      4          1           0       -3.087122    0.055010   -0.160591
      5          6           0       -2.227238   -2.608416    0.534904
      6          1           0       -1.860061   -2.400648    1.541086
      7          1           0       -2.114508   -3.671038    0.313775
      8          1           0       -3.277605   -2.330773    0.450227
      9         16           0       -1.212250   -1.712910   -0.657556
     10          7           0        0.208051    0.684896   -0.368673
     11          1           0        0.040545    1.302241   -1.153942
     12          6           0        1.518042    0.326669   -0.139110
     13          6           0        2.525986    1.041834   -0.809615
     14          6           0        1.887827   -0.724883    0.704071
     15          1           0        2.245632    1.852158   -1.472977
     16          1           0        1.131185   -1.293131    1.227514
     17          6           0        4.241939   -0.328802    0.224058
     18          1           0        5.286939   -0.576188    0.363706
     19          6           0        3.852983    0.708266   -0.624644
     20          6           0        3.237213   -1.026601    0.871678
     21          6           0        4.927286    1.455008   -1.356590
     22          6           0        3.576806   -2.143513    1.813353
     23          9           0        5.854550    1.953288   -0.518386
     24          9           0        5.592008    0.659061   -2.216530
     25          9           0        4.456546    2.484689   -2.071186
     26          9           0        2.911999   -3.274994    1.515983
     27          9           0        4.880818   -2.448423    1.812623
     28          9           0        3.250510   -1.843278    3.085694
     29         16           0       -1.049237    0.106821    1.997092
     30         17           0       -2.641273    2.573031   -0.332765
 ---------------------------------------------------------------------

5c_initial_state.log

 
 ---------------------------------------------------------------------
 Center     Atomic      Atomic             Coordinates (Angstroms)
 Number     Number       Type             X           Y           Z
 ---------------------------------------------------------------------
      1          7           0        1.311186   -0.504517   -1.503229
      2          1           0        1.286353   -1.509054   -1.653986
      3          6           0        2.479447    0.073705   -1.273602
      4          6           0        3.649350   -0.880534   -1.255375
      5          1           0        3.455655   -1.773442   -1.846338
      6          1           0        4.555861   -0.386256   -1.587691
      7         16           0        2.683794    1.709898   -1.010044
      8         17           0        3.941653   -1.432367    0.437858
      9          6           0        0.037170    0.211385   -1.535882
     10          1           0       -0.102843    0.713421   -0.575194
     11          1           0        0.094524    0.981791   -2.308677
     12          6           0       -1.090226   -0.746814   -1.812180
     13          6           0       -1.739033   -1.391513   -0.758226
     14          6           0       -1.479993   -1.017995   -3.123928
     15          6           0       -2.767141   -2.294557   -1.012048
     16          1           0       -1.439608   -1.177842    0.262744
     17          6           0       -2.507780   -1.921494   -3.379891
     18          1           0       -0.978678   -0.514916   -3.944395
     19          6           0       -3.152366   -2.560844   -2.323960
     20          1           0       -3.269468   -2.786656   -0.187478
     21          1           0       -2.807234   -2.123230   -4.401681
     22          1           0       -3.955215   -3.261265   -2.522258
 ---------------------------------------------------------------------

5c_transition_state.log

 
 ---------------------------------------------------------------------
 Center     Atomic      Atomic             Coordinates (Angstroms)
 Number     Number       Type             X           Y           Z
 ---------------------------------------------------------------------
      1          6           0       -1.208386    0.337667   -0.595438
      2          6           0       -2.334221   -0.541872   -0.995847
      3          1           0       -2.150819   -1.454057   -1.535364
      4          1           0       -3.225523   -0.485631   -0.393392
      5          6           0       -2.496765   -1.249658    2.229746
      6          1           0       -2.277948   -0.184409    2.336822
      7          1           0       -2.322164   -1.735984    3.191661
      8          1           0       -3.553343   -1.366610    1.976929
      9         16           0       -1.424994   -1.989478    0.956664
     10         16           0       -1.456752    1.669517    0.416596
     11          7           0       -0.042827    0.140945   -1.214091
     12          1           0        0.726167    0.737510   -0.933980
     13          6           0        0.282855   -1.039822   -2.015043
     14          1           0       -0.354305   -1.064623   -2.902414
     15          1           0        0.082043   -1.935531   -1.417652
     16          6           0        1.733403   -0.999965   -2.415394
     17          6           0        2.719067   -1.369845   -1.498046
     18          6           0        2.110675   -0.565253   -3.685170
     19          6           0        4.064401   -1.306988   -1.846752
     20          1           0        2.426270   -1.712489   -0.510112
     21          6           0        3.457030   -0.504207   -4.037376
     22          1           0        1.346177   -0.277405   -4.399383
     23          6           0        4.435066   -0.873782   -3.118433
     24          1           0        4.822545   -1.599780   -1.129711
     25          1           0        3.740681   -0.168879   -5.028236
     26          1           0        5.482735   -0.827952   -3.392227
     27         17           0       -3.092300    0.501529   -2.676751
 ---------------------------------------------------------------------

5d_initial_state.log

 
 ---------------------------------------------------------------------
 Center     Atomic      Atomic             Coordinates (Angstroms)
 Number     Number       Type             X           Y           Z
 ---------------------------------------------------------------------
      1          6           0        2.325239   -0.596443   -0.473277
      2          6           0        0.223128   -0.108360    0.692542
      3          6           0        0.251583   -0.069483   -1.731187
      4          6           0       -0.643128   -1.366435    0.711182
      5          1           0       -0.404141    0.783422    0.618856
      6          1           0        0.849300   -0.027969    1.574648
      7          6           0       -0.619225   -1.322850   -1.812604
      8          1           0       -0.375421    0.820776   -1.641704
      9          1           0        0.868124    0.054339   -2.615424
     10          6           0       -1.489755   -1.452814   -0.560887
     11          1           0       -1.278730   -1.348673    1.599388
     12          1           0        0.013427   -2.239929    0.788552
     13          1           0       -1.237244   -1.265757   -2.711497
     14          1           0        0.034558   -2.196668   -1.911261
     15          1           0       -2.045541   -2.392763   -0.583686
     16          1           0       -2.224402   -0.639634   -0.554602
     17          7           0        1.074200   -0.135328   -0.506833
     18         16           0        3.154434   -0.972917    0.935121
     19          6           0        2.952227   -0.748570   -1.854912
     20          1           0        2.930186    0.206252   -2.377260
     21          1           0        2.392600   -1.486327   -2.428999
     22         17           0        4.652860   -1.286442   -1.875038
 ---------------------------------------------------------------------

5d_transition_state.log

 
 ---------------------------------------------------------------------
 Center     Atomic      Atomic             Coordinates (Angstroms)
 Number     Number       Type             X           Y           Z
 ---------------------------------------------------------------------
      1          6           0       -0.469183    0.061972    0.965003
      2          6           0       -1.779659    0.637122    0.543508
      3          1           0       -1.866363    1.376909   -0.228553
      4          1           0       -2.638283    0.015708    0.732536
      5          6           0       -2.670922   -2.151167   -0.913323
      6          1           0       -2.270327   -2.534930    0.028946
      7          1           0       -2.750871   -2.982954   -1.616471
      8          1           0       -3.676619   -1.763112   -0.733450
      9         16           0       -1.564808   -0.861691   -1.576586
     10         16           0       -0.500155   -1.327141    1.945031
     11         17           0       -2.132230    2.011972    2.137151
     12          6           0        0.687301    1.925147   -0.202300
     13          6           0        1.981819    0.185734    0.880319
     14          6           0        1.238451    1.558127   -1.579571
     15          1           0        1.362038    2.635290    0.286264
     16          1           0       -0.286201    2.398991   -0.263385
     17          6           0        2.572202   -0.261766   -0.456237
     18          1           0        2.593968    0.983399    1.312234
     19          1           0        1.918226   -0.631959    1.590330
     20          6           0        2.615518    0.904790   -1.445486
     21          1           0        1.297395    2.465366   -2.185796
     22          1           0        0.541406    0.870353   -2.067593
     23          1           0        3.574754   -0.660220   -0.282936
     24          1           0        1.955947   -1.073641   -0.857316
     25          1           0        2.970187    0.563999   -2.420903
     26          1           0        3.330620    1.651856   -1.081692
     27          7           0        0.639137    0.735070    0.659950
 ---------------------------------------------------------------------

6a_initial_state.log

 
 ---------------------------------------------------------------------
 Center     Atomic      Atomic             Coordinates (Angstroms)
 Number     Number       Type             X           Y           Z
 ---------------------------------------------------------------------
      1          6           0       -1.809212    1.253607   -0.213432
      2          6           0       -0.501138    0.970896   -0.591277
      3          6           0       -0.055752   -0.348834   -0.565599
      4          6           0       -0.915561   -1.379200   -0.190246
      5          6           0       -2.223479   -1.086233    0.178974
      6          6           0       -2.671633    0.231557    0.176209
      7          1           0        0.163242    1.761723   -0.911332
      8          1           0       -0.554347   -2.401895   -0.189593
      9          1           0       -3.689787    0.460587    0.467322
     10          7           0        1.256662   -0.707011   -0.979997
     11          1           0        1.305449   -1.581458   -1.498191
     12          6           0        2.423435   -0.132191   -0.665891
     13          6           0        3.571071   -0.833953   -1.367289
     14          1           0        3.506790   -1.911575   -1.198520
     15          1           0       -2.157636    2.279507   -0.234101
     16          1           0       -2.889562   -1.889558    0.470885
     17          1           0        3.515320   -0.624464   -2.438283
     18          9           0        4.795050   -0.401097   -0.907630
     19         16           0        2.659073    1.160374    0.344495
 ---------------------------------------------------------------------

6a_transition_state.log

 
 ---------------------------------------------------------------------
 Center     Atomic      Atomic             Coordinates (Angstroms)
 Number     Number       Type             X           Y           Z
 ---------------------------------------------------------------------
      1          6           0       -0.767935    0.237185    0.338311
      2          6           0       -2.063179    0.504175   -0.321305
      3          1           0       -2.102914    0.650474   -1.389431
      4          1           0       -2.970549    0.325203    0.231113
      5          6           0       -2.894274   -2.443249    0.671074
      6          1           0       -2.325141   -2.202069    1.572578
      7          1           0       -3.005222   -3.527692    0.611293
      8          1           0       -3.889439   -1.999376    0.747214
      9         16           0       -2.012183   -1.840360   -0.798381
     10          7           0        0.292320    0.464369   -0.465397
     11          1           0        0.084867    0.844401   -1.382711
     12          6           0        1.660427    0.209594   -0.221086
     13          6           0        2.597103    1.104474   -0.740106
     14          6           0        2.086515   -0.936907    0.450322
     15          1           0        2.253385    1.985627   -1.271247
     16          1           0        1.357319   -1.640603    0.828586
     17          6           0        4.387115   -0.272778    0.107823
     18          1           0        5.445892   -0.461846    0.238862
     19          6           0        3.956240    0.860190   -0.576875
     20          1           0        4.677527    1.560037   -0.982445
     21          6           0        3.447821   -1.168243    0.614668
     22          1           0        3.774825   -2.060919    1.135297
     23         16           0       -0.673756   -0.038282    1.999025
     24          9           0       -2.102160    2.255379   -0.037870
 ---------------------------------------------------------------------

6b_transition_state.log

 
 ---------------------------------------------------------------------
 Center     Atomic      Atomic             Coordinates (Angstroms)
 Number     Number       Type             X           Y           Z
 ---------------------------------------------------------------------
      1          6           0       -0.933048    1.264755   -0.175730
      2          6           0        0.370797    0.848790   -0.396149
      3          6           0        0.652661   -0.516075   -0.402897
      4          6           0       -0.365537   -1.442150   -0.218746
      5          6           0       -1.665901   -0.994967   -0.008772
      6          6           0       -1.967630    0.356852    0.028996
      7          1           0        1.155766    1.568659   -0.582740
      8          1           0       -0.140089   -2.503501   -0.241121
      9          1           0       -2.980939    0.698469    0.199454
     10          7           0        1.957461   -0.999296   -0.659493
     11          1           0        1.996080   -1.846730   -1.221328
     12          6           0        3.111502   -0.575035   -0.118019
     13          6           0        4.289069   -1.332252   -0.697845
     14          1           0        4.088197   -2.406180   -0.690608
     15          1           0        4.453190   -0.994458   -1.724376
     16         16           0        3.287882    0.604762    1.025790
     17          6           0       -1.227128    2.735374   -0.117320
     18          6           0       -2.739479   -2.022400    0.198817
     19          9           0       -0.380856    3.454383   -0.867862
     20          9           0       -1.125707    3.214229    1.137749
     21          9           0       -2.467675    3.021924   -0.535436
     22          9           0       -3.961974   -1.483561    0.264969
     23          9           0       -2.555040   -2.715537    1.337279
     24          9           0       -2.761371   -2.928969   -0.793127
     25          9           0        5.441443   -1.107904    0.021628
 ---------------------------------------------------------------------

6c_initial_state.log

 
 ---------------------------------------------------------------------
 Center     Atomic      Atomic             Coordinates (Angstroms)
 Number     Number       Type             X           Y           Z
 ---------------------------------------------------------------------
      1          7           0        1.277691   -0.548908   -1.354921
      2          1           0        1.238427   -1.551820   -1.511757
      3          6           0        2.447042    0.007571   -1.081131
      4          6           0        3.599890   -0.971827   -1.158004
      5          1           0        3.302742   -1.952442   -0.781858
      6          1           0        3.918628   -1.054765   -2.199574
      7          6           0        0.020247    0.191584   -1.460669
      8          1           0       -0.170423    0.689697   -0.507377
      9          1           0        0.134306    0.964498   -2.224059
     10          6           0       -1.102959   -0.748320   -1.808738
     11          6           0       -1.781698   -1.435291   -0.801188
     12          6           0       -1.456431   -0.963716   -3.140850
     13          6           0       -2.802656   -2.325343   -1.121017
     14          1           0       -1.510752   -1.265179    0.235890
     15          6           0       -2.478506   -1.852663   -3.462864
     16          1           0       -0.931900   -0.427814   -3.925232
     17          6           0       -3.152010   -2.535087   -2.453064
     18          1           0       -3.327397   -2.851409   -0.332045
     19          1           0       -2.750243   -2.010188   -4.500116
     20          1           0       -3.949590   -3.225104   -2.702777
     21          9           0        4.679355   -0.539451   -0.412332
     22         16           0        2.664686    1.627142   -0.753415
 ---------------------------------------------------------------------

6c_transition_state.log

 
 ---------------------------------------------------------------------
 Center     Atomic      Atomic             Coordinates (Angstroms)
 Number     Number       Type             X           Y           Z
 ---------------------------------------------------------------------
      1          6           0       -0.932402   -0.928533   -0.965391
      2          6           0       -2.038742   -1.788983   -1.452400
      3          1           0       -1.987781   -2.856937   -1.311602
      4          1           0       -2.963060   -1.326946   -1.754355
      5          6           0       -4.054027   -0.276519    0.542315
      6          1           0       -3.452038    0.631114    0.465366
      7          1           0       -4.736545   -0.172254    1.388119
      8          1           0       -4.654177   -0.373714   -0.366587
      9         16           0       -2.987952   -1.732865    0.780382
     10          9           0       -1.423472   -1.913325   -3.099346
     11         16           0       -0.998069    0.750172   -1.087295
     12          7           0        0.144505   -1.601185   -0.560731
     13          1           0        0.100369   -2.612895   -0.587718
     14          6           0        1.398731   -1.004626   -0.154007
     15          1           0        1.899048   -1.714746    0.506283
     16          1           0        1.184855   -0.105305    0.426731
     17          6           0        2.323642   -0.655073   -1.304663
     18          6           0        1.966983   -0.843788   -2.638316
     19          6           0        3.582174   -0.129099   -1.003928
     20          6           0        2.860301   -0.511933   -3.656582
     21          1           0        0.988526   -1.243141   -2.885674
     22          6           0        4.472437    0.202947   -2.019186
     23          1           0        3.863471    0.018178    0.034545
     24          6           0        4.112988    0.011248   -3.352374
     25          1           0        2.572003   -0.661101   -4.691032
     26          1           0        5.446335    0.609217   -1.771013
     27          1           0        4.804761    0.268428   -4.146047
 ---------------------------------------------------------------------

6d_initial_state.log

 
 ---------------------------------------------------------------------
 Center     Atomic      Atomic             Coordinates (Angstroms)
 Number     Number       Type             X           Y           Z
 ---------------------------------------------------------------------
      1          6           0        2.337172   -0.620999   -0.491396
      2          6           0        0.247903   -0.136255    0.698413
      3          6           0        0.268215   -0.086812   -1.732046
      4          6           0       -0.655041   -1.368337    0.709805
      5          1           0       -0.353882    0.774701    0.644994
      6          1           0        0.886156   -0.087287    1.574646
      7          6           0       -0.638023   -1.314468   -1.812183
      8          1           0       -0.332614    0.822314   -1.650610
      9          1           0        0.894005    0.013402   -2.613696
     10          6           0       -1.509230   -1.419979   -0.558851
     11          1           0       -1.285661   -1.338701    1.601175
     12          1           0       -0.025170   -2.262106    0.776690
     13          1           0       -1.255372   -1.239086   -2.710121
     14          1           0       -0.010687   -2.207139   -1.911839
     15          1           0       -2.096270   -2.340623   -0.583678
     16          1           0       -2.216044   -0.582550   -0.546272
     17          7           0        1.086820   -0.169678   -0.507539
     18         16           0        3.209852   -0.999578    0.891933
     19          6           0        2.976096   -0.776036   -1.862064
     20          1           0        2.973056    0.177798   -2.392763
     21          1           0        2.437336   -1.527232   -2.444282
     22          9           0        4.289802   -1.190577   -1.766239
 ---------------------------------------------------------------------

6d_transition_state.log

 
 ---------------------------------------------------------------------
 Center     Atomic      Atomic             Coordinates (Angstroms)
 Number     Number       Type             X           Y           Z
 ---------------------------------------------------------------------
      1          6           0       -0.809318    0.006733    0.427605
      2          6           0       -2.034504    0.607360   -0.094914
      3          1           0       -2.023782    1.087717   -1.061753
      4          1           0       -2.973161    0.382320    0.385669
      5          6           0       -2.753162   -2.342026    0.285330
      6          1           0       -2.321410   -2.310661    1.289666
      7          1           0       -2.783699   -3.374553   -0.063868
      8          1           0       -3.761566   -1.928864    0.293350
      9         16           0       -1.672720   -1.424183   -0.826801
     10          6           0        0.722685    1.773696   -0.173121
     11          6           0        1.514300   -0.510564   -0.074667
     12          6           0        1.826174    2.153770   -1.153271
     13          1           0        1.066453    1.955658    0.858668
     14          1           0       -0.168058    2.378613   -0.333092
     15          6           0        2.635420   -0.212135   -1.062951
     16          1           0        1.880495   -0.362614    0.951430
     17          1           0        1.185853   -1.548404   -0.160198
     18          6           0        3.049341    1.256116   -0.977005
     19          1           0        2.089598    3.203206   -0.996625
     20          1           0        1.444424    2.060761   -2.175805
     21          1           0        3.483308   -0.866067   -0.842503
     22          1           0        2.297950   -0.443661   -2.079021
     23          1           0        3.810892    1.488775   -1.725540
     24          1           0        3.493081    1.444851    0.007778
     25          7           0        0.359822    0.353310   -0.330352
     26          9           0       -2.171410    2.353647    0.694972
     27         16           0       -0.713659   -0.449578    2.106694
 ---------------------------------------------------------------------
