# Supplementary material for: α-Halothioamide warheads with enhanced cysteine reactivity and specificity for covalent protein labelling
Source: Nat Commun. 2026 May 14;17:6824. doi: 10.1038/s41467-026-72993-6 (PMC13388716; doi:10.1038/s41467-026-72993-6)
Supplement: Supplementary file 3 — Supplementary Data 1 [file 41467_2026_72993_MOESM3_ESM.zip › Figure S7e - BTK_12_complexes_starting]

CRYST1   81.121   81.121   81.121 109.47 109.47 109.47               1
ATOM      1  N   SER     1      42.347  43.165  21.357  1.00  0.00           N  
ATOM      2  H1  SER     1      42.658  43.447  20.362  1.00  0.00           H  
ATOM      3  H2  SER     1      42.934  42.337  21.726  1.00  0.00           H  
ATOM      4  H3  SER     1      42.386  44.017  21.897  1.00  0.00           H  
ATOM      5  CA  SER     1      40.981  42.576  21.347  1.00  0.00           C  
ATOM      6  HA  SER     1      40.292  43.314  21.361  1.00  0.00           H  
ATOM      7  CB  SER     1      40.741  41.679  20.177  1.00  0.00           C  
ATOM      8  HB2 SER     1      40.814  42.246  19.344  1.00  0.00           H  
ATOM      9  HB3 SER     1      41.375  40.793  20.137  1.00  0.00           H  
ATOM     10  OG  SER     1      39.468  41.242  20.227  1.00  0.00           O  
ATOM     11  HG  SER     1      39.565  40.314  19.664  1.00  0.00           H  
ATOM     12  C   SER     1      40.874  41.798  22.649  1.00  0.00           C  
ATOM     13  O   SER     1      41.864  41.713  23.412  1.00  0.00           O  
ATOM     14  N   TRP     2      39.763  41.173  22.958  1.00  0.00           N  
ATOM     15  H   TRP     2      38.973  41.281  22.214  1.00  0.00           H  
ATOM     16  CA  TRP     2      39.511  40.632  24.291  1.00  0.00           C  
ATOM     17  HA  TRP     2      39.787  41.384  25.030  1.00  0.00           H  
ATOM     18  CB  TRP     2      38.022  40.371  24.479  1.00  0.00           C  
ATOM     19  HB2 TRP     2      37.841  40.131  25.443  1.00  0.00           H  
ATOM     20  HB3 TRP     2      37.493  41.298  24.258  1.00  0.00           H  
ATOM     21  CG  TRP     2      37.346  39.269  23.677  1.00  0.00           C  
ATOM     22  CD1 TRP     2      37.259  37.910  23.921  1.00  0.00           C  
ATOM     23  HD1 TRP     2      37.599  37.532  24.886  1.00  0.00           H  
ATOM     24  NE1 TRP     2      36.487  37.275  22.923  1.00  0.00           N  
ATOM     25  HE1 TRP     2      36.242  36.214  22.958  1.00  0.00           H  
ATOM     26  CE2 TRP     2      36.080  38.161  21.952  1.00  0.00           C  
ATOM     27  CZ2 TRP     2      35.270  37.993  20.817  1.00  0.00           C  
ATOM     28  HZ2 TRP     2      34.899  37.003  20.597  1.00  0.00           H  
ATOM     29  CH2 TRP     2      34.858  39.143  19.997  1.00  0.00           C  
ATOM     30  HH2 TRP     2      34.406  39.001  19.105  1.00  0.00           H  
ATOM     31  CZ3 TRP     2      35.296  40.398  20.459  1.00  0.00           C  
ATOM     32  HZ3 TRP     2      34.932  41.266  19.930  1.00  0.00           H  
ATOM     33  CE3 TRP     2      36.179  40.522  21.600  1.00  0.00           C  
ATOM     34  HE3 TRP     2      36.530  41.466  21.989  1.00  0.00           H  
ATOM     35  CD2 TRP     2      36.618  39.435  22.383  1.00  0.00           C  
ATOM     36  C   TRP     2      40.369  39.331  24.604  1.00  0.00           C  
ATOM     37  O   TRP     2      40.403  38.827  25.752  1.00  0.00           O  
ATOM     38  N   GLU     3      41.066  38.859  23.580  1.00  0.00           N  
ATOM     39  H   GLU     3      40.860  39.363  22.636  1.00  0.00           H  
ATOM     40  CA  GLU     3      41.768  37.563  23.677  1.00  0.00           C  
ATOM     41  HA  GLU     3      41.209  36.858  24.293  1.00  0.00           H  
ATOM     42  CB  GLU     3      41.748  36.994  22.227  1.00  0.00           C  
ATOM     43  HB2 GLU     3      40.816  36.838  21.872  1.00  0.00           H  
ATOM     44  HB3 GLU     3      42.149  37.803  21.618  1.00  0.00           H  
ATOM     45  CG  GLU     3      42.648  35.703  22.090  1.00  0.00           C  
ATOM     46  HG2 GLU     3      42.857  35.529  21.034  1.00  0.00           H  
ATOM     47  HG3 GLU     3      43.610  35.841  22.583  1.00  0.00           H  
ATOM     48  CD  GLU     3      42.026  34.462  22.637  1.00  0.00           C  
ATOM     49  OE1 GLU     3      41.337  34.437  23.672  1.00  0.00           O  
ATOM     50  OE2 GLU     3      42.262  33.380  22.050  1.00  0.00           O  
ATOM     51  C   GLU     3      43.235  37.716  24.201  1.00  0.00           C  
ATOM     52  O   GLU     3      43.950  38.558  23.655  1.00  0.00           O  
ATOM     53  N   ILE     4      43.685  36.912  25.180  1.00  0.00           N  
ATOM     54  H   ILE     4      42.917  36.274  25.617  1.00  0.00           H  
ATOM     55  CA  ILE     4      45.090  36.714  25.522  1.00  0.00           C  
ATOM     56  HA  ILE     4      45.666  37.262  24.776  1.00  0.00           H  
ATOM     57  CB  ILE     4      45.499  37.369  26.823  1.00  0.00           C  
ATOM     58  HB  ILE     4      44.810  37.052  27.490  1.00  0.00           H  
ATOM     59  CG2 ILE     4      46.829  36.826  27.284  1.00  0.00           C  
ATOM     60 HG21 ILE     4      46.703  35.819  27.680  1.00  0.00           H  
ATOM     61 HG22 ILE     4      47.532  36.627  26.475  1.00  0.00           H  
ATOM     62 HG23 ILE     4      47.247  37.448  28.076  1.00  0.00           H  
ATOM     63  CG1 ILE     4      45.416  38.917  26.630  1.00  0.00           C  
ATOM     64 HG12 ILE     4      46.159  39.174  25.875  1.00  0.00           H  
ATOM     65 HG13 ILE     4      44.471  39.033  26.100  1.00  0.00           H  
ATOM     66  CD1 ILE     4      45.483  39.869  27.852  1.00  0.00           C  
ATOM     67 HD11 ILE     4      46.472  39.786  28.302  1.00  0.00           H  
ATOM     68 HD12 ILE     4      45.455  40.901  27.500  1.00  0.00           H  
ATOM     69 HD13 ILE     4      44.751  39.533  28.586  1.00  0.00           H  
ATOM     70  C   ILE     4      45.449  35.202  25.343  1.00  0.00           C  
ATOM     71  O   ILE     4      44.718  34.371  25.845  1.00  0.00           O  
ATOM     72  N   ASP     5      46.479  34.960  24.547  1.00  0.00           N  
ATOM     73  H   ASP     5      47.172  35.755  24.271  1.00  0.00           H  
ATOM     74  CA  ASP     5      46.881  33.586  24.267  1.00  0.00           C  
ATOM     75  HA  ASP     5      46.003  32.983  24.037  1.00  0.00           H  
ATOM     76  CB  ASP     5      47.803  33.719  23.013  1.00  0.00           C  
ATOM     77  HB2 ASP     5      47.185  34.085  22.302  1.00  0.00           H  
ATOM     78  HB3 ASP     5      48.655  34.386  23.142  1.00  0.00           H  
ATOM     79  CG  ASP     5      48.250  32.369  22.409  1.00  0.00           C  
ATOM     80  OD1 ASP     5      47.652  31.280  22.783  1.00  0.00           O  
ATOM     81  OD2 ASP     5      49.178  32.241  21.578  1.00  0.00           O  
ATOM     82  C   ASP     5      47.649  32.907  25.434  1.00  0.00           C  
ATOM     83  O   ASP     5      48.665  33.516  25.886  1.00  0.00           O  
ATOM     84  N   PRO     6      47.316  31.660  25.867  1.00  0.00           N  
ATOM     85  CD  PRO     6      46.118  30.897  25.716  1.00  0.00           C  
ATOM     86  HD2 PRO     6      46.208  30.393  24.845  1.00  0.00           H  
ATOM     87  HD3 PRO     6      45.347  31.549  25.730  1.00  0.00           H  
ATOM     88  CG  PRO     6      46.076  29.970  26.855  1.00  0.00           C  
ATOM     89  HG2 PRO     6      45.496  29.053  26.752  1.00  0.00           H  
ATOM     90  HG3 PRO     6      45.747  30.455  27.774  1.00  0.00           H  
ATOM     91  CB  PRO     6      47.564  29.652  27.078  1.00  0.00           C  
ATOM     92  HB2 PRO     6      47.956  28.950  26.341  1.00  0.00           H  
ATOM     93  HB3 PRO     6      47.628  29.384  28.132  1.00  0.00           H  
ATOM     94  CA  PRO     6      48.188  30.995  26.800  1.00  0.00           C  
ATOM     95  HA  PRO     6      48.133  31.635  27.681  1.00  0.00           H  
ATOM     96  C   PRO     6      49.673  30.884  26.529  1.00  0.00           C  
ATOM     97  O   PRO     6      50.491  30.776  27.454  1.00  0.00           O  
ATOM     98  N   LYS     7      50.066  30.879  25.222  1.00  0.00           N  
ATOM     99  H   LYS     7      49.306  31.009  24.452  1.00  0.00           H  
ATOM    100  CA  LYS     7      51.486  30.880  24.792  1.00  0.00           C  
ATOM    101  HA  LYS     7      51.912  30.109  25.434  1.00  0.00           H  
ATOM    102  CB  LYS     7      51.581  30.301  23.385  1.00  0.00           C  
ATOM    103  HB2 LYS     7      51.098  29.416  23.433  1.00  0.00           H  
ATOM    104  HB3 LYS     7      51.012  30.835  22.624  1.00  0.00           H  
ATOM    105  CG  LYS     7      52.994  30.038  22.872  1.00  0.00           C  
ATOM    106  HG2 LYS     7      53.577  30.952  22.752  1.00  0.00           H  
ATOM    107  HG3 LYS     7      53.601  29.492  23.594  1.00  0.00           H  
ATOM    108  CD  LYS     7      53.030  29.282  21.505  1.00  0.00           C  
ATOM    109  HD2 LYS     7      52.342  29.842  20.871  1.00  0.00           H  
ATOM    110  HD3 LYS     7      53.998  29.311  21.005  1.00  0.00           H  
ATOM    111  CE  LYS     7      52.440  27.899  21.619  1.00  0.00           C  
ATOM    112  HE2 LYS     7      53.143  27.320  22.218  1.00  0.00           H  
ATOM    113  HE3 LYS     7      51.487  27.810  22.141  1.00  0.00           H  
ATOM    114  NZ  LYS     7      52.459  27.274  20.291  1.00  0.00           N  
ATOM    115  HZ1 LYS     7      52.578  26.207  20.481  1.00  0.00           H  
ATOM    116  HZ2 LYS     7      51.574  27.509  19.699  1.00  0.00           H  
ATOM    117  HZ3 LYS     7      53.190  27.694  19.735  1.00  0.00           H  
ATOM    118  C   LYS     7      52.184  32.204  25.047  1.00  0.00           C  
ATOM    119  O   LYS     7      53.371  32.216  25.405  1.00  0.00           O  
ATOM    120  N   ASP     8      51.526  33.366  25.140  1.00  0.00           N  
ATOM    121  H   ASP     8      50.439  33.297  25.158  1.00  0.00           H  
ATOM    122  CA  ASP     8      52.118  34.668  25.498  1.00  0.00           C  
ATOM    123  HA  ASP     8      53.133  34.686  25.101  1.00  0.00           H  
ATOM    124  CB  ASP     8      51.384  35.751  24.808  1.00  0.00           C  
ATOM    125  HB2 ASP     8      50.393  35.703  24.996  1.00  0.00           H  
ATOM    126  HB3 ASP     8      51.862  36.694  25.075  1.00  0.00           H  
ATOM    127  CG  ASP     8      51.489  35.817  23.287  1.00  0.00           C  
ATOM    128  OD1 ASP     8      52.238  35.032  22.657  1.00  0.00           O  
ATOM    129  OD2 ASP     8      50.912  36.826  22.740  1.00  0.00           O  
ATOM    130  C   ASP     8      52.275  34.916  26.943  1.00  0.00           C  
ATOM    131  O   ASP     8      52.856  35.888  27.306  1.00  0.00           O  
ATOM    132  N   LEU     9      51.961  34.008  27.809  1.00  0.00           N  
ATOM    133  H   LEU     9      51.408  33.108  27.539  1.00  0.00           H  
ATOM    134  CA  LEU     9      51.875  33.985  29.315  1.00  0.00           C  
ATOM    135  HA  LEU     9      52.013  34.912  29.524  1.00  0.00           H  
ATOM    136  CB  LEU     9      50.513  33.538  29.771  1.00  0.00           C  
ATOM    137  HB2 LEU     9      50.242  32.818  29.117  1.00  0.00           H  
ATOM    138  HB3 LEU     9      50.504  33.178  30.800  1.00  0.00           H  
ATOM    139  CG  LEU     9      49.491  34.599  29.550  1.00  0.00           C  
ATOM    140  HG  LEU     9      49.435  34.825  28.486  1.00  0.00           H  
ATOM    141  CD1 LEU     9      48.113  34.049  29.957  1.00  0.00           C  
ATOM    142 HD11 LEU     9      47.261  34.608  29.569  1.00  0.00           H  
ATOM    143 HD12 LEU     9      48.035  33.061  29.503  1.00  0.00           H  
ATOM    144 HD13 LEU     9      48.088  33.794  31.016  1.00  0.00           H  
ATOM    145  CD2 LEU     9      49.730  35.932  30.300  1.00  0.00           C  
ATOM    146 HD21 LEU     9      50.357  36.616  29.727  1.00  0.00           H  
ATOM    147 HD22 LEU     9      48.811  36.514  30.228  1.00  0.00           H  
ATOM    148 HD23 LEU     9      49.984  35.786  31.350  1.00  0.00           H  
ATOM    149  C   LEU     9      53.020  33.177  29.904  1.00  0.00           C  
ATOM    150  O   LEU     9      53.391  32.099  29.368  1.00  0.00           O  
ATOM    151  N   THR    10      53.769  33.755  30.913  1.00  0.00           N  
ATOM    152  H   THR    10      53.693  34.818  31.088  1.00  0.00           H  
ATOM    153  CA  THR    10      54.858  32.969  31.634  1.00  0.00           C  
ATOM    154  HA  THR    10      54.702  31.901  31.616  1.00  0.00           H  
ATOM    155  CB  THR    10      56.237  33.281  31.080  1.00  0.00           C  
ATOM    156  HB  THR    10      56.395  34.264  31.249  1.00  0.00           H  
ATOM    157  CG2 THR    10      57.391  32.578  31.896  1.00  0.00           C  
ATOM    158 HG21 THR    10      57.407  32.973  32.912  1.00  0.00           H  
ATOM    159 HG22 THR    10      57.393  31.491  31.820  1.00  0.00           H  
ATOM    160 HG23 THR    10      58.324  32.895  31.429  1.00  0.00           H  
ATOM    161  OG1 THR    10      56.438  33.003  29.689  1.00  0.00           O  
ATOM    162  HG1 THR    10      55.581  33.251  29.063  1.00  0.00           H  
ATOM    163  C   THR    10      54.781  33.255  33.124  1.00  0.00           C  
ATOM    164  O   THR    10      55.125  34.393  33.530  1.00  0.00           O  
ATOM    165  N   PHE    11      54.537  32.250  33.934  1.00  0.00           N  
ATOM    166  H   PHE    11      54.560  31.271  33.456  1.00  0.00           H  
ATOM    167  CA  PHE    11      54.418  32.358  35.397  1.00  0.00           C  
ATOM    168  HA  PHE    11      53.808  33.250  35.542  1.00  0.00           H  
ATOM    169  CB  PHE    11      53.503  31.228  35.953  1.00  0.00           C  
ATOM    170  HB2 PHE    11      53.953  30.329  35.850  1.00  0.00           H  
ATOM    171  HB3 PHE    11      53.362  31.334  37.029  1.00  0.00           H  
ATOM    172  CG  PHE    11      52.171  31.014  35.284  1.00  0.00           C  
ATOM    173  CD1 PHE    11      51.644  29.738  35.076  1.00  0.00           C  
ATOM    174  HD1 PHE    11      52.270  28.851  35.165  1.00  0.00           H  
ATOM    175  CE1 PHE    11      50.359  29.579  34.519  1.00  0.00           C  
ATOM    176  HE1 PHE    11      50.006  28.634  34.105  1.00  0.00           H  
ATOM    177  CZ  PHE    11      49.597  30.714  34.199  1.00  0.00           C  
ATOM    178  HZ  PHE    11      48.665  30.667  33.657  1.00  0.00           H  
ATOM    179  CE2 PHE    11      50.148  31.975  34.397  1.00  0.00           C  
ATOM    180  HE2 PHE    11      49.562  32.836  34.112  1.00  0.00           H  
ATOM    181  CD2 PHE    11      51.381  32.138  35.019  1.00  0.00           C  
ATOM    182  HD2 PHE    11      51.742  33.132  35.241  1.00  0.00           H  
ATOM    183  C   PHE    11      55.721  32.483  36.130  1.00  0.00           C  
ATOM    184  O   PHE    11      56.692  31.914  35.659  1.00  0.00           O  
ATOM    185  N   LEU    12      55.724  33.263  37.231  1.00  0.00           N  
ATOM    186  H   LEU    12      54.826  33.642  37.497  1.00  0.00           H  
ATOM    187  CA  LEU    12      56.881  33.797  37.993  1.00  0.00           C  
ATOM    188  HA  LEU    12      57.617  33.132  37.803  1.00  0.00           H  
ATOM    189  CB  LEU    12      57.279  35.253  37.493  1.00  0.00           C  
ATOM    190  HB2 LEU    12      56.503  35.895  37.566  1.00  0.00           H  
ATOM    191  HB3 LEU    12      58.019  35.636  38.196  1.00  0.00           H  
ATOM    192  CG  LEU    12      57.842  35.326  36.090  1.00  0.00           C  
ATOM    193  HG  LEU    12      57.119  34.970  35.356  1.00  0.00           H  
ATOM    194  CD1 LEU    12      58.002  36.839  35.776  1.00  0.00           C  
ATOM    195 HD11 LEU    12      58.661  37.295  36.515  1.00  0.00           H  
ATOM    196 HD12 LEU    12      58.415  36.926  34.771  1.00  0.00           H  
ATOM    197 HD13 LEU    12      57.031  37.333  35.782  1.00  0.00           H  
ATOM    198  CD2 LEU    12      59.228  34.609  36.061  1.00  0.00           C  
ATOM    199 HD21 LEU    12      59.817  34.972  35.219  1.00  0.00           H  
ATOM    200 HD22 LEU    12      59.800  34.829  36.963  1.00  0.00           H  
ATOM    201 HD23 LEU    12      59.109  33.526  36.054  1.00  0.00           H  
ATOM    202  C   LEU    12      56.758  33.721  39.469  1.00  0.00           C  
ATOM    203  O   LEU    12      57.812  33.560  40.115  1.00  0.00           O  
ATOM    204  N   LYS    13      55.546  33.668  40.023  1.00  0.00           N  
ATOM    205  H   LYS    13      54.623  33.707  39.444  1.00  0.00           H  
ATOM    206  CA  LYS    13      55.349  33.467  41.466  1.00  0.00           C  
ATOM    207  HA  LYS    13      55.882  32.552  41.727  1.00  0.00           H  
ATOM    208  CB  LYS    13      55.888  34.670  42.200  1.00  0.00           C  
ATOM    209  HB2 LYS    13      56.845  34.763  41.889  1.00  0.00           H  
ATOM    210  HB3 LYS    13      55.330  35.562  41.916  1.00  0.00           H  
ATOM    211  CG  LYS    13      56.034  34.443  43.714  1.00  0.00           C  
ATOM    212  HG2 LYS    13      55.032  34.251  44.098  1.00  0.00           H  
ATOM    213  HG3 LYS    13      56.739  33.625  43.863  1.00  0.00           H  
ATOM    214  CD  LYS    13      56.636  35.568  44.592  1.00  0.00           C  
ATOM    215  HD2 LYS    13      57.651  35.741  44.234  1.00  0.00           H  
ATOM    216  HD3 LYS    13      56.122  36.518  44.444  1.00  0.00           H  
ATOM    217  CE  LYS    13      56.695  35.061  46.070  1.00  0.00           C  
ATOM    218  HE2 LYS    13      57.367  34.203  46.064  1.00  0.00           H  
ATOM    219  HE3 LYS    13      57.100  35.843  46.713  1.00  0.00           H  
ATOM    220  NZ  LYS    13      55.306  34.716  46.525  1.00  0.00           N  
ATOM    221  HZ1 LYS    13      54.914  33.847  45.997  1.00  0.00           H  
ATOM    222  HZ2 LYS    13      55.305  34.516  47.596  1.00  0.00           H  
ATOM    223  HZ3 LYS    13      54.626  35.446  46.364  1.00  0.00           H  
ATOM    224  C   LYS    13      53.883  33.172  41.869  1.00  0.00           C  
ATOM    225  O   LYS    13      52.967  33.756  41.258  1.00  0.00           O  
ATOM    226  N   GLU    14      53.677  32.334  42.825  1.00  0.00           N  
ATOM    227  H   GLU    14      54.571  31.914  43.285  1.00  0.00           H  
ATOM    228  CA  GLU    14      52.320  31.987  43.391  1.00  0.00           C  
ATOM    229  HA  GLU    14      51.658  31.902  42.529  1.00  0.00           H  
ATOM    230  CB  GLU    14      52.318  30.675  44.061  1.00  0.00           C  
ATOM    231  HB2 GLU    14      52.911  30.800  44.869  1.00  0.00           H  
ATOM    232  HB3 GLU    14      51.377  30.436  44.556  1.00  0.00           H  
ATOM    233  CG  GLU    14      52.715  29.430  43.288  1.00  0.00           C  
ATOM    234  HG2 GLU    14      53.767  29.410  43.000  1.00  0.00           H  
ATOM    235  HG3 GLU    14      52.364  28.602  43.904  1.00  0.00           H  
ATOM    236  CD  GLU    14      51.857  29.332  42.036  1.00  0.00           C  
ATOM    237  OE1 GLU    14      52.462  29.180  40.981  1.00  0.00           O  
ATOM    238  OE2 GLU    14      50.613  29.503  42.053  1.00  0.00           O  
ATOM    239  C   GLU    14      51.774  33.124  44.352  1.00  0.00           C  
ATOM    240  O   GLU    14      52.553  33.565  45.260  1.00  0.00           O  
ATOM    241  N   LEU    15      50.542  33.537  44.203  1.00  0.00           N  
ATOM    242  H   LEU    15      49.993  33.269  43.300  1.00  0.00           H  
ATOM    243  CA  LEU    15      49.910  34.551  45.036  1.00  0.00           C  
ATOM    244  HA  LEU    15      50.712  35.027  45.600  1.00  0.00           H  
ATOM    245  CB  LEU    15      49.255  35.705  44.241  1.00  0.00           C  
ATOM    246  HB2 LEU    15      48.421  35.387  43.768  1.00  0.00           H  
ATOM    247  HB3 LEU    15      48.994  36.538  44.894  1.00  0.00           H  
ATOM    248  CG  LEU    15      50.237  36.301  43.175  1.00  0.00           C  
ATOM    249  HG  LEU    15      50.524  35.504  42.488  1.00  0.00           H  
ATOM    250  CD1 LEU    15      49.522  37.491  42.499  1.00  0.00           C  
ATOM    251 HD11 LEU    15      50.015  37.753  41.563  1.00  0.00           H  
ATOM    252 HD12 LEU    15      48.486  37.224  42.287  1.00  0.00           H  
ATOM    253 HD13 LEU    15      49.708  38.340  43.156  1.00  0.00           H  
ATOM    254  CD2 LEU    15      51.415  36.941  43.893  1.00  0.00           C  
ATOM    255 HD21 LEU    15      52.135  36.153  44.115  1.00  0.00           H  
ATOM    256 HD22 LEU    15      51.984  37.446  43.112  1.00  0.00           H  
ATOM    257 HD23 LEU    15      51.243  37.659  44.696  1.00  0.00           H  
ATOM    258  C   LEU    15      48.917  34.112  46.115  1.00  0.00           C  
ATOM    259  O   LEU    15      48.687  34.822  47.110  1.00  0.00           O  
ATOM    260  N   GLY    16      48.346  32.905  45.965  1.00  0.00           N  
ATOM    261  H   GLY    16      48.903  32.283  45.264  1.00  0.00           H  
ATOM    262  CA  GLY    16      47.373  32.334  46.856  1.00  0.00           C  
ATOM    263  HA2 GLY    16      47.803  31.520  47.127  1.00  0.00           H  
ATOM    264  HA3 GLY    16      47.196  32.948  47.639  1.00  0.00           H  
ATOM    265  C   GLY    16      46.078  31.979  46.117  1.00  0.00           C  
ATOM    266  O   GLY    16      45.835  32.378  44.944  1.00  0.00           O  
ATOM    267  N   THR    17      45.293  31.197  46.762  1.00  0.00           N  
ATOM    268  H   THR    17      45.522  30.840  47.767  1.00  0.00           H  
ATOM    269  CA  THR    17      43.874  30.955  46.347  1.00  0.00           C  
ATOM    270  HA  THR    17      43.706  30.963  45.271  1.00  0.00           H  
ATOM    271  CB  THR    17      43.379  29.532  46.682  1.00  0.00           C  
ATOM    272  HB  THR    17      44.131  28.908  46.431  1.00  0.00           H  
ATOM    273  CG2 THR    17      42.908  29.297  48.106  1.00  0.00           C  
ATOM    274 HG21 THR    17      42.299  28.404  48.248  1.00  0.00           H  
ATOM    275 HG22 THR    17      43.783  29.219  48.752  1.00  0.00           H  
ATOM    276 HG23 THR    17      42.414  30.170  48.532  1.00  0.00           H  
ATOM    277  OG1 THR    17      42.207  29.269  45.940  1.00  0.00           O  
ATOM    278  HG1 THR    17      42.234  28.181  45.881  1.00  0.00           H  
ATOM    279  C   THR    17      42.910  31.972  46.941  1.00  0.00           C  
ATOM    280  O   THR    17      43.108  32.628  47.971  1.00  0.00           O  
ATOM    281  N   GLY    18      41.770  32.145  46.274  1.00  0.00           N  
ATOM    282  H   GLY    18      41.617  31.490  45.521  1.00  0.00           H  
ATOM    283  CA  GLY    18      40.688  33.074  46.527  1.00  0.00           C  
ATOM    284  HA2 GLY    18      40.609  33.029  47.532  1.00  0.00           H  
ATOM    285  HA3 GLY    18      40.784  34.020  46.184  1.00  0.00           H  
ATOM    286  C   GLY    18      39.380  32.703  45.864  1.00  0.00           C  
ATOM    287  O   GLY    18      39.279  31.778  45.081  1.00  0.00           O  
ATOM    288  N   GLN    19      38.338  33.420  46.231  1.00  0.00           N  
ATOM    289  H   GLN    19      38.642  34.399  46.571  1.00  0.00           H  
ATOM    290  CA  GLN    19      36.926  33.076  46.122  1.00  0.00           C  
ATOM    291  HA  GLN    19      36.602  32.249  46.736  1.00  0.00           H  
ATOM    292  CB  GLN    19      36.110  34.232  46.704  1.00  0.00           C  
ATOM    293  HB2 GLN    19      35.269  33.800  47.060  1.00  0.00           H  
ATOM    294  HB3 GLN    19      36.677  34.753  47.475  1.00  0.00           H  
ATOM    295  CG  GLN    19      35.880  35.418  45.751  1.00  0.00           C  
ATOM    296  HG2 GLN    19      36.813  35.972  45.651  1.00  0.00           H  
ATOM    297  HG3 GLN    19      35.443  35.170  44.784  1.00  0.00           H  
ATOM    298  CD  GLN    19      34.911  36.340  46.445  1.00  0.00           C  
ATOM    299  OE1 GLN    19      35.259  37.032  47.357  1.00  0.00           O  
ATOM    300  NE2 GLN    19      33.738  36.529  45.794  1.00  0.00           N  
ATOM    301 HE21 GLN    19      33.107  37.389  46.021  1.00  0.00           H  
ATOM    302 HE22 GLN    19      33.461  35.829  45.005  1.00  0.00           H  
ATOM    303  C   GLN    19      36.435  32.590  44.795  1.00  0.00           C  
ATOM    304  O   GLN    19      35.340  31.994  44.748  1.00  0.00           O  
ATOM    305  N   PHE    20      37.090  33.018  43.746  1.00  0.00           N  
ATOM    306  H   PHE    20      37.988  33.623  43.875  1.00  0.00           H  
ATOM    307  CA  PHE    20      36.749  32.671  42.398  1.00  0.00           C  
ATOM    308  HA  PHE    20      35.746  32.245  42.386  1.00  0.00           H  
ATOM    309  CB  PHE    20      36.575  33.968  41.495  1.00  0.00           C  
ATOM    310  HB2 PHE    20      37.474  34.423  41.421  1.00  0.00           H  
ATOM    311  HB3 PHE    20      36.253  33.617  40.515  1.00  0.00           H  
ATOM    312  CG  PHE    20      35.516  35.036  41.880  1.00  0.00           C  
ATOM    313  CD1 PHE    20      34.109  34.716  42.005  1.00  0.00           C  
ATOM    314  HD1 PHE    20      33.762  33.722  41.724  1.00  0.00           H  
ATOM    315  CE1 PHE    20      33.228  35.761  42.295  1.00  0.00           C  
ATOM    316  HE1 PHE    20      32.171  35.492  42.315  1.00  0.00           H  
ATOM    317  CZ  PHE    20      33.699  37.030  42.615  1.00  0.00           C  
ATOM    318  HZ  PHE    20      33.051  37.851  42.884  1.00  0.00           H  
ATOM    319  CE2 PHE    20      35.055  37.253  42.671  1.00  0.00           C  
ATOM    320  HE2 PHE    20      35.496  38.214  42.889  1.00  0.00           H  
ATOM    321  CD2 PHE    20      35.971  36.325  42.168  1.00  0.00           C  
ATOM    322  HD2 PHE    20      36.990  36.640  41.997  1.00  0.00           H  
ATOM    323  C   PHE    20      37.693  31.703  41.705  1.00  0.00           C  
ATOM    324  O   PHE    20      37.296  30.907  40.900  1.00  0.00           O  
ATOM    325  N   GLY    21      38.910  31.646  42.192  1.00  0.00           N  
ATOM    326  H   GLY    21      39.015  32.100  43.178  1.00  0.00           H  
ATOM    327  CA  GLY    21      40.051  31.032  41.481  1.00  0.00           C  
ATOM    328  HA2 GLY    21      39.782  29.977  41.527  1.00  0.00           H  
ATOM    329  HA3 GLY    21      39.983  31.254  40.498  1.00  0.00           H  
ATOM    330  C   GLY    21      41.417  31.378  42.016  1.00  0.00           C  
ATOM    331  O   GLY    21      41.616  32.270  42.812  1.00  0.00           O  
ATOM    332  N   VAL    22      42.419  30.659  41.526  1.00  0.00           N  
ATOM    333  H   VAL    22      42.155  29.749  40.988  1.00  0.00           H  
ATOM    334  CA  VAL    22      43.782  30.831  42.015  1.00  0.00           C  
ATOM    335  HA  VAL    22      43.803  31.155  43.056  1.00  0.00           H  
ATOM    336  CB  VAL    22      44.618  29.540  41.835  1.00  0.00           C  
ATOM    337  HB  VAL    22      44.698  29.358  40.845  1.00  0.00           H  
ATOM    338  CG1 VAL    22      45.992  29.575  42.459  1.00  0.00           C  
ATOM    339 HG11 VAL    22      45.887  29.900  43.494  1.00  0.00           H  
ATOM    340 HG12 VAL    22      46.585  28.662  42.402  1.00  0.00           H  
ATOM    341 HG13 VAL    22      46.510  30.374  41.929  1.00  0.00           H  
ATOM    342  CG2 VAL    22      43.967  28.367  42.582  1.00  0.00           C  
ATOM    343 HG21 VAL    22      42.920  28.282  42.290  1.00  0.00           H  
ATOM    344 HG22 VAL    22      44.588  27.487  42.411  1.00  0.00           H  
ATOM    345 HG23 VAL    22      43.903  28.559  43.653  1.00  0.00           H  
ATOM    346  C   VAL    22      44.369  32.003  41.182  1.00  0.00           C  
ATOM    347  O   VAL    22      43.833  32.281  40.104  1.00  0.00           O  
ATOM    348  N   VAL    23      45.351  32.691  41.740  1.00  0.00           N  
ATOM    349  H   VAL    23      45.470  32.600  42.739  1.00  0.00           H  
ATOM    350  CA  VAL    23      46.140  33.734  41.036  1.00  0.00           C  
ATOM    351  HA  VAL    23      45.831  33.656  40.077  1.00  0.00           H  
ATOM    352  CB  VAL    23      45.797  35.098  41.555  1.00  0.00           C  
ATOM    353  HB  VAL    23      46.345  35.277  42.384  1.00  0.00           H  
ATOM    354  CG1 VAL    23      46.011  36.219  40.604  1.00  0.00           C  
ATOM    355 HG11 VAL    23      47.056  36.304  40.305  1.00  0.00           H  
ATOM    356 HG12 VAL    23      45.268  36.325  39.814  1.00  0.00           H  
ATOM    357 HG13 VAL    23      45.660  37.088  41.161  1.00  0.00           H  
ATOM    358  CG2 VAL    23      44.277  35.252  41.972  1.00  0.00           C  
ATOM    359 HG21 VAL    23      44.059  36.259  42.326  1.00  0.00           H  
ATOM    360 HG22 VAL    23      43.654  34.978  41.121  1.00  0.00           H  
ATOM    361 HG23 VAL    23      44.139  34.562  42.805  1.00  0.00           H  
ATOM    362  C   VAL    23      47.651  33.510  41.150  1.00  0.00           C  
ATOM    363  O   VAL    23      48.209  32.905  42.109  1.00  0.00           O  
ATOM    364  N   LYS    24      48.342  33.919  40.075  1.00  0.00           N  
ATOM    365  H   LYS    24      47.754  34.211  39.218  1.00  0.00           H  
ATOM    366  CA  LYS    24      49.828  33.913  40.000  1.00  0.00           C  
ATOM    367  HA  LYS    24      50.243  33.759  40.986  1.00  0.00           H  
ATOM    368  CB  LYS    24      50.228  32.810  39.010  1.00  0.00           C  
ATOM    369  HB2 LYS    24      50.075  33.150  38.072  1.00  0.00           H  
ATOM    370  HB3 LYS    24      51.302  32.627  38.985  1.00  0.00           H  
ATOM    371  CG  LYS    24      49.549  31.452  39.141  1.00  0.00           C  
ATOM    372  HG2 LYS    24      49.610  31.041  40.149  1.00  0.00           H  
ATOM    373  HG3 LYS    24      48.474  31.524  38.971  1.00  0.00           H  
ATOM    374  CD  LYS    24      50.217  30.534  38.059  1.00  0.00           C  
ATOM    375  HD2 LYS    24      49.913  30.805  37.048  1.00  0.00           H  
ATOM    376  HD3 LYS    24      51.305  30.540  38.115  1.00  0.00           H  
ATOM    377  CE  LYS    24      49.722  29.089  38.288  1.00  0.00           C  
ATOM    378  HE2 LYS    24      48.635  29.110  38.371  1.00  0.00           H  
ATOM    379  HE3 LYS    24      50.016  28.452  37.454  1.00  0.00           H  
ATOM    380  NZ  LYS    24      50.340  28.469  39.506  1.00  0.00           N  
ATOM    381  HZ1 LYS    24      51.354  28.134  39.286  1.00  0.00           H  
ATOM    382  HZ2 LYS    24      50.308  29.153  40.354  1.00  0.00           H  
ATOM    383  HZ3 LYS    24      49.824  27.656  39.810  1.00  0.00           H  
ATOM    384  C   LYS    24      50.298  35.285  39.397  1.00  0.00           C  
ATOM    385  O   LYS    24      49.516  35.788  38.564  1.00  0.00           O  
ATOM    386  N   TYR    25      51.481  35.771  39.692  1.00  0.00           N  
ATOM    387  H   TYR    25      52.067  35.297  40.480  1.00  0.00           H  
ATOM    388  CA  TYR    25      52.103  36.838  38.844  1.00  0.00           C  
ATOM    389  HA  TYR    25      51.487  37.693  38.567  1.00  0.00           H  
ATOM    390  CB  TYR    25      53.240  37.485  39.725  1.00  0.00           C  
ATOM    391  HB2 TYR    25      52.756  38.135  40.328  1.00  0.00           H  
ATOM    392  HB3 TYR    25      53.742  36.715  40.310  1.00  0.00           H  
ATOM    393  CG  TYR    25      54.286  38.267  38.995  1.00  0.00           C  
ATOM    394  CD1 TYR    25      53.961  39.292  38.084  1.00  0.00           C  
ATOM    395  HD1 TYR    25      52.959  39.715  38.029  1.00  0.00           H  
ATOM    396  CE1 TYR    25      55.018  40.051  37.396  1.00  0.00           C  
ATOM    397  HE1 TYR    25      54.768  40.832  36.678  1.00  0.00           H  
ATOM    398  CZ  TYR    25      56.373  39.745  37.601  1.00  0.00           C  
ATOM    399  OH  TYR    25      57.351  40.346  36.868  1.00  0.00           O  
ATOM    400  HH  TYR    25      57.033  41.090  36.152  1.00  0.00           H  
ATOM    401  CE2 TYR    25      56.666  38.658  38.434  1.00  0.00           C  
ATOM    402  HE2 TYR    25      57.699  38.410  38.626  1.00  0.00           H  
ATOM    403  CD2 TYR    25      55.649  37.987  39.166  1.00  0.00           C  
ATOM    404  HD2 TYR    25      55.946  37.253  39.708  1.00  0.00           H  
ATOM    405  C   TYR    25      52.649  36.085  37.576  1.00  0.00           C  
ATOM    406  O   TYR    25      53.046  34.926  37.678  1.00  0.00           O  
ATOM    407  N   GLY    26      52.804  36.845  36.496  1.00  0.00           N  
ATOM    408  H   GLY    26      52.401  37.770  36.462  1.00  0.00           H  
ATOM    409  CA  GLY    26      53.646  36.491  35.362  1.00  0.00           C  
ATOM    410  HA2 GLY    26      54.504  36.087  35.709  1.00  0.00           H  
ATOM    411  HA3 GLY    26      53.204  35.682  34.948  1.00  0.00           H  
ATOM    412  C   GLY    26      53.929  37.545  34.307  1.00  0.00           C  
ATOM    413  O   GLY    26      53.548  38.734  34.417  1.00  0.00           O  
ATOM    414  N   LYS    27      54.641  37.174  33.296  1.00  0.00           N  
ATOM    415  H   LYS    27      54.897  36.132  33.172  1.00  0.00           H  
ATOM    416  CA  LYS    27      54.854  38.075  32.081  1.00  0.00           C  
ATOM    417  HA  LYS    27      54.727  39.092  32.421  1.00  0.00           H  
ATOM    418  CB  LYS    27      56.297  37.955  31.410  1.00  0.00           C  
ATOM    419  HB2 LYS    27      56.446  36.985  31.170  1.00  0.00           H  
ATOM    420  HB3 LYS    27      56.303  38.619  30.546  1.00  0.00           H  
ATOM    421  CG  LYS    27      57.434  38.514  32.332  1.00  0.00           C  
ATOM    422  HG2 LYS    27      57.345  38.063  33.321  1.00  0.00           H  
ATOM    423  HG3 LYS    27      58.364  38.396  31.776  1.00  0.00           H  
ATOM    424  CD  LYS    27      57.376  40.045  32.490  1.00  0.00           C  
ATOM    425  HD2 LYS    27      57.180  40.532  31.534  1.00  0.00           H  
ATOM    426  HD3 LYS    27      56.625  40.272  33.246  1.00  0.00           H  
ATOM    427  CE  LYS    27      58.747  40.559  32.886  1.00  0.00           C  
ATOM    428  HE2 LYS    27      58.989  39.984  33.779  1.00  0.00           H  
ATOM    429  HE3 LYS    27      59.527  40.434  32.135  1.00  0.00           H  
ATOM    430  NZ  LYS    27      58.682  41.931  33.437  1.00  0.00           N  
ATOM    431  HZ1 LYS    27      58.354  42.562  32.611  1.00  0.00           H  
ATOM    432  HZ2 LYS    27      57.930  42.022  34.221  1.00  0.00           H  
ATOM    433  HZ3 LYS    27      59.508  42.339  33.850  1.00  0.00           H  
ATOM    434  C   LYS    27      53.765  37.888  31.126  1.00  0.00           C  
ATOM    435  O   LYS    27      53.308  36.747  30.999  1.00  0.00           O  
ATOM    436  N   TRP    28      53.396  38.838  30.327  1.00  0.00           N  
ATOM    437  H   TRP    28      53.650  39.765  30.636  1.00  0.00           H  
ATOM    438  CA  TRP    28      52.940  38.708  28.929  1.00  0.00           C  
ATOM    439  HA  TRP    28      52.738  37.747  28.695  1.00  0.00           H  
ATOM    440  CB  TRP    28      51.585  39.498  28.846  1.00  0.00           C  
ATOM    441  HB2 TRP    28      50.974  39.162  29.577  1.00  0.00           H  
ATOM    442  HB3 TRP    28      51.879  40.534  29.010  1.00  0.00           H  
ATOM    443  CG  TRP    28      50.823  39.452  27.610  1.00  0.00           C  
ATOM    444  CD1 TRP    28      50.061  38.393  27.166  1.00  0.00           C  
ATOM    445  HD1 TRP    28      49.861  37.492  27.746  1.00  0.00           H  
ATOM    446  NE1 TRP    28      49.478  38.686  25.948  1.00  0.00           N  
ATOM    447  HE1 TRP    28      49.039  37.915  25.315  1.00  0.00           H  
ATOM    448  CE2 TRP    28      49.897  39.886  25.463  1.00  0.00           C  
ATOM    449  CZ2 TRP    28      49.549  40.573  24.251  1.00  0.00           C  
ATOM    450  HZ2 TRP    28      48.789  40.153  23.610  1.00  0.00           H  
ATOM    451  CH2 TRP    28      50.114  41.831  24.110  1.00  0.00           C  
ATOM    452  HH2 TRP    28      49.866  42.527  23.422  1.00  0.00           H  
ATOM    453  CZ3 TRP    28      51.027  42.420  25.023  1.00  0.00           C  
ATOM    454  HZ3 TRP    28      51.369  43.426  24.831  1.00  0.00           H  
ATOM    455  CE3 TRP    28      51.347  41.707  26.174  1.00  0.00           C  
ATOM    456  HE3 TRP    28      51.949  42.151  26.953  1.00  0.00           H  
ATOM    457  CD2 TRP    28      50.769  40.389  26.501  1.00  0.00           C  
ATOM    458  C   TRP    28      53.996  39.170  27.952  1.00  0.00           C  
ATOM    459  O   TRP    28      54.639  40.206  28.118  1.00  0.00           O  
ATOM    460  N   ARG    29      54.311  38.324  26.943  1.00  0.00           N  
ATOM    461  H   ARG    29      53.635  37.484  26.782  1.00  0.00           H  
ATOM    462  CA  ARG    29      55.465  38.252  25.974  1.00  0.00           C  
ATOM    463  HA  ARG    29      55.598  37.230  25.618  1.00  0.00           H  
ATOM    464  CB  ARG    29      55.125  39.064  24.689  1.00  0.00           C  
ATOM    465  HB2 ARG    29      55.093  40.032  24.977  1.00  0.00           H  
ATOM    466  HB3 ARG    29      55.887  38.848  23.940  1.00  0.00           H  
ATOM    467  CG  ARG    29      53.793  38.765  23.974  1.00  0.00           C  
ATOM    468  HG2 ARG    29      53.966  37.837  23.429  1.00  0.00           H  
ATOM    469  HG3 ARG    29      53.047  38.562  24.742  1.00  0.00           H  
ATOM    470  CD  ARG    29      53.338  39.810  23.079  1.00  0.00           C  
ATOM    471  HD2 ARG    29      53.080  40.658  23.713  1.00  0.00           H  
ATOM    472  HD3 ARG    29      54.095  40.073  22.340  1.00  0.00           H  
ATOM    473  NE  ARG    29      52.134  39.347  22.407  1.00  0.00           N  
ATOM    474  HE  ARG    29      51.782  38.343  22.641  1.00  0.00           H  
ATOM    475  CZ  ARG    29      51.299  39.985  21.698  1.00  0.00           C  
ATOM    476  NH1 ARG    29      50.164  39.383  21.377  1.00  0.00           N  
ATOM    477 HH11 ARG    29      50.044  38.324  21.602  1.00  0.00           H  
ATOM    478 HH12 ARG    29      49.467  39.779  20.763  1.00  0.00           H  
ATOM    479  NH2 ARG    29      51.580  41.157  21.222  1.00  0.00           N  
ATOM    480 HH21 ARG    29      52.356  41.618  21.676  1.00  0.00           H  
ATOM    481 HH22 ARG    29      50.940  41.689  20.649  1.00  0.00           H  
ATOM    482  C   ARG    29      56.854  38.689  26.458  1.00  0.00           C  
ATOM    483  O   ARG    29      57.556  39.521  25.833  1.00  0.00           O  
ATOM    484  N   GLY    30      57.220  38.144  27.633  1.00  0.00           N  
ATOM    485  H   GLY    30      56.471  37.607  28.046  1.00  0.00           H  
ATOM    486  CA  GLY    30      58.498  38.442  28.389  1.00  0.00           C  
ATOM    487  HA2 GLY    30      58.376  37.792  29.153  1.00  0.00           H  
ATOM    488  HA3 GLY    30      59.255  38.196  27.768  1.00  0.00           H  
ATOM    489  C   GLY    30      58.721  39.894  28.916  1.00  0.00           C  
ATOM    490  O   GLY    30      59.385  40.096  29.935  1.00  0.00           O  
ATOM    491  N   GLN    31      58.204  40.910  28.268  1.00  0.00           N  
ATOM    492  H   GLN    31      57.880  40.668  27.267  1.00  0.00           H  
ATOM    493  CA  GLN    31      58.470  42.357  28.609  1.00  0.00           C  
ATOM    494  HA  GLN    31      59.509  42.405  28.899  1.00  0.00           H  
ATOM    495  CB  GLN    31      58.220  43.195  27.273  1.00  0.00           C  
ATOM    496  HB2 GLN    31      58.861  42.868  26.565  1.00  0.00           H  
ATOM    497  HB3 GLN    31      57.179  43.003  27.012  1.00  0.00           H  
ATOM    498  CG  GLN    31      58.288  44.734  27.457  1.00  0.00           C  
ATOM    499  HG2 GLN    31      58.061  45.263  26.531  1.00  0.00           H  
ATOM    500  HG3 GLN    31      57.658  45.137  28.250  1.00  0.00           H  
ATOM    501  CD  GLN    31      59.707  45.114  27.846  1.00  0.00           C  
ATOM    502  OE1 GLN    31      60.529  45.316  26.936  1.00  0.00           O  
ATOM    503  NE2 GLN    31      59.982  45.368  29.077  1.00  0.00           N  
ATOM    504 HE21 GLN    31      61.027  45.464  29.373  1.00  0.00           H  
ATOM    505 HE22 GLN    31      59.297  45.135  29.893  1.00  0.00           H  
ATOM    506  C   GLN    31      57.553  42.781  29.762  1.00  0.00           C  
ATOM    507  O   GLN    31      58.009  43.231  30.819  1.00  0.00           O  
ATOM    508  N   TYR    32      56.238  42.543  29.666  1.00  0.00           N  
ATOM    509  H   TYR    32      55.973  41.910  28.819  1.00  0.00           H  
ATOM    510  CA  TYR    32      55.239  43.309  30.429  1.00  0.00           C  
ATOM    511  HA  TYR    32      55.603  44.260  30.817  1.00  0.00           H  
ATOM    512  CB  TYR    32      54.125  43.565  29.380  1.00  0.00           C  
ATOM    513  HB2 TYR    32      53.814  42.667  29.036  1.00  0.00           H  
ATOM    514  HB3 TYR    32      53.384  44.176  29.895  1.00  0.00           H  
ATOM    515  CG  TYR    32      54.514  44.324  28.149  1.00  0.00           C  
ATOM    516  CD1 TYR    32      54.455  43.781  26.803  1.00  0.00           C  
ATOM    517  HD1 TYR    32      54.099  42.766  26.624  1.00  0.00           H  
ATOM    518  CE1 TYR    32      54.907  44.539  25.796  1.00  0.00           C  
ATOM    519  HE1 TYR    32      54.807  44.146  24.785  1.00  0.00           H  
ATOM    520  CZ  TYR    32      55.295  45.882  25.928  1.00  0.00           C  
ATOM    521  OH  TYR    32      55.753  46.588  24.895  1.00  0.00           O  
ATOM    522  HH  TYR    32      56.149  47.504  25.309  1.00  0.00           H  
ATOM    523  CE2 TYR    32      55.321  46.451  27.234  1.00  0.00           C  
ATOM    524  HE2 TYR    32      55.682  47.433  27.505  1.00  0.00           H  
ATOM    525  CD2 TYR    32      54.940  45.651  28.278  1.00  0.00           C  
ATOM    526  HD2 TYR    32      54.956  45.975  29.182  1.00  0.00           H  
ATOM    527  C   TYR    32      54.661  42.482  31.605  1.00  0.00           C  
ATOM    528  O   TYR    32      54.391  41.299  31.410  1.00  0.00           O  
ATOM    529  N   ASP    33      54.518  43.086  32.788  1.00  0.00           N  
ATOM    530  H   ASP    33      54.752  44.146  32.883  1.00  0.00           H  
ATOM    531  CA  ASP    33      54.060  42.400  33.972  1.00  0.00           C  
ATOM    532  HA  ASP    33      54.568  41.446  34.115  1.00  0.00           H  
ATOM    533  CB  ASP    33      54.394  43.247  35.149  1.00  0.00           C  
ATOM    534  HB2 ASP    33      54.193  44.185  34.832  1.00  0.00           H  
ATOM    535  HB3 ASP    33      53.761  43.045  36.013  1.00  0.00           H  
ATOM    536  CG  ASP    33      55.911  43.203  35.600  1.00  0.00           C  
ATOM    537  OD1 ASP    33      56.642  42.229  35.282  1.00  0.00           O  
ATOM    538  OD2 ASP    33      56.281  44.143  36.324  1.00  0.00           O  
ATOM    539  C   ASP    33      52.544  42.333  34.085  1.00  0.00           C  
ATOM    540  O   ASP    33      51.893  43.381  34.078  1.00  0.00           O  
ATOM    541  N   VAL    34      51.911  41.169  34.332  1.00  0.00           N  
ATOM    542  H   VAL    34      52.525  40.286  34.512  1.00  0.00           H  
ATOM    543  CA  VAL    34      50.495  41.071  34.496  1.00  0.00           C  
ATOM    544  HA  VAL    34      50.026  41.978  34.878  1.00  0.00           H  
ATOM    545  CB  VAL    34      49.680  40.528  33.254  1.00  0.00           C  
ATOM    546  HB  VAL    34      48.690  40.550  33.453  1.00  0.00           H  
ATOM    547  CG1 VAL    34      49.875  41.388  32.045  1.00  0.00           C  
ATOM    548 HG11 VAL    34      50.832  41.323  31.527  1.00  0.00           H  
ATOM    549 HG12 VAL    34      49.118  41.182  31.288  1.00  0.00           H  
ATOM    550 HG13 VAL    34      49.681  42.376  32.462  1.00  0.00           H  
ATOM    551  CG2 VAL    34      50.057  39.131  32.807  1.00  0.00           C  
ATOM    552 HG21 VAL    34      49.324  38.678  32.140  1.00  0.00           H  
ATOM    553 HG22 VAL    34      51.013  38.948  32.316  1.00  0.00           H  
ATOM    554 HG23 VAL    34      50.180  38.495  33.683  1.00  0.00           H  
ATOM    555  C   VAL    34      50.221  40.163  35.741  1.00  0.00           C  
ATOM    556  O   VAL    34      51.125  39.588  36.330  1.00  0.00           O  
ATOM    557  N   ALA    35      48.974  40.230  36.212  1.00  0.00           N  
ATOM    558  H   ALA    35      48.289  40.880  35.669  1.00  0.00           H  
ATOM    559  CA  ALA    35      48.350  39.160  36.944  1.00  0.00           C  
ATOM    560  HA  ALA    35      49.178  38.531  37.273  1.00  0.00           H  
ATOM    561  CB  ALA    35      47.759  39.724  38.257  1.00  0.00           C  
ATOM    562  HB1 ALA    35      47.203  40.513  37.958  1.00  0.00           H  
ATOM    563  HB2 ALA    35      47.258  38.903  38.769  1.00  0.00           H  
ATOM    564  HB3 ALA    35      48.643  40.050  38.807  1.00  0.00           H  
ATOM    565  C   ALA    35      47.465  38.274  36.117  1.00  0.00           C  
ATOM    566  O   ALA    35      46.846  38.660  35.095  1.00  0.00           O  
ATOM    567  N   ILE    36      47.463  36.963  36.512  1.00  0.00           N  
ATOM    568  H   ILE    36      47.983  36.750  37.351  1.00  0.00           H  
ATOM    569  CA  ILE    36      46.799  35.780  35.929  1.00  0.00           C  
ATOM    570  HA  ILE    36      46.183  36.124  35.207  1.00  0.00           H  
ATOM    571  CB  ILE    36      47.709  34.818  35.190  1.00  0.00           C  
ATOM    572  HB  ILE    36      48.329  34.422  35.882  1.00  0.00           H  
ATOM    573  CG2 ILE    36      46.842  33.740  34.502  1.00  0.00           C  
ATOM    574 HG21 ILE    36      47.359  33.124  33.766  1.00  0.00           H  
ATOM    575 HG22 ILE    36      46.398  33.074  35.241  1.00  0.00           H  
ATOM    576 HG23 ILE    36      46.031  34.197  33.935  1.00  0.00           H  
ATOM    577  CG1 ILE    36      48.574  35.539  34.107  1.00  0.00           C  
ATOM    578 HG12 ILE    36      48.583  34.952  33.189  1.00  0.00           H  
ATOM    579 HG13 ILE    36      48.153  36.490  33.781  1.00  0.00           H  
ATOM    580  CD1 ILE    36      50.015  35.796  34.727  1.00  0.00           C  
ATOM    581 HD11 ILE    36      50.038  36.620  35.440  1.00  0.00           H  
ATOM    582 HD12 ILE    36      50.521  34.907  35.102  1.00  0.00           H  
ATOM    583 HD13 ILE    36      50.612  36.096  33.865  1.00  0.00           H  
ATOM    584  C   ILE    36      45.869  35.177  37.045  1.00  0.00           C  
ATOM    585  O   ILE    36      46.391  34.495  37.945  1.00  0.00           O  
ATOM    586  N   LYS    37      44.534  35.314  36.897  1.00  0.00           N  
ATOM    587  H   LYS    37      44.181  36.072  36.197  1.00  0.00           H  
ATOM    588  CA  LYS    37      43.521  34.687  37.813  1.00  0.00           C  
ATOM    589  HA  LYS    37      44.055  34.267  38.665  1.00  0.00           H  
ATOM    590  CB  LYS    37      42.443  35.702  38.439  1.00  0.00           C  
ATOM    591  HB2 LYS    37      42.821  36.440  39.015  1.00  0.00           H  
ATOM    592  HB3 LYS    37      41.990  36.232  37.601  1.00  0.00           H  
ATOM    593  CG  LYS    37      41.314  35.057  39.217  1.00  0.00           C  
ATOM    594  HG2 LYS    37      40.709  34.535  38.477  1.00  0.00           H  
ATOM    595  HG3 LYS    37      41.753  34.345  39.916  1.00  0.00           H  
ATOM    596  CD  LYS    37      40.308  35.946  39.987  1.00  0.00           C  
ATOM    597  HD2 LYS    37      39.922  36.745  39.354  1.00  0.00           H  
ATOM    598  HD3 LYS    37      39.401  35.430  40.302  1.00  0.00           H  
ATOM    599  CE  LYS    37      41.054  36.590  41.190  1.00  0.00           C  
ATOM    600  HE2 LYS    37      41.727  35.862  41.643  1.00  0.00           H  
ATOM    601  HE3 LYS    37      41.700  37.389  40.824  1.00  0.00           H  
ATOM    602  NZ  LYS    37      40.079  37.151  42.219  1.00  0.00           N  
ATOM    603  HZ1 LYS    37      40.585  37.721  42.998  1.00  0.00           H  
ATOM    604  HZ2 LYS    37      39.458  37.950  41.815  1.00  0.00           H  
ATOM    605  HZ3 LYS    37      39.460  36.404  42.500  1.00  0.00           H  
ATOM    606  C   LYS    37      42.885  33.550  36.950  1.00  0.00           C  
ATOM    607  O   LYS    37      42.302  33.878  35.899  1.00  0.00           O  
ATOM    608  N   MET    38      43.016  32.276  37.334  1.00  0.00           N  
ATOM    609  H   MET    38      43.600  31.940  38.191  1.00  0.00           H  
ATOM    610  CA  MET    38      42.265  31.198  36.615  1.00  0.00           C  
ATOM    611  HA  MET    38      41.828  31.582  35.693  1.00  0.00           H  
ATOM    612  CB  MET    38      43.228  30.008  36.233  1.00  0.00           C  
ATOM    613  HB2 MET    38      42.670  29.253  35.861  1.00  0.00           H  
ATOM    614  HB3 MET    38      43.786  30.367  35.368  1.00  0.00           H  
ATOM    615  CG  MET    38      44.209  29.460  37.346  1.00  0.00           C  
ATOM    616  HG2 MET    38      43.720  29.640  38.304  1.00  0.00           H  
ATOM    617  HG3 MET    38      44.282  28.382  37.208  1.00  0.00           H  
ATOM    618  SD  MET    38      45.774  30.318  37.614  1.00  0.00           S  
ATOM    619  CE  MET    38      46.685  29.988  36.081  1.00  0.00           C  
ATOM    620  HE1 MET    38      47.732  30.217  36.279  1.00  0.00           H  
ATOM    621  HE2 MET    38      46.630  28.910  35.932  1.00  0.00           H  
ATOM    622  HE3 MET    38      46.210  30.568  35.289  1.00  0.00           H  
ATOM    623  C   MET    38      41.148  30.716  37.472  1.00  0.00           C  
ATOM    624  O   MET    38      41.342  30.381  38.671  1.00  0.00           O  
ATOM    625  N   ILE    39      40.013  30.608  36.852  1.00  0.00           N  
ATOM    626  H   ILE    39      40.003  30.546  35.844  1.00  0.00           H  
ATOM    627  CA  ILE    39      38.706  30.360  37.570  1.00  0.00           C  
ATOM    628  HA  ILE    39      38.550  30.952  38.374  1.00  0.00           H  
ATOM    629  CB  ILE    39      37.509  30.639  36.612  1.00  0.00           C  
ATOM    630  HB  ILE    39      37.779  30.127  35.785  1.00  0.00           H  
ATOM    631  CG2 ILE    39      36.147  30.128  37.161  1.00  0.00           C  
ATOM    632 HG21 ILE    39      35.991  29.057  37.035  1.00  0.00           H  
ATOM    633 HG22 ILE    39      35.997  30.326  38.223  1.00  0.00           H  
ATOM    634 HG23 ILE    39      35.279  30.518  36.628  1.00  0.00           H  
ATOM    635  CG1 ILE    39      37.319  32.141  36.284  1.00  0.00           C  
ATOM    636 HG12 ILE    39      38.196  32.454  35.718  1.00  0.00           H  
ATOM    637 HG13 ILE    39      36.477  32.298  35.610  1.00  0.00           H  
ATOM    638  CD1 ILE    39      37.119  32.995  37.566  1.00  0.00           C  
ATOM    639 HD11 ILE    39      36.475  33.838  37.314  1.00  0.00           H  
ATOM    640 HD12 ILE    39      36.480  32.461  38.270  1.00  0.00           H  
ATOM    641 HD13 ILE    39      38.087  33.276  37.980  1.00  0.00           H  
ATOM    642  C   ILE    39      38.707  28.844  38.149  1.00  0.00           C  
ATOM    643  O   ILE    39      39.439  27.968  37.556  1.00  0.00           O  
ATOM    644  N   LYS    40      38.020  28.469  39.198  1.00  0.00           N  
ATOM    645  H   LYS    40      37.550  29.188  39.869  1.00  0.00           H  
ATOM    646  CA  LYS    40      37.629  27.100  39.639  1.00  0.00           C  
ATOM    647  HA  LYS    40      38.595  26.600  39.713  1.00  0.00           H  
ATOM    648  CB  LYS    40      37.072  27.166  41.034  1.00  0.00           C  
ATOM    649  HB2 LYS    40      37.706  27.817  41.476  1.00  0.00           H  
ATOM    650  HB3 LYS    40      36.037  27.494  40.948  1.00  0.00           H  
ATOM    651  CG  LYS    40      37.105  25.778  41.678  1.00  0.00           C  
ATOM    652  HG2 LYS    40      36.407  25.112  41.171  1.00  0.00           H  
ATOM    653  HG3 LYS    40      38.051  25.259  41.525  1.00  0.00           H  
ATOM    654  CD  LYS    40      36.690  25.850  43.181  1.00  0.00           C  
ATOM    655  HD2 LYS    40      37.557  26.223  43.726  1.00  0.00           H  
ATOM    656  HD3 LYS    40      35.903  26.584  43.355  1.00  0.00           H  
ATOM    657  CE  LYS    40      36.345  24.377  43.626  1.00  0.00           C  
ATOM    658  HE2 LYS    40      37.195  23.733  43.396  1.00  0.00           H  
ATOM    659  HE3 LYS    40      36.142  24.476  44.692  1.00  0.00           H  
ATOM    660  NZ  LYS    40      35.066  23.862  43.068  1.00  0.00           N  
ATOM    661  HZ1 LYS    40      35.305  23.449  42.088  1.00  0.00           H  
ATOM    662  HZ2 LYS    40      34.635  23.007  43.588  1.00  0.00           H  
ATOM    663  HZ3 LYS    40      34.359  24.581  43.012  1.00  0.00           H  
ATOM    664  C   LYS    40      36.654  26.388  38.601  1.00  0.00           C  
ATOM    665  O   LYS    40      35.713  27.001  38.154  1.00  0.00           O  
ATOM    666  N   GLU    41      36.838  25.144  38.332  1.00  0.00           N  
ATOM    667  H   GLU    41      37.652  24.641  38.855  1.00  0.00           H  
ATOM    668  CA  GLU    41      36.038  24.201  37.507  1.00  0.00           C  
ATOM    669  HA  GLU    41      36.191  24.547  36.485  1.00  0.00           H  
ATOM    670  CB  GLU    41      36.681  22.781  37.645  1.00  0.00           C  
ATOM    671  HB2 GLU    41      36.728  22.551  38.627  1.00  0.00           H  
ATOM    672  HB3 GLU    41      36.149  22.002  37.099  1.00  0.00           H  
ATOM    673  CG  GLU    41      38.113  22.819  37.171  1.00  0.00           C  
ATOM    674  HG2 GLU    41      38.365  21.771  37.007  1.00  0.00           H  
ATOM    675  HG3 GLU    41      38.198  23.305  36.199  1.00  0.00           H  
ATOM    676  CD  GLU    41      39.186  23.354  38.144  1.00  0.00           C  
ATOM    677  OE1 GLU    41      40.300  23.659  37.677  1.00  0.00           O  
ATOM    678  OE2 GLU    41      38.957  23.441  39.399  1.00  0.00           O  
ATOM    679  C   GLU    41      34.530  24.194  37.855  1.00  0.00           C  
ATOM    680  O   GLU    41      34.159  23.988  39.024  1.00  0.00           O  
ATOM    681  N   GLY    42      33.667  24.401  36.851  1.00  0.00           N  
ATOM    682  H   GLY    42      34.139  24.283  35.876  1.00  0.00           H  
ATOM    683  CA  GLY    42      32.220  24.203  36.913  1.00  0.00           C  
ATOM    684  HA2 GLY    42      31.821  24.117  36.045  1.00  0.00           H  
ATOM    685  HA3 GLY    42      32.152  23.394  37.514  1.00  0.00           H  
ATOM    686  C   GLY    42      31.449  25.230  37.673  1.00  0.00           C  
ATOM    687  O   GLY    42      30.284  25.101  37.920  1.00  0.00           O  
ATOM    688  N   SER    43      32.180  26.343  37.938  1.00  0.00           N  
ATOM    689  H   SER    43      33.150  26.436  37.451  1.00  0.00           H  
ATOM    690  CA  SER    43      31.658  27.305  38.891  1.00  0.00           C  
ATOM    691  HA  SER    43      30.936  26.741  39.481  1.00  0.00           H  
ATOM    692  CB  SER    43      32.777  27.701  39.802  1.00  0.00           C  
ATOM    693  HB2 SER    43      32.332  28.144  40.592  1.00  0.00           H  
ATOM    694  HB3 SER    43      33.307  26.814  40.152  1.00  0.00           H  
ATOM    695  OG  SER    43      33.682  28.593  39.139  1.00  0.00           O  
ATOM    696  HG  SER    43      34.424  27.988  38.619  1.00  0.00           H  
ATOM    697  C   SER    43      30.805  28.462  38.205  1.00  0.00           C  
ATOM    698  O   SER    43      30.156  29.220  38.996  1.00  0.00           O  
ATOM    699  N   MET    44      30.862  28.679  36.877  1.00  0.00           N  
ATOM    700  H   MET    44      31.586  28.081  36.323  1.00  0.00           H  
ATOM    701  CA  MET    44      30.308  29.876  36.202  1.00  0.00           C  
ATOM    702  HA  MET    44      29.376  29.960  36.414  1.00  0.00           H  
ATOM    703  CB  MET    44      31.085  31.224  36.469  1.00  0.00           C  
ATOM    704  HB2 MET    44      30.679  31.908  35.847  1.00  0.00           H  
ATOM    705  HB3 MET    44      30.899  31.630  37.463  1.00  0.00           H  
ATOM    706  CG  MET    44      32.619  31.089  36.278  1.00  0.00           C  
ATOM    707  HG2 MET    44      32.986  30.555  37.155  1.00  0.00           H  
ATOM    708  HG3 MET    44      32.802  30.434  35.426  1.00  0.00           H  
ATOM    709  SD  MET    44      33.468  32.739  36.142  1.00  0.00           S  
ATOM    710  CE  MET    44      33.435  33.134  37.974  1.00  0.00           C  
ATOM    711  HE1 MET    44      33.876  32.372  38.616  1.00  0.00           H  
ATOM    712  HE2 MET    44      33.958  34.071  38.167  1.00  0.00           H  
ATOM    713  HE3 MET    44      32.414  33.299  38.318  1.00  0.00           H  
ATOM    714  C   MET    44      30.147  29.665  34.684  1.00  0.00           C  
ATOM    715  O   MET    44      30.873  28.829  34.142  1.00  0.00           O  
ATOM    716  N   SER    45      29.120  30.308  34.071  1.00  0.00           N  
ATOM    717  H   SER    45      28.581  31.008  34.709  1.00  0.00           H  
ATOM    718  CA  SER    45      28.852  30.275  32.650  1.00  0.00           C  
ATOM    719  HA  SER    45      28.930  29.241  32.314  1.00  0.00           H  
ATOM    720  CB  SER    45      27.432  30.717  32.356  1.00  0.00           C  
ATOM    721  HB2 SER    45      27.385  31.723  32.431  1.00  0.00           H  
ATOM    722  HB3 SER    45      27.057  30.557  31.345  1.00  0.00           H  
ATOM    723  OG  SER    45      26.329  30.155  33.002  1.00  0.00           O  
ATOM    724  HG  SER    45      26.111  29.141  32.666  1.00  0.00           H  
ATOM    725  C   SER    45      29.841  31.013  31.747  1.00  0.00           C  
ATOM    726  O   SER    45      29.574  32.043  31.133  1.00  0.00           O  
ATOM    727  N   GLU    46      31.087  30.558  31.693  1.00  0.00           N  
ATOM    728  H   GLU    46      31.248  29.579  32.145  1.00  0.00           H  
ATOM    729  CA  GLU    46      32.277  31.166  31.056  1.00  0.00           C  
ATOM    730  HA  GLU    46      32.499  31.951  31.778  1.00  0.00           H  
ATOM    731  CB  GLU    46      33.456  30.212  31.093  1.00  0.00           C  
ATOM    732  HB2 GLU    46      33.205  29.306  30.722  1.00  0.00           H  
ATOM    733  HB3 GLU    46      34.252  30.669  30.506  1.00  0.00           H  
ATOM    734  CG  GLU    46      34.154  29.987  32.463  1.00  0.00           C  
ATOM    735  HG2 GLU    46      34.705  30.854  32.825  1.00  0.00           H  
ATOM    736  HG3 GLU    46      33.460  29.757  33.272  1.00  0.00           H  
ATOM    737  CD  GLU    46      34.934  28.704  32.397  1.00  0.00           C  
ATOM    738  OE1 GLU    46      35.861  28.571  31.595  1.00  0.00           O  
ATOM    739  OE2 GLU    46      34.666  27.742  33.186  1.00  0.00           O  
ATOM    740  C   GLU    46      32.114  31.772  29.651  1.00  0.00           C  
ATOM    741  O   GLU    46      32.554  32.888  29.321  1.00  0.00           O  
ATOM    742  N   ASP    47      31.344  31.097  28.775  1.00  0.00           N  
ATOM    743  H   ASP    47      30.968  30.128  29.103  1.00  0.00           H  
ATOM    744  CA  ASP    47      30.897  31.461  27.386  1.00  0.00           C  
ATOM    745  HA  ASP    47      31.756  31.707  26.762  1.00  0.00           H  
ATOM    746  CB  ASP    47      30.169  30.229  26.826  1.00  0.00           C  
ATOM    747  HB2 ASP    47      29.444  29.869  27.429  1.00  0.00           H  
ATOM    748  HB3 ASP    47      29.775  30.625  25.890  1.00  0.00           H  
ATOM    749  CG  ASP    47      30.994  29.040  26.516  1.00  0.00           C  
ATOM    750  OD1 ASP    47      32.005  28.693  27.140  1.00  0.00           O  
ATOM    751  OD2 ASP    47      30.755  28.390  25.475  1.00  0.00           O  
ATOM    752  C   ASP    47      29.888  32.583  27.297  1.00  0.00           C  
ATOM    753  O   ASP    47      29.812  33.289  26.290  1.00  0.00           O  
ATOM    754  N   GLU    48      29.238  32.910  28.411  1.00  0.00           N  
ATOM    755  H   GLU    48      29.404  32.347  29.318  1.00  0.00           H  
ATOM    756  CA  GLU    48      28.358  34.036  28.512  1.00  0.00           C  
ATOM    757  HA  GLU    48      28.191  34.551  27.578  1.00  0.00           H  
ATOM    758  CB  GLU    48      27.039  33.553  29.156  1.00  0.00           C  
ATOM    759  HB2 GLU    48      26.735  32.621  28.913  1.00  0.00           H  
ATOM    760  HB3 GLU    48      27.228  33.564  30.230  1.00  0.00           H  
ATOM    761  CG  GLU    48      25.918  34.591  29.059  1.00  0.00           C  
ATOM    762  HG2 GLU    48      25.215  34.425  29.875  1.00  0.00           H  
ATOM    763  HG3 GLU    48      26.263  35.614  29.210  1.00  0.00           H  
ATOM    764  CD  GLU    48      25.058  34.446  27.821  1.00  0.00           C  
ATOM    765  OE1 GLU    48      24.702  35.427  27.113  1.00  0.00           O  
ATOM    766  OE2 GLU    48      24.481  33.341  27.665  1.00  0.00           O  
ATOM    767  C   GLU    48      29.037  35.191  29.344  1.00  0.00           C  
ATOM    768  O   GLU    48      28.822  36.302  28.969  1.00  0.00           O  
ATOM    769  N   PHE    49      29.846  34.939  30.350  1.00  0.00           N  
ATOM    770  H   PHE    49      30.038  33.892  30.585  1.00  0.00           H  
ATOM    771  CA  PHE    49      30.621  36.037  30.937  1.00  0.00           C  
ATOM    772  HA  PHE    49      29.886  36.737  31.334  1.00  0.00           H  
ATOM    773  CB  PHE    49      31.277  35.470  32.167  1.00  0.00           C  
ATOM    774  HB2 PHE    49      30.650  35.349  32.949  1.00  0.00           H  
ATOM    775  HB3 PHE    49      31.755  34.515  31.949  1.00  0.00           H  
ATOM    776  CG  PHE    49      32.383  36.353  32.732  1.00  0.00           C  
ATOM    777  CD1 PHE    49      32.130  37.570  33.362  1.00  0.00           C  
ATOM    778  HD1 PHE    49      31.125  37.925  33.589  1.00  0.00           H  
ATOM    779  CE1 PHE    49      33.268  38.383  33.621  1.00  0.00           C  
ATOM    780  HE1 PHE    49      33.123  39.294  34.201  1.00  0.00           H  
ATOM    781  CZ  PHE    49      34.598  37.997  33.457  1.00  0.00           C  
ATOM    782  HZ  PHE    49      35.345  38.615  33.934  1.00  0.00           H  
ATOM    783  CE2 PHE    49      34.875  36.800  32.764  1.00  0.00           C  
ATOM    784  HE2 PHE    49      35.882  36.498  32.517  1.00  0.00           H  
ATOM    785  CD2 PHE    49      33.722  36.013  32.403  1.00  0.00           C  
ATOM    786  HD2 PHE    49      33.829  34.996  32.055  1.00  0.00           H  
ATOM    787  C   PHE    49      31.609  36.715  29.894  1.00  0.00           C  
ATOM    788  O   PHE    49      31.736  37.926  29.807  1.00  0.00           O  
ATOM    789  N   ILE    50      32.267  35.940  29.047  1.00  0.00           N  
ATOM    790  H   ILE    50      32.071  34.868  29.036  1.00  0.00           H  
ATOM    791  CA  ILE    50      33.204  36.517  28.021  1.00  0.00           C  
ATOM    792  HA  ILE    50      34.070  36.945  28.525  1.00  0.00           H  
ATOM    793  CB  ILE    50      33.642  35.363  27.086  1.00  0.00           C  
ATOM    794  HB  ILE    50      32.841  34.774  26.914  1.00  0.00           H  
ATOM    795  CG2 ILE    50      34.413  35.918  25.881  1.00  0.00           C  
ATOM    796 HG21 ILE    50      35.173  35.264  25.455  1.00  0.00           H  
ATOM    797 HG22 ILE    50      33.692  36.132  25.091  1.00  0.00           H  
ATOM    798 HG23 ILE    50      35.002  36.774  26.207  1.00  0.00           H  
ATOM    799  CG1 ILE    50      34.749  34.566  27.894  1.00  0.00           C  
ATOM    800 HG12 ILE    50      35.669  35.150  27.925  1.00  0.00           H  
ATOM    801 HG13 ILE    50      34.470  34.350  28.924  1.00  0.00           H  
ATOM    802  CD1 ILE    50      34.964  33.198  27.209  1.00  0.00           C  
ATOM    803 HD11 ILE    50      35.373  33.219  26.199  1.00  0.00           H  
ATOM    804 HD12 ILE    50      35.757  32.719  27.784  1.00  0.00           H  
ATOM    805 HD13 ILE    50      33.983  32.726  27.163  1.00  0.00           H  
ATOM    806  C   ILE    50      32.505  37.698  27.217  1.00  0.00           C  
ATOM    807  O   ILE    50      33.140  38.718  27.017  1.00  0.00           O  
ATOM    808  N   GLU    51      31.251  37.601  26.800  1.00  0.00           N  
ATOM    809  H   GLU    51      30.679  36.792  27.256  1.00  0.00           H  
ATOM    810  CA  GLU    51      30.515  38.637  26.073  1.00  0.00           C  
ATOM    811  HA  GLU    51      31.102  38.920  25.199  1.00  0.00           H  
ATOM    812  CB  GLU    51      29.245  37.910  25.665  1.00  0.00           C  
ATOM    813  HB2 GLU    51      29.516  37.008  25.300  1.00  0.00           H  
ATOM    814  HB3 GLU    51      28.524  37.857  26.480  1.00  0.00           H  
ATOM    815  CG  GLU    51      28.518  38.614  24.496  1.00  0.00           C  
ATOM    816  HG2 GLU    51      27.719  37.969  24.131  1.00  0.00           H  
ATOM    817  HG3 GLU    51      28.088  39.577  24.773  1.00  0.00           H  
ATOM    818  CD  GLU    51      29.422  38.808  23.304  1.00  0.00           C  
ATOM    819  OE1 GLU    51      30.106  37.826  22.913  1.00  0.00           O  
ATOM    820  OE2 GLU    51      29.455  39.934  22.703  1.00  0.00           O  
ATOM    821  C   GLU    51      30.414  40.004  26.800  1.00  0.00           C  
ATOM    822  O   GLU    51      30.539  41.041  26.121  1.00  0.00           O  
ATOM    823  N   GLU    52      30.221  39.954  28.130  1.00  0.00           N  
ATOM    824  H   GLU    52      30.237  39.007  28.670  1.00  0.00           H  
ATOM    825  CA  GLU    52      30.297  41.090  29.084  1.00  0.00           C  
ATOM    826  HA  GLU    52      29.832  41.943  28.590  1.00  0.00           H  
ATOM    827  CB  GLU    52      29.467  40.693  30.284  1.00  0.00           C  
ATOM    828  HB2 GLU    52      28.577  40.385  29.919  1.00  0.00           H  
ATOM    829  HB3 GLU    52      29.952  39.926  30.887  1.00  0.00           H  
ATOM    830  CG  GLU    52      29.196  41.966  31.072  1.00  0.00           C  
ATOM    831  HG2 GLU    52      29.889  42.037  31.911  1.00  0.00           H  
ATOM    832  HG3 GLU    52      29.226  42.811  30.385  1.00  0.00           H  
ATOM    833  CD  GLU    52      27.828  42.030  31.675  1.00  0.00           C  
ATOM    834  OE1 GLU    52      27.039  41.071  31.855  1.00  0.00           O  
ATOM    835  OE2 GLU    52      27.414  43.090  32.269  1.00  0.00           O  
ATOM    836  C   GLU    52      31.768  41.506  29.474  1.00  0.00           C  
ATOM    837  O   GLU    52      32.077  42.694  29.509  1.00  0.00           O  
ATOM    838  N   ALA    53      32.707  40.566  29.596  1.00  0.00           N  
ATOM    839  H   ALA    53      32.446  39.591  29.564  1.00  0.00           H  
ATOM    840  CA  ALA    53      34.107  40.887  29.515  1.00  0.00           C  
ATOM    841  HA  ALA    53      34.342  41.465  30.309  1.00  0.00           H  
ATOM    842  CB  ALA    53      34.952  39.626  29.742  1.00  0.00           C  
ATOM    843  HB1 ALA    53      35.047  39.084  28.895  1.00  0.00           H  
ATOM    844  HB2 ALA    53      35.879  40.068  30.106  1.00  0.00           H  
ATOM    845  HB3 ALA    53      34.528  39.085  30.587  1.00  0.00           H  
ATOM    846  C   ALA    53      34.584  41.778  28.297  1.00  0.00           C  
ATOM    847  O   ALA    53      35.326  42.725  28.591  1.00  0.00           O  
ATOM    848  N   LYS    54      34.056  41.677  27.059  1.00  0.00           N  
ATOM    849  H   LYS    54      33.532  40.754  26.811  1.00  0.00           H  
ATOM    850  CA  LYS    54      34.379  42.710  26.057  1.00  0.00           C  
ATOM    851  HA  LYS    54      35.455  42.746  25.888  1.00  0.00           H  
ATOM    852  CB  LYS    54      33.710  42.429  24.703  1.00  0.00           C  
ATOM    853  HB2 LYS    54      32.774  42.774  24.857  1.00  0.00           H  
ATOM    854  HB3 LYS    54      34.177  43.057  23.944  1.00  0.00           H  
ATOM    855  CG  LYS    54      33.672  41.014  24.112  1.00  0.00           C  
ATOM    856  HG2 LYS    54      34.697  40.798  23.811  1.00  0.00           H  
ATOM    857  HG3 LYS    54      33.375  40.295  24.875  1.00  0.00           H  
ATOM    858  CD  LYS    54      32.663  40.839  22.974  1.00  0.00           C  
ATOM    859  HD2 LYS    54      31.657  40.951  23.380  1.00  0.00           H  
ATOM    860  HD3 LYS    54      32.732  41.606  22.203  1.00  0.00           H  
ATOM    861  CE  LYS    54      32.818  39.396  22.475  1.00  0.00           C  
ATOM    862  HE2 LYS    54      33.862  39.249  22.195  1.00  0.00           H  
ATOM    863  HE3 LYS    54      32.648  38.671  23.270  1.00  0.00           H  
ATOM    864  NZ  LYS    54      31.912  39.038  21.363  1.00  0.00           N  
ATOM    865  HZ1 LYS    54      30.893  38.857  21.706  1.00  0.00           H  
ATOM    866  HZ2 LYS    54      31.988  39.760  20.551  1.00  0.00           H  
ATOM    867  HZ3 LYS    54      32.146  38.196  20.857  1.00  0.00           H  
ATOM    868  C   LYS    54      34.069  44.150  26.439  1.00  0.00           C  
ATOM    869  O   LYS    54      34.799  45.070  26.100  1.00  0.00           O  
ATOM    870  N   VAL    55      32.971  44.256  27.166  1.00  0.00           N  
ATOM    871  H   VAL    55      32.467  43.312  27.376  1.00  0.00           H  
ATOM    872  CA  VAL    55      32.598  45.485  27.868  1.00  0.00           C  
ATOM    873  HA  VAL    55      32.677  46.336  27.191  1.00  0.00           H  
ATOM    874  CB  VAL    55      31.156  45.436  28.350  1.00  0.00           C  
ATOM    875  HB  VAL    55      30.960  44.803  29.112  1.00  0.00           H  
ATOM    876  CG1 VAL    55      30.780  46.751  28.946  1.00  0.00           C  
ATOM    877 HG11 VAL    55      31.184  47.647  28.475  1.00  0.00           H  
ATOM    878 HG12 VAL    55      29.690  46.774  28.907  1.00  0.00           H  
ATOM    879 HG13 VAL    55      31.119  46.804  29.980  1.00  0.00           H  
ATOM    880  CG2 VAL    55      30.234  45.057  27.197  1.00  0.00           C  
ATOM    881 HG21 VAL    55      30.411  44.086  26.736  1.00  0.00           H  
ATOM    882 HG22 VAL    55      29.278  44.923  27.704  1.00  0.00           H  
ATOM    883 HG23 VAL    55      30.265  45.961  26.589  1.00  0.00           H  
ATOM    884  C   VAL    55      33.563  45.759  29.010  1.00  0.00           C  
ATOM    885  O   VAL    55      34.188  46.803  28.924  1.00  0.00           O  
ATOM    886  N   MET    56      33.744  44.938  30.044  1.00  0.00           N  
ATOM    887  H   MET    56      33.087  44.068  30.019  1.00  0.00           H  
ATOM    888  CA  MET    56      34.677  45.179  31.158  1.00  0.00           C  
ATOM    889  HA  MET    56      34.371  46.094  31.666  1.00  0.00           H  
ATOM    890  CB  MET    56      34.717  44.032  32.205  1.00  0.00           C  
ATOM    891  HB2 MET    56      35.133  43.237  31.740  1.00  0.00           H  
ATOM    892  HB3 MET    56      35.321  44.256  33.084  1.00  0.00           H  
ATOM    893  CG  MET    56      33.319  43.692  32.730  1.00  0.00           C  
ATOM    894  HG2 MET    56      32.879  44.566  33.209  1.00  0.00           H  
ATOM    895  HG3 MET    56      32.653  43.450  31.901  1.00  0.00           H  
ATOM    896  SD  MET    56      33.178  42.078  33.660  1.00  0.00           S  
ATOM    897  CE  MET    56      34.488  42.196  34.992  1.00  0.00           C  
ATOM    898  HE1 MET    56      35.447  42.064  34.492  1.00  0.00           H  
ATOM    899  HE2 MET    56      34.390  43.172  35.467  1.00  0.00           H  
ATOM    900  HE3 MET    56      34.312  41.352  35.659  1.00  0.00           H  
ATOM    901  C   MET    56      36.079  45.498  30.773  1.00  0.00           C  
ATOM    902  O   MET    56      36.763  46.097  31.599  1.00  0.00           O  
ATOM    903  N   MET    57      36.540  44.994  29.620  1.00  0.00           N  
ATOM    904  H   MET    57      35.931  44.316  29.186  1.00  0.00           H  
ATOM    905  CA  MET    57      37.815  45.276  29.073  1.00  0.00           C  
ATOM    906  HA  MET    57      38.502  45.139  29.800  1.00  0.00           H  
ATOM    907  CB  MET    57      38.143  44.296  27.882  1.00  0.00           C  
ATOM    908  HB2 MET    57      38.053  43.393  28.325  1.00  0.00           H  
ATOM    909  HB3 MET    57      37.406  44.417  27.088  1.00  0.00           H  
ATOM    910  CG  MET    57      39.570  44.314  27.322  1.00  0.00           C  
ATOM    911  HG2 MET    57      40.151  44.345  28.243  1.00  0.00           H  
ATOM    912  HG3 MET    57      39.776  43.449  26.692  1.00  0.00           H  
ATOM    913  SD  MET    57      39.955  45.707  26.217  1.00  0.00           S  
ATOM    914  CE  MET    57      41.627  45.940  26.858  1.00  0.00           C  
ATOM    915  HE1 MET    57      42.098  44.962  26.952  1.00  0.00           H  
ATOM    916  HE2 MET    57      42.111  46.568  26.111  1.00  0.00           H  
ATOM    917  HE3 MET    57      41.447  46.431  27.814  1.00  0.00           H  
ATOM    918  C   MET    57      38.010  46.727  28.571  1.00  0.00           C  
ATOM    919  O   MET    57      39.055  47.309  28.720  1.00  0.00           O  
ATOM    920  N   ASN    58      36.939  47.319  27.950  1.00  0.00           N  
ATOM    921  H   ASN    58      35.990  46.785  28.002  1.00  0.00           H  
ATOM    922  CA  ASN    58      36.832  48.693  27.493  1.00  0.00           C  
ATOM    923  HA  ASN    58      37.680  48.993  26.878  1.00  0.00           H  
ATOM    924  CB  ASN    58      35.528  48.849  26.585  1.00  0.00           C  
ATOM    925  HB2 ASN    58      35.598  48.228  25.792  1.00  0.00           H  
ATOM    926  HB3 ASN    58      34.687  48.577  27.223  1.00  0.00           H  
ATOM    927  CG  ASN    58      35.264  50.208  26.093  1.00  0.00           C  
ATOM    928  OD1 ASN    58      34.315  50.852  26.517  1.00  0.00           O  
ATOM    929  ND2 ASN    58      36.001  50.637  25.142  1.00  0.00           N  
ATOM    930 HD21 ASN    58      36.020  51.702  24.911  1.00  0.00           H  
ATOM    931 HD22 ASN    58      36.887  50.108  24.791  1.00  0.00           H  
ATOM    932  C   ASN    58      36.581  49.631  28.666  1.00  0.00           C  
ATOM    933  O   ASN    58      36.702  50.823  28.453  1.00  0.00           O  
ATOM    934  N   LEU    59      36.024  49.190  29.791  1.00  0.00           N  
ATOM    935  H   LEU    59      35.759  48.135  29.859  1.00  0.00           H  
ATOM    936  CA  LEU    59      35.787  50.059  30.990  1.00  0.00           C  
ATOM    937  HA  LEU    59      35.309  50.820  30.653  1.00  0.00           H  
ATOM    938  CB  LEU    59      35.004  49.232  32.058  1.00  0.00           C  
ATOM    939  HB2 LEU    59      35.133  48.271  31.776  1.00  0.00           H  
ATOM    940  HB3 LEU    59      35.488  49.353  33.027  1.00  0.00           H  
ATOM    941  CG  LEU    59      33.551  49.421  32.203  1.00  0.00           C  
ATOM    942  HG  LEU    59      33.363  50.421  32.591  1.00  0.00           H  
ATOM    943  CD1 LEU    59      32.705  49.105  30.955  1.00  0.00           C  
ATOM    944 HD11 LEU    59      32.786  48.060  30.654  1.00  0.00           H  
ATOM    945 HD12 LEU    59      31.647  49.297  31.136  1.00  0.00           H  
ATOM    946 HD13 LEU    59      33.007  49.864  30.233  1.00  0.00           H  
ATOM    947  CD2 LEU    59      33.125  48.441  33.347  1.00  0.00           C  
ATOM    948 HD21 LEU    59      32.878  47.466  32.925  1.00  0.00           H  
ATOM    949 HD22 LEU    59      33.872  48.329  34.132  1.00  0.00           H  
ATOM    950 HD23 LEU    59      32.246  48.881  33.819  1.00  0.00           H  
ATOM    951  C   LEU    59      37.115  50.594  31.591  1.00  0.00           C  
ATOM    952  O   LEU    59      38.077  49.871  31.645  1.00  0.00           O  
ATOM    953  N   SER    60      37.286  51.910  31.974  1.00  0.00           N  
ATOM    954  H   SER    60      36.481  52.507  32.094  1.00  0.00           H  
ATOM    955  CA  SER    60      38.523  52.417  32.535  1.00  0.00           C  
ATOM    956  HA  SER    60      38.886  51.595  33.134  1.00  0.00           H  
ATOM    957  CB  SER    60      39.463  52.833  31.404  1.00  0.00           C  
ATOM    958  HB2 SER    60      39.935  52.080  30.923  1.00  0.00           H  
ATOM    959  HB3 SER    60      38.934  53.505  30.728  1.00  0.00           H  
ATOM    960  OG  SER    60      40.529  53.645  32.025  1.00  0.00           O  
ATOM    961  HG  SER    60      41.135  53.013  32.674  1.00  0.00           H  
ATOM    962  C   SER    60      38.340  53.502  33.436  1.00  0.00           C  
ATOM    963  O   SER    60      37.727  54.487  33.134  1.00  0.00           O  
ATOM    964  N   HIE    61      38.883  53.426  34.662  1.00  0.00           N  
ATOM    965  H   HIE    61      39.448  52.576  35.044  1.00  0.00           H  
ATOM    966  CA  HIE    61      38.945  54.508  35.607  1.00  0.00           C  
ATOM    967  HA  HIE    61      39.223  55.352  34.976  1.00  0.00           H  
ATOM    968  CB  HIE    61      37.580  54.606  36.329  1.00  0.00           C  
ATOM    969  HB2 HIE    61      36.908  54.993  35.682  1.00  0.00           H  
ATOM    970  HB3 HIE    61      37.253  53.596  36.578  1.00  0.00           H  
ATOM    971  CG  HIE    61      37.516  55.423  37.605  1.00  0.00           C  
ATOM    972  ND1 HIE    61      37.936  55.093  38.892  1.00  0.00           N  
ATOM    973  CE1 HIE    61      37.862  56.183  39.624  1.00  0.00           C  
ATOM    974  HE1 HIE    61      38.265  56.415  40.610  1.00  0.00           H  
ATOM    975  NE2 HIE    61      37.357  57.183  38.879  1.00  0.00           N  
ATOM    976  HE2 HIE    61      37.527  58.248  39.039  1.00  0.00           H  
ATOM    977  CD2 HIE    61      37.105  56.689  37.655  1.00  0.00           C  
ATOM    978  HD2 HIE    61      36.685  57.265  36.843  1.00  0.00           H  
ATOM    979  C   HIE    61      40.182  54.256  36.426  1.00  0.00           C  
ATOM    980  O   HIE    61      40.784  53.114  36.431  1.00  0.00           O  
ATOM    981  N   GLU    62      40.644  55.351  37.083  1.00  0.00           N  
ATOM    982  H   GLU    62      40.027  56.145  36.991  1.00  0.00           H  
ATOM    983  CA  GLU    62      41.957  55.359  37.779  1.00  0.00           C  
ATOM    984  HA  GLU    62      42.620  54.898  37.172  1.00  0.00           H  
ATOM    985  CB  GLU    62      42.410  56.833  37.752  1.00  0.00           C  
ATOM    986  HB2 GLU    62      41.682  57.359  38.214  1.00  0.00           H  
ATOM    987  HB3 GLU    62      43.333  56.834  38.332  1.00  0.00           H  
ATOM    988  CG  GLU    62      42.630  57.449  36.366  1.00  0.00           C  
ATOM    989  HG2 GLU    62      41.698  57.608  35.824  1.00  0.00           H  
ATOM    990  HG3 GLU    62      43.067  58.414  36.620  1.00  0.00           H  
ATOM    991  CD  GLU    62      43.680  56.569  35.618  1.00  0.00           C  
ATOM    992  OE1 GLU    62      44.798  56.326  36.222  1.00  0.00           O  
ATOM    993  OE2 GLU    62      43.520  56.051  34.490  1.00  0.00           O  
ATOM    994  C   GLU    62      41.952  54.667  39.154  1.00  0.00           C  
ATOM    995  O   GLU    62      43.033  54.473  39.734  1.00  0.00           O  
ATOM    996  N   LYS    63      40.806  54.269  39.699  1.00  0.00           N  
ATOM    997  H   LYS    63      39.878  54.657  39.279  1.00  0.00           H  
ATOM    998  CA  LYS    63      40.635  53.512  40.959  1.00  0.00           C  
ATOM    999  HA  LYS    63      41.627  53.249  41.326  1.00  0.00           H  
ATOM   1000  CB  LYS    63      40.001  54.459  42.063  1.00  0.00           C  
ATOM   1001  HB2 LYS    63      39.072  54.672  41.730  1.00  0.00           H  
ATOM   1002  HB3 LYS    63      39.913  53.965  43.031  1.00  0.00           H  
ATOM   1003  CG  LYS    63      40.593  55.878  42.120  1.00  0.00           C  
ATOM   1004  HG2 LYS    63      40.550  56.367  41.147  1.00  0.00           H  
ATOM   1005  HG3 LYS    63      39.991  56.448  42.826  1.00  0.00           H  
ATOM   1006  CD  LYS    63      41.969  55.911  42.677  1.00  0.00           C  
ATOM   1007  HD2 LYS    63      42.044  55.510  43.688  1.00  0.00           H  
ATOM   1008  HD3 LYS    63      42.680  55.378  42.046  1.00  0.00           H  
ATOM   1009  CE  LYS    63      42.361  57.451  42.734  1.00  0.00           C  
ATOM   1010  HE2 LYS    63      43.420  57.454  42.992  1.00  0.00           H  
ATOM   1011  HE3 LYS    63      42.209  57.925  41.764  1.00  0.00           H  
ATOM   1012  NZ  LYS    63      41.685  58.253  43.796  1.00  0.00           N  
ATOM   1013  HZ1 LYS    63      41.915  57.770  44.745  1.00  0.00           H  
ATOM   1014  HZ2 LYS    63      42.043  59.280  43.873  1.00  0.00           H  
ATOM   1015  HZ3 LYS    63      40.684  58.306  43.670  1.00  0.00           H  
ATOM   1016  C   LYS    63      39.919  52.169  40.781  1.00  0.00           C  
ATOM   1017  O   LYS    63      39.256  51.709  41.690  1.00  0.00           O  
ATOM   1018  N   LEU    64      40.000  51.576  39.597  1.00  0.00           N  
ATOM   1019  H   LEU    64      40.464  52.093  38.758  1.00  0.00           H  
ATOM   1020  CA  LEU    64      39.322  50.329  39.243  1.00  0.00           C  
ATOM   1021  HA  LEU    64      39.007  49.732  40.099  1.00  0.00           H  
ATOM   1022  CB  LEU    64      38.159  50.687  38.315  1.00  0.00           C  
ATOM   1023  HB2 LEU    64      37.635  51.345  38.874  1.00  0.00           H  
ATOM   1024  HB3 LEU    64      38.656  51.236  37.515  1.00  0.00           H  
ATOM   1025  CG  LEU    64      37.242  49.530  37.970  1.00  0.00           C  
ATOM   1026  HG  LEU    64      37.861  48.662  37.743  1.00  0.00           H  
ATOM   1027  CD1 LEU    64      36.280  49.146  39.052  1.00  0.00           C  
ATOM   1028 HD11 LEU    64      36.718  48.528  39.836  1.00  0.00           H  
ATOM   1029 HD12 LEU    64      35.779  50.058  39.374  1.00  0.00           H  
ATOM   1030 HD13 LEU    64      35.497  48.481  38.687  1.00  0.00           H  
ATOM   1031  CD2 LEU    64      36.432  49.955  36.741  1.00  0.00           C  
ATOM   1032 HD21 LEU    64      35.888  49.053  36.460  1.00  0.00           H  
ATOM   1033 HD22 LEU    64      35.800  50.809  36.985  1.00  0.00           H  
ATOM   1034 HD23 LEU    64      37.081  50.113  35.880  1.00  0.00           H  
ATOM   1035  C   LEU    64      40.366  49.487  38.511  1.00  0.00           C  
ATOM   1036  O   LEU    64      40.865  49.979  37.586  1.00  0.00           O  
ATOM   1037  N   VAL    65      40.628  48.265  39.025  1.00  0.00           N  
ATOM   1038  H   VAL    65      40.103  48.017  39.852  1.00  0.00           H  
ATOM   1039  CA  VAL    65      41.659  47.392  38.473  1.00  0.00           C  
ATOM   1040  HA  VAL    65      42.539  47.880  38.549  1.00  0.00           H  
ATOM   1041  CB  VAL    65      41.680  46.115  39.268  1.00  0.00           C  
ATOM   1042  HB  VAL    65      40.721  45.828  39.399  1.00  0.00           H  
ATOM   1043  CG1 VAL    65      42.457  44.966  38.655  1.00  0.00           C  
ATOM   1044 HG11 VAL    65      43.465  45.278  38.382  1.00  0.00           H  
ATOM   1045 HG12 VAL    65      42.501  44.081  39.289  1.00  0.00           H  
ATOM   1046 HG13 VAL    65      41.972  44.633  37.737  1.00  0.00           H  
ATOM   1047  CG2 VAL    65      42.389  46.226  40.625  1.00  0.00           C  
ATOM   1048 HG21 VAL    65      41.723  46.811  41.260  1.00  0.00           H  
ATOM   1049 HG22 VAL    65      42.372  45.206  41.007  1.00  0.00           H  
ATOM   1050 HG23 VAL    65      43.356  46.715  40.511  1.00  0.00           H  
ATOM   1051  C   VAL    65      41.414  46.985  36.975  1.00  0.00           C  
ATOM   1052  O   VAL    65      40.396  46.609  36.436  1.00  0.00           O  
ATOM   1053  N   GLN    66      42.465  47.267  36.089  1.00  0.00           N  
ATOM   1054  H   GLN    66      43.358  47.671  36.565  1.00  0.00           H  
ATOM   1055  CA  GLN    66      42.422  47.120  34.605  1.00  0.00           C  
ATOM   1056  HA  GLN    66      41.581  47.726  34.265  1.00  0.00           H  
ATOM   1057  CB  GLN    66      43.751  47.693  34.031  1.00  0.00           C  
ATOM   1058  HB2 GLN    66      44.465  47.226  34.570  1.00  0.00           H  
ATOM   1059  HB3 GLN    66      43.905  47.443  32.981  1.00  0.00           H  
ATOM   1060  CG  GLN    66      43.930  49.206  34.199  1.00  0.00           C  
ATOM   1061  HG2 GLN    66      43.122  49.761  33.724  1.00  0.00           H  
ATOM   1062  HG3 GLN    66      43.844  49.462  35.255  1.00  0.00           H  
ATOM   1063  CD  GLN    66      45.308  49.741  33.707  1.00  0.00           C  
ATOM   1064  OE1 GLN    66      46.148  48.946  33.232  1.00  0.00           O  
ATOM   1065  NE2 GLN    66      45.539  51.003  33.512  1.00  0.00           N  
ATOM   1066 HE21 GLN    66      46.448  51.127  32.923  1.00  0.00           H  
ATOM   1067 HE22 GLN    66      44.819  51.765  33.811  1.00  0.00           H  
ATOM   1068  C   GLN    66      42.335  45.646  34.215  1.00  0.00           C  
ATOM   1069  O   GLN    66      43.345  44.955  34.460  1.00  0.00           O  
ATOM   1070  N   LEU    67      41.273  45.153  33.660  1.00  0.00           N  
ATOM   1071  H   LEU    67      40.483  45.872  33.496  1.00  0.00           H  
ATOM   1072  CA  LEU    67      41.128  43.940  32.891  1.00  0.00           C  
ATOM   1073  HA  LEU    67      41.753  43.191  33.354  1.00  0.00           H  
ATOM   1074  CB  LEU    67      39.694  43.526  33.116  1.00  0.00           C  
ATOM   1075  HB2 LEU    67      39.436  43.642  34.086  1.00  0.00           H  
ATOM   1076  HB3 LEU    67      39.131  44.247  32.523  1.00  0.00           H  
ATOM   1077  CG  LEU    67      39.359  42.072  32.720  1.00  0.00           C  
ATOM   1078  HG  LEU    67      40.302  41.530  32.658  1.00  0.00           H  
ATOM   1079  CD1 LEU    67      38.365  41.499  33.668  1.00  0.00           C  
ATOM   1080 HD11 LEU    67      38.297  40.434  33.446  1.00  0.00           H  
ATOM   1081 HD12 LEU    67      38.701  41.648  34.694  1.00  0.00           H  
ATOM   1082 HD13 LEU    67      37.402  42.007  33.724  1.00  0.00           H  
ATOM   1083  CD2 LEU    67      38.654  41.963  31.310  1.00  0.00           C  
ATOM   1084 HD21 LEU    67      37.600  42.239  31.288  1.00  0.00           H  
ATOM   1085 HD22 LEU    67      39.253  42.448  30.539  1.00  0.00           H  
ATOM   1086 HD23 LEU    67      38.763  40.953  30.916  1.00  0.00           H  
ATOM   1087  C   LEU    67      41.568  44.081  31.415  1.00  0.00           C  
ATOM   1088  O   LEU    67      41.173  45.081  30.824  1.00  0.00           O  
ATOM   1089  N   TYR    68      42.379  43.145  30.877  1.00  0.00           N  
ATOM   1090  H   TYR    68      42.602  42.291  31.517  1.00  0.00           H  
ATOM   1091  CA  TYR    68      43.090  43.221  29.548  1.00  0.00           C  
ATOM   1092  HA  TYR    68      42.902  44.206  29.122  1.00  0.00           H  
ATOM   1093  CB  TYR    68      44.650  43.126  29.667  1.00  0.00           C  
ATOM   1094  HB2 TYR    68      44.789  42.265  30.176  1.00  0.00           H  
ATOM   1095  HB3 TYR    68      45.075  42.991  28.673  1.00  0.00           H  
ATOM   1096  CG  TYR    68      45.419  44.285  30.358  1.00  0.00           C  
ATOM   1097  CD1 TYR    68      46.598  43.945  31.051  1.00  0.00           C  
ATOM   1098  HD1 TYR    68      46.824  42.900  31.262  1.00  0.00           H  
ATOM   1099  CE1 TYR    68      47.316  44.893  31.726  1.00  0.00           C  
ATOM   1100  HE1 TYR    68      48.229  44.626  32.259  1.00  0.00           H  
ATOM   1101  CZ  TYR    68      46.930  46.211  31.704  1.00  0.00           C  
ATOM   1102  OH  TYR    68      47.623  47.107  32.425  1.00  0.00           O  
ATOM   1103  HH  TYR    68      47.023  47.969  32.676  1.00  0.00           H  
ATOM   1104  CE2 TYR    68      45.729  46.614  30.994  1.00  0.00           C  
ATOM   1105  HE2 TYR    68      45.451  47.653  31.091  1.00  0.00           H  
ATOM   1106  CD2 TYR    68      44.989  45.659  30.275  1.00  0.00           C  
ATOM   1107  HD2 TYR    68      44.218  46.020  29.833  1.00  0.00           H  
ATOM   1108  C   TYR    68      42.595  42.114  28.657  1.00  0.00           C  
ATOM   1109  O   TYR    68      42.649  42.291  27.431  1.00  0.00           O  
ATOM   1110  N   GLY    69      41.949  41.070  29.179  1.00  0.00           N  
ATOM   1111  H   GLY    69      41.997  40.900  30.254  1.00  0.00           H  
ATOM   1112  CA  GLY    69      41.174  40.116  28.430  1.00  0.00           C  
ATOM   1113  HA2 GLY    69      40.211  40.589  28.238  1.00  0.00           H  
ATOM   1114  HA3 GLY    69      41.634  39.956  27.545  1.00  0.00           H  
ATOM   1115  C   GLY    69      41.027  38.813  29.107  1.00  0.00           C  
ATOM   1116  O   GLY    69      41.393  38.644  30.283  1.00  0.00           O  
ATOM   1117  N   VAL    70      40.518  37.847  28.372  1.00  0.00           N  
ATOM   1118  H   VAL    70      40.289  38.070  27.330  1.00  0.00           H  
ATOM   1119  CA  VAL    70      40.351  36.473  28.763  1.00  0.00           C  
ATOM   1120  HA  VAL    70      40.935  36.416  29.964  1.00  0.00           H  
ATOM   1121  CB  VAL    70      38.823  36.110  28.792  1.00  0.00           C  
ATOM   1122  HB  VAL    70      38.470  36.156  27.846  1.00  0.00           H  
ATOM   1123  CG1 VAL    70      38.557  34.732  29.343  1.00  0.00           C  
ATOM   1124 HG11 VAL    70      37.491  34.532  29.229  1.00  0.00           H  
ATOM   1125 HG12 VAL    70      39.083  33.959  28.784  1.00  0.00           H  
ATOM   1126 HG13 VAL    70      38.997  34.811  30.337  1.00  0.00           H  
ATOM   1127  CG2 VAL    70      37.879  37.088  29.464  1.00  0.00           C  
ATOM   1128 HG21 VAL    70      36.855  36.724  29.540  1.00  0.00           H  
ATOM   1129 HG22 VAL    70      38.356  37.127  30.443  1.00  0.00           H  
ATOM   1130 HG23 VAL    70      38.008  38.079  29.028  1.00  0.00           H  
ATOM   1131  C   VAL    70      41.239  35.601  27.855  1.00  0.00           C  
ATOM   1132  O   VAL    70      41.483  35.922  26.706  1.00  0.00           O  
ATOM   1133  N   CYS    71      41.899  34.560  28.422  1.00  0.00           N  
ATOM   1134  H   CYS    71      41.751  34.283  29.466  1.00  0.00           H  
ATOM   1135  CA  CYS    71      42.392  33.411  27.564  1.00  0.00           C  
ATOM   1136  HA  CYS    71      42.784  33.694  26.735  1.00  0.00           H  
ATOM   1137  CB  CYS    71      43.404  32.600  28.401  1.00  0.00           C  
ATOM   1138  HB2 CYS    71      43.040  32.376  29.316  1.00  0.00           H  
ATOM   1139  HB3 CYS    71      43.754  31.734  27.838  1.00  0.00           H  
ATOM   1140  SG  CYS    71      44.794  33.770  28.674  1.00  0.00           S  
ATOM   1141  HG  CYS    71      44.911  33.917  27.600  1.00  0.00           H  
ATOM   1142  C   CYS    71      41.142  32.579  27.153  1.00  0.00           C  
ATOM   1143  O   CYS    71      40.777  31.625  27.883  1.00  0.00           O  
ATOM   1144  N   THR    72      40.437  32.901  26.023  1.00  0.00           N  
ATOM   1145  H   THR    72      40.710  33.629  25.377  1.00  0.00           H  
ATOM   1146  CA  THR    72      39.103  32.276  25.815  1.00  0.00           C  
ATOM   1147  HA  THR    72      38.649  32.410  26.707  1.00  0.00           H  
ATOM   1148  CB  THR    72      38.307  33.117  24.701  1.00  0.00           C  
ATOM   1149  HB  THR    72      37.346  32.816  24.631  1.00  0.00           H  
ATOM   1150  CG2 THR    72      38.163  34.564  25.063  1.00  0.00           C  
ATOM   1151 HG21 THR    72      37.301  34.949  24.518  1.00  0.00           H  
ATOM   1152 HG22 THR    72      38.099  34.656  26.147  1.00  0.00           H  
ATOM   1153 HG23 THR    72      39.011  35.132  24.681  1.00  0.00           H  
ATOM   1154  OG1 THR    72      39.156  33.092  23.498  1.00  0.00           O  
ATOM   1155  HG1 THR    72      40.108  33.587  23.691  1.00  0.00           H  
ATOM   1156  C   THR    72      39.214  30.811  25.437  1.00  0.00           C  
ATOM   1157  O   THR    72      38.308  30.033  25.732  1.00  0.00           O  
ATOM   1158  N   LYS    73      40.335  30.361  24.792  1.00  0.00           N  
ATOM   1159  H   LYS    73      40.976  31.059  24.444  1.00  0.00           H  
ATOM   1160  CA  LYS    73      40.642  28.975  24.383  1.00  0.00           C  
ATOM   1161  HA  LYS    73      39.892  28.641  23.795  1.00  0.00           H  
ATOM   1162  CB  LYS    73      41.877  28.882  23.518  1.00  0.00           C  
ATOM   1163  HB2 LYS    73      42.675  29.070  24.107  1.00  0.00           H  
ATOM   1164  HB3 LYS    73      41.913  27.868  23.121  1.00  0.00           H  
ATOM   1165  CG  LYS    73      41.844  29.839  22.244  1.00  0.00           C  
ATOM   1166  HG2 LYS    73      41.049  29.381  21.656  1.00  0.00           H  
ATOM   1167  HG3 LYS    73      41.549  30.822  22.610  1.00  0.00           H  
ATOM   1168  CD  LYS    73      43.080  29.921  21.382  1.00  0.00           C  
ATOM   1169  HD2 LYS    73      43.133  29.059  20.718  1.00  0.00           H  
ATOM   1170  HD3 LYS    73      43.096  30.851  20.812  1.00  0.00           H  
ATOM   1171  CE  LYS    73      44.397  29.949  22.140  1.00  0.00           C  
ATOM   1172  HE2 LYS    73      44.223  30.508  23.059  1.00  0.00           H  
ATOM   1173  HE3 LYS    73      44.546  28.907  22.420  1.00  0.00           H  
ATOM   1174  NZ  LYS    73      45.496  30.374  21.303  1.00  0.00           N  
ATOM   1175  HZ1 LYS    73      45.275  31.401  21.011  1.00  0.00           H  
ATOM   1176  HZ2 LYS    73      46.452  30.304  21.821  1.00  0.00           H  
ATOM   1177  HZ3 LYS    73      45.506  29.865  20.430  1.00  0.00           H  
ATOM   1178  C   LYS    73      40.852  28.033  25.548  1.00  0.00           C  
ATOM   1179  O   LYS    73      40.988  26.832  25.336  1.00  0.00           O  
ATOM   1180  N   GLN    74      40.813  28.517  26.760  1.00  0.00           N  
ATOM   1181  H   GLN    74      40.661  29.514  26.813  1.00  0.00           H  
ATOM   1182  CA  GLN    74      40.992  27.738  27.993  1.00  0.00           C  
ATOM   1183  HA  GLN    74      41.422  26.851  27.772  1.00  0.00           H  
ATOM   1184  CB  GLN    74      41.881  28.534  28.990  1.00  0.00           C  
ATOM   1185  HB2 GLN    74      41.469  29.417  29.256  1.00  0.00           H  
ATOM   1186  HB3 GLN    74      42.020  27.914  29.875  1.00  0.00           H  
ATOM   1187  CG  GLN    74      43.272  28.824  28.476  1.00  0.00           C  
ATOM   1188  HG2 GLN    74      43.146  29.304  27.505  1.00  0.00           H  
ATOM   1189  HG3 GLN    74      43.783  29.549  29.109  1.00  0.00           H  
ATOM   1190  CD  GLN    74      44.027  27.519  28.325  1.00  0.00           C  
ATOM   1191  OE1 GLN    74      43.809  26.810  27.405  1.00  0.00           O  
ATOM   1192  NE2 GLN    74      45.053  27.275  29.108  1.00  0.00           N  
ATOM   1193 HE21 GLN    74      45.566  26.343  28.869  1.00  0.00           H  
ATOM   1194 HE22 GLN    74      45.162  27.796  30.059  1.00  0.00           H  
ATOM   1195  C   GLN    74      39.657  27.370  28.646  1.00  0.00           C  
ATOM   1196  O   GLN    74      38.603  27.920  28.410  1.00  0.00           O  
ATOM   1197  N   ARG    75      39.703  26.318  29.422  1.00  0.00           N  
ATOM   1198  H   ARG    75      40.678  25.831  29.458  1.00  0.00           H  
ATOM   1199  CA  ARG    75      38.541  25.673  30.074  1.00  0.00           C  
ATOM   1200  HA  ARG    75      37.837  26.448  30.378  1.00  0.00           H  
ATOM   1201  CB  ARG    75      37.937  24.554  29.238  1.00  0.00           C  
ATOM   1202  HB2 ARG    75      37.804  24.907  28.300  1.00  0.00           H  
ATOM   1203  HB3 ARG    75      38.753  23.832  29.202  1.00  0.00           H  
ATOM   1204  CG  ARG    75      36.648  23.890  29.739  1.00  0.00           C  
ATOM   1205  HG2 ARG    75      36.733  23.569  30.777  1.00  0.00           H  
ATOM   1206  HG3 ARG    75      35.835  24.614  29.691  1.00  0.00           H  
ATOM   1207  CD  ARG    75      36.381  22.705  28.863  1.00  0.00           C  
ATOM   1208  HD2 ARG    75      35.322  22.471  28.961  1.00  0.00           H  
ATOM   1209  HD3 ARG    75      36.679  22.864  27.826  1.00  0.00           H  
ATOM   1210  NE  ARG    75      37.149  21.568  29.371  1.00  0.00           N  
ATOM   1211  HE  ARG    75      38.226  21.678  29.504  1.00  0.00           H  
ATOM   1212  CZ  ARG    75      36.730  20.373  29.660  1.00  0.00           C  
ATOM   1213  NH1 ARG    75      35.550  19.952  29.375  1.00  0.00           N  
ATOM   1214 HH11 ARG    75      34.811  20.499  28.790  1.00  0.00           H  
ATOM   1215 HH12 ARG    75      35.319  19.033  29.727  1.00  0.00           H  
ATOM   1216  NH2 ARG    75      37.468  19.609  30.336  1.00  0.00           N  
ATOM   1217 HH21 ARG    75      38.431  19.912  30.312  1.00  0.00           H  
ATOM   1218 HH22 ARG    75      37.096  18.700  30.572  1.00  0.00           H  
ATOM   1219  C   ARG    75      39.100  25.098  31.389  1.00  0.00           C  
ATOM   1220  O   ARG    75      39.643  24.042  31.322  1.00  0.00           O  
ATOM   1221  N   PRO    76      38.813  25.617  32.641  1.00  0.00           N  
ATOM   1222  CD  PRO    76      39.329  24.964  33.859  1.00  0.00           C  
ATOM   1223  HD2 PRO    76      40.383  24.754  33.674  1.00  0.00           H  
ATOM   1224  HD3 PRO    76      38.812  24.008  33.933  1.00  0.00           H  
ATOM   1225  CG  PRO    76      39.199  25.962  35.013  1.00  0.00           C  
ATOM   1226  HG2 PRO    76      40.136  26.509  35.112  1.00  0.00           H  
ATOM   1227  HG3 PRO    76      38.806  25.511  35.923  1.00  0.00           H  
ATOM   1228  CB  PRO    76      38.172  26.964  34.466  1.00  0.00           C  
ATOM   1229  HB2 PRO    76      38.297  27.933  34.950  1.00  0.00           H  
ATOM   1230  HB3 PRO    76      37.204  26.506  34.672  1.00  0.00           H  
ATOM   1231  CA  PRO    76      38.353  26.948  32.923  1.00  0.00           C  
ATOM   1232  HA  PRO    76      37.373  27.029  32.454  1.00  0.00           H  
ATOM   1233  C   PRO    76      39.277  28.094  32.328  1.00  0.00           C  
ATOM   1234  O   PRO    76      40.384  27.842  31.951  1.00  0.00           O  
ATOM   1235  N   ILE    77      38.724  29.305  32.183  1.00  0.00           N  
ATOM   1236  H   ILE    77      37.645  29.334  32.211  1.00  0.00           H  
ATOM   1237  CA  ILE    77      39.452  30.462  31.646  1.00  0.00           C  
ATOM   1238  HA  ILE    77      40.030  30.075  30.820  1.00  0.00           H  
ATOM   1239  CB  ILE    77      38.497  31.529  31.140  1.00  0.00           C  
ATOM   1240  HB  ILE    77      39.068  32.323  30.888  1.00  0.00           H  
ATOM   1241  CG2 ILE    77      37.727  31.002  29.873  1.00  0.00           C  
ATOM   1242 HG21 ILE    77      38.441  31.005  29.050  1.00  0.00           H  
ATOM   1243 HG22 ILE    77      37.316  30.014  30.083  1.00  0.00           H  
ATOM   1244 HG23 ILE    77      37.037  31.766  29.516  1.00  0.00           H  
ATOM   1245  CG1 ILE    77      37.576  31.934  32.283  1.00  0.00           C  
ATOM   1246 HG12 ILE    77      37.121  31.078  32.781  1.00  0.00           H  
ATOM   1247 HG13 ILE    77      38.129  32.356  33.123  1.00  0.00           H  
ATOM   1248  CD1 ILE    77      36.553  32.977  31.861  1.00  0.00           C  
ATOM   1249 HD11 ILE    77      35.902  33.130  32.722  1.00  0.00           H  
ATOM   1250 HD12 ILE    77      37.008  33.925  31.575  1.00  0.00           H  
ATOM   1251 HD13 ILE    77      35.938  32.520  31.086  1.00  0.00           H  
ATOM   1252  C   ILE    77      40.482  31.081  32.650  1.00  0.00           C  
ATOM   1253  O   ILE    77      40.326  30.944  33.896  1.00  0.00           O  
ATOM   1254  N   PHE    78      41.509  31.699  32.068  1.00  0.00           N  
ATOM   1255  H   PHE    78      41.517  31.687  30.979  1.00  0.00           H  
ATOM   1256  CA  PHE    78      42.277  32.708  32.756  1.00  0.00           C  
ATOM   1257  HA  PHE    78      42.284  32.506  33.827  1.00  0.00           H  
ATOM   1258  CB  PHE    78      43.737  32.645  32.335  1.00  0.00           C  
ATOM   1259  HB2 PHE    78      43.750  33.049  31.410  1.00  0.00           H  
ATOM   1260  HB3 PHE    78      44.308  33.315  32.978  1.00  0.00           H  
ATOM   1261  CG  PHE    78      44.532  31.327  32.209  1.00  0.00           C  
ATOM   1262  CD1 PHE    78      44.087  30.158  32.806  1.00  0.00           C  
ATOM   1263  HD1 PHE    78      43.132  30.031  33.315  1.00  0.00           H  
ATOM   1264  CE1 PHE    78      44.781  28.975  32.641  1.00  0.00           C  
ATOM   1265  HE1 PHE    78      44.502  28.016  33.079  1.00  0.00           H  
ATOM   1266  CZ  PHE    78      45.965  28.964  31.919  1.00  0.00           C  
ATOM   1267  HZ  PHE    78      46.512  28.035  31.847  1.00  0.00           H  
ATOM   1268  CE2 PHE    78      46.469  30.153  31.355  1.00  0.00           C  
ATOM   1269  HE2 PHE    78      47.363  30.126  30.749  1.00  0.00           H  
ATOM   1270  CD2 PHE    78      45.775  31.367  31.499  1.00  0.00           C  
ATOM   1271  HD2 PHE    78      46.054  32.271  30.977  1.00  0.00           H  
ATOM   1272  C   PHE    78      41.734  34.090  32.465  1.00  0.00           C  
ATOM   1273  O   PHE    78      41.395  34.416  31.308  1.00  0.00           O  
ATOM   1274  N   ILE    79      41.635  34.920  33.460  1.00  0.00           N  
ATOM   1275  H   ILE    79      42.113  34.556  34.369  1.00  0.00           H  
ATOM   1276  CA  ILE    79      41.387  36.407  33.402  1.00  0.00           C  
ATOM   1277  HA  ILE    79      40.952  36.622  32.426  1.00  0.00           H  
ATOM   1278  CB  ILE    79      40.521  36.844  34.532  1.00  0.00           C  
ATOM   1279  HB  ILE    79      41.029  36.606  35.372  1.00  0.00           H  
ATOM   1280  CG2 ILE    79      40.469  38.420  34.554  1.00  0.00           C  
ATOM   1281 HG21 ILE    79      41.398  38.886  34.881  1.00  0.00           H  
ATOM   1282 HG22 ILE    79      40.289  38.748  33.530  1.00  0.00           H  
ATOM   1283 HG23 ILE    79      39.563  38.690  35.098  1.00  0.00           H  
ATOM   1284  CG1 ILE    79      39.107  36.238  34.552  1.00  0.00           C  
ATOM   1285 HG12 ILE    79      38.430  36.567  33.764  1.00  0.00           H  
ATOM   1286 HG13 ILE    79      39.271  35.161  34.512  1.00  0.00           H  
ATOM   1287  CD1 ILE    79      38.432  36.568  35.928  1.00  0.00           C  
ATOM   1288 HD11 ILE    79      37.725  37.329  35.598  1.00  0.00           H  
ATOM   1289 HD12 ILE    79      37.893  35.673  36.236  1.00  0.00           H  
ATOM   1290 HD13 ILE    79      39.098  36.823  36.753  1.00  0.00           H  
ATOM   1291  C   ILE    79      42.784  37.104  33.532  1.00  0.00           C  
ATOM   1292  O   ILE    79      43.517  36.777  34.460  1.00  0.00           O  
ATOM   1293  N   ILE    80      43.052  38.197  32.747  1.00  0.00           N  
ATOM   1294  H   ILE    80      42.384  38.389  31.908  1.00  0.00           H  
ATOM   1295  CA  ILE    80      44.323  39.014  32.827  1.00  0.00           C  
ATOM   1296  HA  ILE    80      44.947  38.572  33.408  1.00  0.00           H  
ATOM   1297  CB  ILE    80      45.061  39.090  31.471  1.00  0.00           C  
ATOM   1298  HB  ILE    80      44.543  39.561  30.743  1.00  0.00           H  
ATOM   1299  CG2 ILE    80      46.406  39.855  31.693  1.00  0.00           C  
ATOM   1300 HG21 ILE    80      46.263  40.793  32.230  1.00  0.00           H  
ATOM   1301 HG22 ILE    80      46.996  39.247  32.378  1.00  0.00           H  
ATOM   1302 HG23 ILE    80      46.954  39.989  30.760  1.00  0.00           H  
ATOM   1303  CG1 ILE    80      45.383  37.624  30.980  1.00  0.00           C  
ATOM   1304 HG12 ILE    80      44.429  37.148  30.753  1.00  0.00           H  
ATOM   1305 HG13 ILE    80      45.805  37.697  29.978  1.00  0.00           H  
ATOM   1306  CD1 ILE    80      46.241  36.652  31.797  1.00  0.00           C  
ATOM   1307 HD11 ILE    80      47.266  37.022  31.785  1.00  0.00           H  
ATOM   1308 HD12 ILE    80      45.795  36.503  32.781  1.00  0.00           H  
ATOM   1309 HD13 ILE    80      46.070  35.666  31.364  1.00  0.00           H  
ATOM   1310  C   ILE    80      44.041  40.476  33.410  1.00  0.00           C  
ATOM   1311  O   ILE    80      43.069  41.119  32.953  1.00  0.00           O  
ATOM   1312  N   THR    81      44.950  40.964  34.255  1.00  0.00           N  
ATOM   1313  H   THR    81      45.838  40.424  34.583  1.00  0.00           H  
ATOM   1314  CA  THR    81      44.921  42.326  34.683  1.00  0.00           C  
ATOM   1315  HA  THR    81      44.473  42.952  33.912  1.00  0.00           H  
ATOM   1316  CB  THR    81      44.176  42.448  36.058  1.00  0.00           C  
ATOM   1317  HB  THR    81      44.034  43.422  36.286  1.00  0.00           H  
ATOM   1318  CG2 THR    81      42.788  41.805  36.054  1.00  0.00           C  
ATOM   1319 HG21 THR    81      42.481  41.605  37.080  1.00  0.00           H  
ATOM   1320 HG22 THR    81      42.039  42.500  35.674  1.00  0.00           H  
ATOM   1321 HG23 THR    81      42.745  40.853  35.526  1.00  0.00           H  
ATOM   1322  OG1 THR    81      44.914  41.822  37.101  1.00  0.00           O  
ATOM   1323  HG1 THR    81      45.694  42.520  37.406  1.00  0.00           H  
ATOM   1324  C   THR    81      46.269  42.963  34.948  1.00  0.00           C  
ATOM   1325  O   THR    81      47.277  42.260  34.980  1.00  0.00           O  
ATOM   1326  N   GLU    82      46.287  44.306  35.251  1.00  0.00           N  
ATOM   1327  H   GLU    82      45.324  44.794  35.248  1.00  0.00           H  
ATOM   1328  CA  GLU    82      47.417  44.977  35.818  1.00  0.00           C  
ATOM   1329  HA  GLU    82      48.119  44.913  34.999  1.00  0.00           H  
ATOM   1330  CB  GLU    82      47.154  46.483  36.157  1.00  0.00           C  
ATOM   1331  HB2 GLU    82      48.070  46.877  36.315  1.00  0.00           H  
ATOM   1332  HB3 GLU    82      46.748  46.947  35.258  1.00  0.00           H  
ATOM   1333  CG  GLU    82      46.172  46.712  37.326  1.00  0.00           C  
ATOM   1334  HG2 GLU    82      45.276  46.095  37.258  1.00  0.00           H  
ATOM   1335  HG3 GLU    82      46.680  46.471  38.260  1.00  0.00           H  
ATOM   1336  CD  GLU    82      45.804  48.192  37.461  1.00  0.00           C  
ATOM   1337  OE1 GLU    82      46.725  49.054  37.579  1.00  0.00           O  
ATOM   1338  OE2 GLU    82      44.600  48.517  37.288  1.00  0.00           O  
ATOM   1339  C   GLU    82      47.889  44.246  37.132  1.00  0.00           C  
ATOM   1340  O   GLU    82      47.178  43.614  37.919  1.00  0.00           O  
ATOM   1341  N   TYR    83      49.219  44.314  37.411  1.00  0.00           N  
ATOM   1342  H   TYR    83      49.865  44.828  36.699  1.00  0.00           H  
ATOM   1343  CA  TYR    83      49.835  43.774  38.661  1.00  0.00           C  
ATOM   1344  HA  TYR    83      49.194  42.941  38.951  1.00  0.00           H  
ATOM   1345  CB  TYR    83      51.277  43.265  38.408  1.00  0.00           C  
ATOM   1346  HB2 TYR    83      51.242  42.463  37.796  1.00  0.00           H  
ATOM   1347  HB3 TYR    83      51.760  44.066  37.848  1.00  0.00           H  
ATOM   1348  CG  TYR    83      52.132  42.955  39.589  1.00  0.00           C  
ATOM   1349  CD1 TYR    83      51.743  41.833  40.323  1.00  0.00           C  
ATOM   1350  HD1 TYR    83      51.041  41.072  39.982  1.00  0.00           H  
ATOM   1351  CE1 TYR    83      52.313  41.629  41.623  1.00  0.00           C  
ATOM   1352  HE1 TYR    83      52.196  40.664  42.116  1.00  0.00           H  
ATOM   1353  CZ  TYR    83      53.289  42.534  42.084  1.00  0.00           C  
ATOM   1354  OH  TYR    83      53.815  42.375  43.262  1.00  0.00           O  
ATOM   1355  HH  TYR    83      54.569  43.116  43.484  1.00  0.00           H  
ATOM   1356  CE2 TYR    83      53.627  43.595  41.237  1.00  0.00           C  
ATOM   1357  HE2 TYR    83      54.307  44.331  41.641  1.00  0.00           H  
ATOM   1358  CD2 TYR    83      53.153  43.836  40.059  1.00  0.00           C  
ATOM   1359  HD2 TYR    83      53.275  44.653  39.571  1.00  0.00           H  
ATOM   1360  C   TYR    83      49.630  44.870  39.710  1.00  0.00           C  
ATOM   1361  O   TYR    83      50.052  46.049  39.486  1.00  0.00           O  
ATOM   1362  N   MET    84      49.207  44.540  40.928  1.00  0.00           N  
ATOM   1363  H   MET    84      48.608  43.631  40.981  1.00  0.00           H  
ATOM   1364  CA  MET    84      49.052  45.506  42.031  1.00  0.00           C  
ATOM   1365  HA  MET    84      49.160  46.536  41.693  1.00  0.00           H  
ATOM   1366  CB  MET    84      47.609  45.473  42.526  1.00  0.00           C  
ATOM   1367  HB2 MET    84      47.295  44.532  42.722  1.00  0.00           H  
ATOM   1368  HB3 MET    84      47.477  45.879  43.529  1.00  0.00           H  
ATOM   1369  CG  MET    84      46.452  46.059  41.581  1.00  0.00           C  
ATOM   1370  HG2 MET    84      46.501  45.541  40.624  1.00  0.00           H  
ATOM   1371  HG3 MET    84      45.473  45.805  41.989  1.00  0.00           H  
ATOM   1372  SD  MET    84      46.624  47.855  41.432  1.00  0.00           S  
ATOM   1373  CE  MET    84      45.683  48.487  42.846  1.00  0.00           C  
ATOM   1374  HE1 MET    84      45.989  49.513  43.053  1.00  0.00           H  
ATOM   1375  HE2 MET    84      44.619  48.547  42.618  1.00  0.00           H  
ATOM   1376  HE3 MET    84      45.896  47.957  43.775  1.00  0.00           H  
ATOM   1377  C   MET    84      50.013  45.147  43.195  1.00  0.00           C  
ATOM   1378  O   MET    84      49.830  44.139  43.914  1.00  0.00           O  
ATOM   1379  N   ALA    85      51.083  45.907  43.286  1.00  0.00           N  
ATOM   1380  H   ALA    85      51.046  46.757  42.742  1.00  0.00           H  
ATOM   1381  CA  ALA    85      52.318  45.648  44.021  1.00  0.00           C  
ATOM   1382  HA  ALA    85      52.703  44.798  43.634  1.00  0.00           H  
ATOM   1383  CB  ALA    85      53.290  46.715  43.803  1.00  0.00           C  
ATOM   1384  HB1 ALA    85      52.877  47.597  44.072  1.00  0.00           H  
ATOM   1385  HB2 ALA    85      54.121  46.616  44.502  1.00  0.00           H  
ATOM   1386  HB3 ALA    85      53.640  46.718  42.771  1.00  0.00           H  
ATOM   1387  C   ALA    85      52.154  45.450  45.573  1.00  0.00           C  
ATOM   1388  O   ALA    85      52.903  44.577  46.098  1.00  0.00           O  
ATOM   1389  N   ASN    86      51.301  46.225  46.302  1.00  0.00           N  
ATOM   1390  H   ASN    86      50.704  46.911  45.702  1.00  0.00           H  
ATOM   1391  CA  ASN    86      51.070  46.168  47.756  1.00  0.00           C  
ATOM   1392  HA  ASN    86      52.001  46.031  48.306  1.00  0.00           H  
ATOM   1393  CB  ASN    86      50.603  47.496  48.282  1.00  0.00           C  
ATOM   1394  HB2 ASN    86      49.917  47.855  47.634  1.00  0.00           H  
ATOM   1395  HB3 ASN    86      50.062  47.223  49.188  1.00  0.00           H  
ATOM   1396  CG  ASN    86      51.719  48.470  48.561  1.00  0.00           C  
ATOM   1397  OD1 ASN    86      52.644  48.240  49.316  1.00  0.00           O  
ATOM   1398  ND2 ASN    86      51.719  49.642  48.024  1.00  0.00           N  
ATOM   1399 HD21 ASN    86      52.643  50.215  48.095  1.00  0.00           H  
ATOM   1400 HD22 ASN    86      50.933  49.926  47.325  1.00  0.00           H  
ATOM   1401  C   ASN    86      50.168  44.954  48.105  1.00  0.00           C  
ATOM   1402  O   ASN    86      50.024  44.587  49.270  1.00  0.00           O  
ATOM   1403  N   GLY    87      49.389  44.492  47.100  1.00  0.00           N  
ATOM   1404  H   GLY    87      49.259  45.020  46.155  1.00  0.00           H  
ATOM   1405  CA  GLY    87      48.571  43.195  47.252  1.00  0.00           C  
ATOM   1406  HA2 GLY    87      48.840  42.487  46.468  1.00  0.00           H  
ATOM   1407  HA3 GLY    87      48.767  42.868  48.187  1.00  0.00           H  
ATOM   1408  C   GLY    87      47.170  43.666  47.184  1.00  0.00           C  
ATOM   1409  O   GLY    87      46.870  44.742  46.592  1.00  0.00           O  
ATOM   1410  N   CYM    88      46.303  42.880  47.790  1.00  0.00           N  
ATOM   1411  H   CYM    88      46.755  42.111  48.264  1.00  0.00           H  
ATOM   1412  CA  CYM    88      45.001  43.156  48.222  1.00  0.00           C  
ATOM   1413  HA  CYM    88      44.445  43.490  47.346  1.00  0.00           H  
ATOM   1414  CB  CYM    88      44.337  41.897  48.719  1.00  0.00           C  
ATOM   1415  HB3 CYM    88      44.639  41.072  48.108  1.00  0.00           H  
ATOM   1416  HB2 CYM    88      43.268  42.011  48.635  1.00  0.00           H  
ATOM   1417  SG  CYM    88      44.936  41.448  50.424  1.00  0.00           S  
ATOM   1418  C   CYM    88      44.892  44.269  49.330  1.00  0.00           C  
ATOM   1419  O   CYM    88      45.937  44.642  49.926  1.00  0.00           O  
ATOM   1420  N   LEU    89      43.781  44.958  49.562  1.00  0.00           N  
ATOM   1421  H   LEU    89      43.002  45.005  48.921  1.00  0.00           H  
ATOM   1422  CA  LEU    89      43.668  45.976  50.642  1.00  0.00           C  
ATOM   1423  HA  LEU    89      44.593  46.541  50.759  1.00  0.00           H  
ATOM   1424  CB  LEU    89      42.499  46.960  50.341  1.00  0.00           C  
ATOM   1425  HB2 LEU    89      42.755  47.610  49.504  1.00  0.00           H  
ATOM   1426  HB3 LEU    89      41.678  46.277  50.123  1.00  0.00           H  
ATOM   1427  CG  LEU    89      41.909  47.851  51.499  1.00  0.00           C  
ATOM   1428  HG  LEU    89      41.696  47.286  52.406  1.00  0.00           H  
ATOM   1429  CD1 LEU    89      42.928  48.961  51.942  1.00  0.00           C  
ATOM   1430 HD11 LEU    89      42.876  49.180  53.008  1.00  0.00           H  
ATOM   1431 HD12 LEU    89      43.942  48.633  51.713  1.00  0.00           H  
ATOM   1432 HD13 LEU    89      42.647  49.922  51.510  1.00  0.00           H  
ATOM   1433  CD2 LEU    89      40.649  48.572  51.051  1.00  0.00           C  
ATOM   1434 HD21 LEU    89      39.966  47.887  50.547  1.00  0.00           H  
ATOM   1435 HD22 LEU    89      40.209  49.082  51.907  1.00  0.00           H  
ATOM   1436 HD23 LEU    89      40.806  49.263  50.223  1.00  0.00           H  
ATOM   1437  C   LEU    89      43.414  45.285  52.004  1.00  0.00           C  
ATOM   1438  O   LEU    89      43.735  45.950  53.005  1.00  0.00           O  
ATOM   1439  N   LEU    90      42.830  44.085  52.118  1.00  0.00           N  
ATOM   1440  H   LEU    90      42.829  43.516  51.283  1.00  0.00           H  
ATOM   1441  CA  LEU    90      42.519  43.497  53.357  1.00  0.00           C  
ATOM   1442  HA  LEU    90      42.072  44.326  53.906  1.00  0.00           H  
ATOM   1443  CB  LEU    90      41.599  42.320  53.183  1.00  0.00           C  
ATOM   1444  HB2 LEU    90      40.802  42.756  52.582  1.00  0.00           H  
ATOM   1445  HB3 LEU    90      42.108  41.474  52.721  1.00  0.00           H  
ATOM   1446  CG  LEU    90      40.929  41.786  54.454  1.00  0.00           C  
ATOM   1447  HG  LEU    90      41.644  41.428  55.194  1.00  0.00           H  
ATOM   1448  CD1 LEU    90      40.025  42.914  55.087  1.00  0.00           C  
ATOM   1449 HD11 LEU    90      39.426  43.410  54.323  1.00  0.00           H  
ATOM   1450 HD12 LEU    90      39.517  42.421  55.916  1.00  0.00           H  
ATOM   1451 HD13 LEU    90      40.575  43.758  55.504  1.00  0.00           H  
ATOM   1452  CD2 LEU    90      39.982  40.578  54.112  1.00  0.00           C  
ATOM   1453 HD21 LEU    90      39.590  40.602  53.095  1.00  0.00           H  
ATOM   1454 HD22 LEU    90      40.584  39.728  54.436  1.00  0.00           H  
ATOM   1455 HD23 LEU    90      39.089  40.499  54.732  1.00  0.00           H  
ATOM   1456  C   LEU    90      43.754  43.139  54.165  1.00  0.00           C  
ATOM   1457  O   LEU    90      43.832  43.496  55.376  1.00  0.00           O  
ATOM   1458  N   ASN    91      44.642  42.353  53.591  1.00  0.00           N  
ATOM   1459  H   ASN    91      44.537  42.056  52.632  1.00  0.00           H  
ATOM   1460  CA  ASN    91      45.876  41.922  54.303  1.00  0.00           C  
ATOM   1461  HA  ASN    91      45.620  41.639  55.324  1.00  0.00           H  
ATOM   1462  CB  ASN    91      46.515  40.733  53.611  1.00  0.00           C  
ATOM   1463  HB2 ASN    91      46.787  41.001  52.590  1.00  0.00           H  
ATOM   1464  HB3 ASN    91      47.381  40.374  54.168  1.00  0.00           H  
ATOM   1465  CG  ASN    91      45.640  39.407  53.568  1.00  0.00           C  
ATOM   1466  OD1 ASN    91      45.542  38.678  54.548  1.00  0.00           O  
ATOM   1467  ND2 ASN    91      45.064  39.096  52.445  1.00  0.00           N  
ATOM   1468 HD21 ASN    91      44.314  38.425  52.530  1.00  0.00           H  
ATOM   1469 HD22 ASN    91      45.109  39.690  51.629  1.00  0.00           H  
ATOM   1470  C   ASN    91      46.792  43.145  54.497  1.00  0.00           C  
ATOM   1471  O   ASN    91      47.419  43.311  55.493  1.00  0.00           O  
ATOM   1472  N   TYR    92      46.851  44.072  53.561  1.00  0.00           N  
ATOM   1473  H   TYR    92      46.364  43.833  52.709  1.00  0.00           H  
ATOM   1474  CA  TYR    92      47.457  45.435  53.654  1.00  0.00           C  
ATOM   1475  HA  TYR    92      48.508  45.237  53.867  1.00  0.00           H  
ATOM   1476  CB  TYR    92      47.337  46.188  52.320  1.00  0.00           C  
ATOM   1477  HB2 TYR    92      47.890  45.509  51.671  1.00  0.00           H  
ATOM   1478  HB3 TYR    92      46.311  46.199  51.955  1.00  0.00           H  
ATOM   1479  CG  TYR    92      47.758  47.665  52.228  1.00  0.00           C  
ATOM   1480  CD1 TYR    92      48.990  47.975  51.738  1.00  0.00           C  
ATOM   1481  HD1 TYR    92      49.666  47.147  51.582  1.00  0.00           H  
ATOM   1482  CE1 TYR    92      49.460  49.208  51.461  1.00  0.00           C  
ATOM   1483  HE1 TYR    92      50.428  49.395  51.020  1.00  0.00           H  
ATOM   1484  CZ  TYR    92      48.692  50.260  51.811  1.00  0.00           C  
ATOM   1485  OH  TYR    92      49.127  51.561  51.707  1.00  0.00           O  
ATOM   1486  HH  TYR    92      48.457  52.239  51.594  1.00  0.00           H  
ATOM   1487  CE2 TYR    92      47.399  50.030  52.359  1.00  0.00           C  
ATOM   1488  HE2 TYR    92      46.859  50.869  52.771  1.00  0.00           H  
ATOM   1489  CD2 TYR    92      46.940  48.742  52.596  1.00  0.00           C  
ATOM   1490  HD2 TYR    92      45.976  48.592  53.058  1.00  0.00           H  
ATOM   1491  C   TYR    92      46.964  46.198  54.856  1.00  0.00           C  
ATOM   1492  O   TYR    92      47.902  46.794  55.444  1.00  0.00           O  
ATOM   1493  N   LEU    93      45.683  46.072  55.383  1.00  0.00           N  
ATOM   1494  H   LEU    93      45.009  45.537  54.855  1.00  0.00           H  
ATOM   1495  CA  LEU    93      45.321  46.772  56.612  1.00  0.00           C  
ATOM   1496  HA  LEU    93      45.602  47.825  56.612  1.00  0.00           H  
ATOM   1497  CB  LEU    93      43.809  46.671  56.863  1.00  0.00           C  
ATOM   1498  HB2 LEU    93      43.564  45.608  56.855  1.00  0.00           H  
ATOM   1499  HB3 LEU    93      43.475  46.950  57.862  1.00  0.00           H  
ATOM   1500  CG  LEU    93      42.892  47.432  55.894  1.00  0.00           C  
ATOM   1501  HG  LEU    93      43.417  47.367  54.940  1.00  0.00           H  
ATOM   1502  CD1 LEU    93      41.448  47.001  55.992  1.00  0.00           C  
ATOM   1503 HD11 LEU    93      40.984  47.339  56.918  1.00  0.00           H  
ATOM   1504 HD12 LEU    93      40.994  47.462  55.115  1.00  0.00           H  
ATOM   1505 HD13 LEU    93      41.431  45.911  55.970  1.00  0.00           H  
ATOM   1506  CD2 LEU    93      42.987  48.860  56.185  1.00  0.00           C  
ATOM   1507 HD21 LEU    93      44.033  49.164  56.183  1.00  0.00           H  
ATOM   1508 HD22 LEU    93      42.512  49.323  55.320  1.00  0.00           H  
ATOM   1509 HD23 LEU    93      42.502  49.203  57.099  1.00  0.00           H  
ATOM   1510  C   LEU    93      45.975  46.161  57.848  1.00  0.00           C  
ATOM   1511  O   LEU    93      45.890  46.772  58.930  1.00  0.00           O  
ATOM   1512  N   ARG    94      46.331  44.866  57.757  1.00  0.00           N  
ATOM   1513  H   ARG    94      46.367  44.331  56.901  1.00  0.00           H  
ATOM   1514  CA  ARG    94      46.622  44.112  58.977  1.00  0.00           C  
ATOM   1515  HA  ARG    94      46.135  44.655  59.787  1.00  0.00           H  
ATOM   1516  CB  ARG    94      46.151  42.643  58.866  1.00  0.00           C  
ATOM   1517  HB2 ARG    94      46.627  42.037  58.095  1.00  0.00           H  
ATOM   1518  HB3 ARG    94      46.380  42.099  59.782  1.00  0.00           H  
ATOM   1519  CG  ARG    94      44.647  42.583  58.675  1.00  0.00           C  
ATOM   1520  HG2 ARG    94      44.145  42.872  59.598  1.00  0.00           H  
ATOM   1521  HG3 ARG    94      44.341  43.248  57.867  1.00  0.00           H  
ATOM   1522  CD  ARG    94      44.264  41.096  58.419  1.00  0.00           C  
ATOM   1523  HD2 ARG    94      44.836  40.791  57.543  1.00  0.00           H  
ATOM   1524  HD3 ARG    94      44.657  40.486  59.233  1.00  0.00           H  
ATOM   1525  NE  ARG    94      42.797  40.868  58.245  1.00  0.00           N  
ATOM   1526  HE  ARG    94      42.188  41.574  58.634  1.00  0.00           H  
ATOM   1527  CZ  ARG    94      42.262  39.880  57.507  1.00  0.00           C  
ATOM   1528  NH1 ARG    94      42.857  38.977  56.851  1.00  0.00           N  
ATOM   1529 HH11 ARG    94      43.789  38.657  57.074  1.00  0.00           H  
ATOM   1530 HH12 ARG    94      42.310  38.455  56.182  1.00  0.00           H  
ATOM   1531  NH2 ARG    94      40.957  39.899  57.386  1.00  0.00           N  
ATOM   1532 HH21 ARG    94      40.396  40.453  58.017  1.00  0.00           H  
ATOM   1533 HH22 ARG    94      40.544  39.211  56.773  1.00  0.00           H  
ATOM   1534  C   ARG    94      48.179  44.169  59.214  1.00  0.00           C  
ATOM   1535  O   ARG    94      48.593  43.671  60.240  1.00  0.00           O  
ATOM   1536  N   GLU    95      48.894  44.758  58.295  1.00  0.00           N  
ATOM   1537  H   GLU    95      48.447  45.025  57.430  1.00  0.00           H  
ATOM   1538  CA  GLU    95      50.330  45.030  58.278  1.00  0.00           C  
ATOM   1539  HA  GLU    95      50.998  44.175  58.380  1.00  0.00           H  
ATOM   1540  CB  GLU    95      50.797  45.648  56.955  1.00  0.00           C  
ATOM   1541  HB2 GLU    95      50.072  46.312  56.485  1.00  0.00           H  
ATOM   1542  HB3 GLU    95      51.737  46.174  57.125  1.00  0.00           H  
ATOM   1543  CG  GLU    95      51.047  44.593  55.853  1.00  0.00           C  
ATOM   1544  HG2 GLU    95      51.516  43.669  56.191  1.00  0.00           H  
ATOM   1545  HG3 GLU    95      50.181  44.191  55.328  1.00  0.00           H  
ATOM   1546  CD  GLU    95      51.965  45.139  54.782  1.00  0.00           C  
ATOM   1547  OE1 GLU    95      53.125  44.676  54.563  1.00  0.00           O  
ATOM   1548  OE2 GLU    95      51.460  46.102  54.141  1.00  0.00           O  
ATOM   1549  C   GLU    95      50.626  46.048  59.415  1.00  0.00           C  
ATOM   1550  O   GLU    95      49.837  46.912  59.673  1.00  0.00           O  
ATOM   1551  N   MET    96      51.825  45.963  59.997  1.00  0.00           N  
ATOM   1552  H   MET    96      52.483  45.279  59.651  1.00  0.00           H  
ATOM   1553  CA  MET    96      52.277  46.683  61.118  1.00  0.00           C  
ATOM   1554  HA  MET    96      51.520  47.107  61.778  1.00  0.00           H  
ATOM   1555  CB  MET    96      53.313  45.755  61.759  1.00  0.00           C  
ATOM   1556  HB2 MET    96      53.961  45.315  61.001  1.00  0.00           H  
ATOM   1557  HB3 MET    96      53.932  46.290  62.479  1.00  0.00           H  
ATOM   1558  CG  MET    96      52.605  44.615  62.598  1.00  0.00           C  
ATOM   1559  HG2 MET    96      53.301  44.316  63.383  1.00  0.00           H  
ATOM   1560  HG3 MET    96      51.688  44.993  63.048  1.00  0.00           H  
ATOM   1561  SD  MET    96      52.376  43.024  61.731  1.00  0.00           S  
ATOM   1562  CE  MET    96      54.123  42.543  61.677  1.00  0.00           C  
ATOM   1563  HE1 MET    96      54.243  41.549  61.248  1.00  0.00           H  
ATOM   1564  HE2 MET    96      54.752  43.108  60.990  1.00  0.00           H  
ATOM   1565  HE3 MET    96      54.427  42.574  62.724  1.00  0.00           H  
ATOM   1566  C   MET    96      53.035  47.993  60.799  1.00  0.00           C  
ATOM   1567  O   MET    96      53.156  48.917  61.632  1.00  0.00           O  
ATOM   1568  N   ARG    97      53.504  48.122  59.548  1.00  0.00           N  
ATOM   1569  H   ARG    97      53.167  47.389  58.940  1.00  0.00           H  
ATOM   1570  CA  ARG    97      54.521  49.155  59.143  1.00  0.00           C  
ATOM   1571  HA  ARG    97      55.240  49.280  59.953  1.00  0.00           H  
ATOM   1572  CB  ARG    97      55.343  48.594  57.983  1.00  0.00           C  
ATOM   1573  HB2 ARG    97      56.122  49.312  57.724  1.00  0.00           H  
ATOM   1574  HB3 ARG    97      55.741  47.605  58.209  1.00  0.00           H  
ATOM   1575  CG  ARG    97      54.574  48.457  56.683  1.00  0.00           C  
ATOM   1576  HG2 ARG    97      53.711  47.828  56.899  1.00  0.00           H  
ATOM   1577  HG3 ARG    97      54.092  49.405  56.443  1.00  0.00           H  
ATOM   1578  CD  ARG    97      55.364  47.857  55.509  1.00  0.00           C  
ATOM   1579  HD2 ARG    97      56.088  48.596  55.165  1.00  0.00           H  
ATOM   1580  HD3 ARG    97      55.968  47.046  55.915  1.00  0.00           H  
ATOM   1581  NE  ARG    97      54.387  47.398  54.452  1.00  0.00           N  
ATOM   1582  HE  ARG    97      53.866  46.565  54.687  1.00  0.00           H  
ATOM   1583  CZ  ARG    97      54.117  47.958  53.258  1.00  0.00           C  
ATOM   1584  NH1 ARG    97      54.761  49.003  52.753  1.00  0.00           N  
ATOM   1585 HH11 ARG    97      55.473  49.437  53.321  1.00  0.00           H  
ATOM   1586 HH12 ARG    97      54.356  49.591  52.038  1.00  0.00           H  
ATOM   1587  NH2 ARG    97      53.143  47.571  52.592  1.00  0.00           N  
ATOM   1588 HH21 ARG    97      52.559  46.848  52.988  1.00  0.00           H  
ATOM   1589 HH22 ARG    97      53.059  47.973  51.669  1.00  0.00           H  
ATOM   1590  C   ARG    97      53.878  50.516  58.820  1.00  0.00           C  
ATOM   1591  O   ARG    97      54.582  51.492  58.694  1.00  0.00           O  
ATOM   1592  N   HIE    98      52.609  50.600  58.741  1.00  0.00           N  
ATOM   1593  H   HIE    98      52.032  49.873  59.139  1.00  0.00           H  
ATOM   1594  CA  HIE    98      51.964  51.804  58.294  1.00  0.00           C  
ATOM   1595  HA  HIE    98      52.624  52.387  57.652  1.00  0.00           H  
ATOM   1596  CB  HIE    98      50.735  51.386  57.584  1.00  0.00           C  
ATOM   1597  HB2 HIE    98      50.151  50.824  58.313  1.00  0.00           H  
ATOM   1598  HB3 HIE    98      50.130  52.236  57.269  1.00  0.00           H  
ATOM   1599  CG  HIE    98      51.036  50.551  56.368  1.00  0.00           C  
ATOM   1600  ND1 HIE    98      51.751  51.061  55.294  1.00  0.00           N  
ATOM   1601  CE1 HIE    98      51.840  50.110  54.403  1.00  0.00           C  
ATOM   1602  HE1 HIE    98      52.196  50.281  53.398  1.00  0.00           H  
ATOM   1603  NE2 HIE    98      51.102  49.052  54.729  1.00  0.00           N  
ATOM   1604  HE2 HIE    98      51.070  48.194  54.197  1.00  0.00           H  
ATOM   1605  CD2 HIE    98      50.627  49.313  56.036  1.00  0.00           C  
ATOM   1606  HD2 HIE    98      49.942  48.664  56.561  1.00  0.00           H  
ATOM   1607  C   HIE    98      51.507  52.777  59.418  1.00  0.00           C  
ATOM   1608  O   HIE    98      51.757  53.995  59.195  1.00  0.00           O  
ATOM   1609  N   ARG    99      50.969  52.204  60.493  1.00  0.00           N  
ATOM   1610  H   ARG    99      51.001  51.199  60.396  1.00  0.00           H  
ATOM   1611  CA  ARG    99      50.415  52.843  61.677  1.00  0.00           C  
ATOM   1612  HA  ARG    99      49.857  52.073  62.210  1.00  0.00           H  
ATOM   1613  CB  ARG    99      51.426  53.423  62.617  1.00  0.00           C  
ATOM   1614  HB2 ARG    99      51.799  54.349  62.179  1.00  0.00           H  
ATOM   1615  HB3 ARG    99      50.856  53.766  63.480  1.00  0.00           H  
ATOM   1616  CG  ARG    99      52.564  52.512  63.073  1.00  0.00           C  
ATOM   1617  HG2 ARG    99      52.216  51.774  63.795  1.00  0.00           H  
ATOM   1618  HG3 ARG    99      52.995  51.975  62.228  1.00  0.00           H  
ATOM   1619  CD  ARG    99      53.774  53.236  63.676  1.00  0.00           C  
ATOM   1620  HD2 ARG    99      53.306  53.735  64.524  1.00  0.00           H  
ATOM   1621  HD3 ARG    99      54.487  52.489  64.024  1.00  0.00           H  
ATOM   1622  NE  ARG    99      54.402  54.151  62.705  1.00  0.00           N  
ATOM   1623  HE  ARG    99      54.420  53.853  61.740  1.00  0.00           H  
ATOM   1624  CZ  ARG    99      54.704  55.396  62.951  1.00  0.00           C  
ATOM   1625  NH1 ARG    99      54.730  55.846  64.154  1.00  0.00           N  
ATOM   1626 HH11 ARG    99      54.580  55.124  64.845  1.00  0.00           H  
ATOM   1627 HH12 ARG    99      55.051  56.769  64.408  1.00  0.00           H  
ATOM   1628  NH2 ARG    99      55.049  56.119  61.957  1.00  0.00           N  
ATOM   1629 HH21 ARG    99      55.001  55.736  61.023  1.00  0.00           H  
ATOM   1630 HH22 ARG    99      55.505  56.989  62.194  1.00  0.00           H  
ATOM   1631  C   ARG    99      49.334  53.836  61.193  1.00  0.00           C  
ATOM   1632  O   ARG    99      49.398  55.046  61.338  1.00  0.00           O  
ATOM   1633  N   PHE   100      48.355  53.255  60.437  1.00  0.00           N  
ATOM   1634  H   PHE   100      48.174  52.267  60.544  1.00  0.00           H  
ATOM   1635  CA  PHE   100      47.348  54.077  59.697  1.00  0.00           C  
ATOM   1636  HA  PHE   100      47.855  54.195  58.739  1.00  0.00           H  
ATOM   1637  CB  PHE   100      46.072  53.267  59.415  1.00  0.00           C  
ATOM   1638  HB2 PHE   100      45.693  52.777  60.312  1.00  0.00           H  
ATOM   1639  HB3 PHE   100      45.342  53.918  58.936  1.00  0.00           H  
ATOM   1640  CG  PHE   100      46.459  52.155  58.394  1.00  0.00           C  
ATOM   1641  CD1 PHE   100      46.511  52.389  57.012  1.00  0.00           C  
ATOM   1642  HD1 PHE   100      46.101  53.287  56.575  1.00  0.00           H  
ATOM   1643  CE1 PHE   100      47.022  51.481  56.101  1.00  0.00           C  
ATOM   1644  HE1 PHE   100      47.085  51.718  55.050  1.00  0.00           H  
ATOM   1645  CZ  PHE   100      47.410  50.210  56.552  1.00  0.00           C  
ATOM   1646  HZ  PHE   100      47.689  49.435  55.853  1.00  0.00           H  
ATOM   1647  CE2 PHE   100      47.317  49.923  57.942  1.00  0.00           C  
ATOM   1648  HE2 PHE   100      47.470  48.906  58.272  1.00  0.00           H  
ATOM   1649  CD2 PHE   100      46.729  50.854  58.840  1.00  0.00           C  
ATOM   1650  HD2 PHE   100      46.570  50.550  59.864  1.00  0.00           H  
ATOM   1651  C   PHE   100      46.923  55.422  60.378  1.00  0.00           C  
ATOM   1652  O   PHE   100      46.463  55.425  61.513  1.00  0.00           O  
ATOM   1653  N   GLN   101      46.950  56.559  59.746  1.00  0.00           N  
ATOM   1654  H   GLN   101      47.488  56.719  58.907  1.00  0.00           H  
ATOM   1655  CA  GLN   101      46.319  57.837  60.249  1.00  0.00           C  
ATOM   1656  HA  GLN   101      46.318  57.892  61.338  1.00  0.00           H  
ATOM   1657  CB  GLN   101      47.073  59.118  59.863  1.00  0.00           C  
ATOM   1658  HB2 GLN   101      47.097  59.228  58.779  1.00  0.00           H  
ATOM   1659  HB3 GLN   101      46.652  60.008  60.330  1.00  0.00           H  
ATOM   1660  CG  GLN   101      48.611  59.198  60.279  1.00  0.00           C  
ATOM   1661  HG2 GLN   101      48.915  60.235  60.420  1.00  0.00           H  
ATOM   1662  HG3 GLN   101      48.615  58.774  61.284  1.00  0.00           H  
ATOM   1663  CD  GLN   101      49.551  58.471  59.368  1.00  0.00           C  
ATOM   1664  OE1 GLN   101      49.987  58.936  58.353  1.00  0.00           O  
ATOM   1665  NE2 GLN   101      50.084  57.373  59.788  1.00  0.00           N  
ATOM   1666 HE21 GLN   101      50.796  56.919  59.234  1.00  0.00           H  
ATOM   1667 HE22 GLN   101      49.694  56.991  60.638  1.00  0.00           H  
ATOM   1668  C   GLN   101      44.870  57.975  59.775  1.00  0.00           C  
ATOM   1669  O   GLN   101      44.527  57.434  58.714  1.00  0.00           O  
ATOM   1670  N   THR   102      44.006  58.566  60.602  1.00  0.00           N  
ATOM   1671  H   THR   102      44.365  58.986  61.447  1.00  0.00           H  
ATOM   1672  CA  THR   102      42.529  58.689  60.363  1.00  0.00           C  
ATOM   1673  HA  THR   102      42.011  57.736  60.262  1.00  0.00           H  
ATOM   1674  CB  THR   102      41.884  59.411  61.544  1.00  0.00           C  
ATOM   1675  HB  THR   102      40.877  59.645  61.198  1.00  0.00           H  
ATOM   1676  CG2 THR   102      41.892  58.362  62.722  1.00  0.00           C  
ATOM   1677 HG21 THR   102      42.949  58.284  62.979  1.00  0.00           H  
ATOM   1678 HG22 THR   102      41.286  58.700  63.562  1.00  0.00           H  
ATOM   1679 HG23 THR   102      41.504  57.398  62.393  1.00  0.00           H  
ATOM   1680  OG1 THR   102      42.510  60.626  61.909  1.00  0.00           O  
ATOM   1681  HG1 THR   102      41.950  61.235  61.421  1.00  0.00           H  
ATOM   1682  C   THR   102      42.112  59.272  58.961  1.00  0.00           C  
ATOM   1683  O   THR   102      41.126  58.870  58.430  1.00  0.00           O  
ATOM   1684  N   GLN   103      43.025  60.178  58.495  1.00  0.00           N  
ATOM   1685  H   GLN   103      43.712  60.448  59.184  1.00  0.00           H  
ATOM   1686  CA  GLN   103      43.115  60.731  57.189  1.00  0.00           C  
ATOM   1687  HA  GLN   103      42.078  61.040  57.056  1.00  0.00           H  
ATOM   1688  CB  GLN   103      43.888  62.070  57.271  1.00  0.00           C  
ATOM   1689  HB2 GLN   103      43.719  62.594  58.212  1.00  0.00           H  
ATOM   1690  HB3 GLN   103      44.967  61.918  57.274  1.00  0.00           H  
ATOM   1691  CG  GLN   103      43.469  63.065  56.192  1.00  0.00           C  
ATOM   1692  HG2 GLN   103      42.962  62.524  55.393  1.00  0.00           H  
ATOM   1693  HG3 GLN   103      42.747  63.806  56.536  1.00  0.00           H  
ATOM   1694  CD  GLN   103      44.664  63.764  55.620  1.00  0.00           C  
ATOM   1695  OE1 GLN   103      45.656  63.246  55.128  1.00  0.00           O  
ATOM   1696  NE2 GLN   103      44.705  65.079  55.526  1.00  0.00           N  
ATOM   1697 HE21 GLN   103      45.555  65.496  55.175  1.00  0.00           H  
ATOM   1698 HE22 GLN   103      43.927  65.697  55.711  1.00  0.00           H  
ATOM   1699  C   GLN   103      43.498  59.803  56.031  1.00  0.00           C  
ATOM   1700  O   GLN   103      42.754  59.786  55.101  1.00  0.00           O  
ATOM   1701  N   GLN   104      44.541  58.990  56.094  1.00  0.00           N  
ATOM   1702  H   GLN   104      45.100  59.129  56.924  1.00  0.00           H  
ATOM   1703  CA  GLN   104      44.864  58.004  55.014  1.00  0.00           C  
ATOM   1704  HA  GLN   104      45.100  58.528  54.087  1.00  0.00           H  
ATOM   1705  CB  GLN   104      46.119  57.268  55.559  1.00  0.00           C  
ATOM   1706  HB2 GLN   104      46.992  57.868  55.302  1.00  0.00           H  
ATOM   1707  HB3 GLN   104      46.094  57.227  56.648  1.00  0.00           H  
ATOM   1708  CG  GLN   104      46.384  55.818  55.037  1.00  0.00           C  
ATOM   1709  HG2 GLN   104      45.518  55.233  55.348  1.00  0.00           H  
ATOM   1710  HG3 GLN   104      46.529  55.987  53.970  1.00  0.00           H  
ATOM   1711  CD  GLN   104      47.729  55.394  55.615  1.00  0.00           C  
ATOM   1712  OE1 GLN   104      47.908  55.583  56.764  1.00  0.00           O  
ATOM   1713  NE2 GLN   104      48.579  54.906  54.722  1.00  0.00           N  
ATOM   1714 HE21 GLN   104      49.433  54.578  55.149  1.00  0.00           H  
ATOM   1715 HE22 GLN   104      48.234  54.547  53.843  1.00  0.00           H  
ATOM   1716  C   GLN   104      43.712  57.047  54.947  1.00  0.00           C  
ATOM   1717  O   GLN   104      43.411  56.625  53.828  1.00  0.00           O  
ATOM   1718  N   LEU   105      43.116  56.619  56.093  1.00  0.00           N  
ATOM   1719  H   LEU   105      43.452  56.918  56.998  1.00  0.00           H  
ATOM   1720  CA  LEU   105      41.986  55.692  56.135  1.00  0.00           C  
ATOM   1721  HA  LEU   105      42.313  54.785  55.626  1.00  0.00           H  
ATOM   1722  CB  LEU   105      41.524  55.430  57.619  1.00  0.00           C  
ATOM   1723  HB2 LEU   105      41.468  56.388  58.136  1.00  0.00           H  
ATOM   1724  HB3 LEU   105      40.553  54.940  57.546  1.00  0.00           H  
ATOM   1725  CG  LEU   105      42.509  54.525  58.406  1.00  0.00           C  
ATOM   1726  HG  LEU   105      43.491  54.998  58.364  1.00  0.00           H  
ATOM   1727  CD1 LEU   105      42.095  54.564  59.855  1.00  0.00           C  
ATOM   1728 HD11 LEU   105      41.742  55.532  60.211  1.00  0.00           H  
ATOM   1729 HD12 LEU   105      41.231  53.903  59.914  1.00  0.00           H  
ATOM   1730 HD13 LEU   105      42.894  54.219  60.511  1.00  0.00           H  
ATOM   1731  CD2 LEU   105      42.647  53.068  57.917  1.00  0.00           C  
ATOM   1732 HD21 LEU   105      43.109  53.040  56.930  1.00  0.00           H  
ATOM   1733 HD22 LEU   105      43.318  52.542  58.596  1.00  0.00           H  
ATOM   1734 HD23 LEU   105      41.690  52.548  57.867  1.00  0.00           H  
ATOM   1735  C   LEU   105      40.872  56.291  55.297  1.00  0.00           C  
ATOM   1736  O   LEU   105      40.519  55.599  54.352  1.00  0.00           O  
ATOM   1737  N   LEU   106      40.381  57.520  55.648  1.00  0.00           N  
ATOM   1738  H   LEU   106      40.704  57.931  56.512  1.00  0.00           H  
ATOM   1739  CA  LEU   106      39.462  58.344  54.881  1.00  0.00           C  
ATOM   1740  HA  LEU   106      38.533  57.776  54.933  1.00  0.00           H  
ATOM   1741  CB  LEU   106      39.349  59.685  55.650  1.00  0.00           C  
ATOM   1742  HB2 LEU   106      39.059  59.368  56.652  1.00  0.00           H  
ATOM   1743  HB3 LEU   106      40.303  60.213  55.647  1.00  0.00           H  
ATOM   1744  CG  LEU   106      38.276  60.705  55.279  1.00  0.00           C  
ATOM   1745  HG  LEU   106      38.459  61.175  54.312  1.00  0.00           H  
ATOM   1746  CD1 LEU   106      36.901  60.048  55.098  1.00  0.00           C  
ATOM   1747 HD11 LEU   106      36.976  59.317  54.293  1.00  0.00           H  
ATOM   1748 HD12 LEU   106      36.548  59.502  55.972  1.00  0.00           H  
ATOM   1749 HD13 LEU   106      36.156  60.815  54.885  1.00  0.00           H  
ATOM   1750  CD2 LEU   106      38.021  61.753  56.390  1.00  0.00           C  
ATOM   1751 HD21 LEU   106      37.597  61.462  57.351  1.00  0.00           H  
ATOM   1752 HD22 LEU   106      38.992  62.180  56.643  1.00  0.00           H  
ATOM   1753 HD23 LEU   106      37.414  62.550  55.962  1.00  0.00           H  
ATOM   1754  C   LEU   106      39.778  58.512  53.430  1.00  0.00           C  
ATOM   1755  O   LEU   106      38.891  58.561  52.584  1.00  0.00           O  
ATOM   1756  N   GLU   107      41.044  58.630  53.115  1.00  0.00           N  
ATOM   1757  H   GLU   107      41.635  58.771  53.922  1.00  0.00           H  
ATOM   1758  CA  GLU   107      41.552  58.781  51.738  1.00  0.00           C  
ATOM   1759  HA  GLU   107      40.795  59.381  51.234  1.00  0.00           H  
ATOM   1760  CB  GLU   107      42.908  59.566  51.808  1.00  0.00           C  
ATOM   1761  HB2 GLU   107      42.778  60.365  52.538  1.00  0.00           H  
ATOM   1762  HB3 GLU   107      43.615  58.940  52.352  1.00  0.00           H  
ATOM   1763  CG  GLU   107      43.384  60.279  50.551  1.00  0.00           C  
ATOM   1764  HG2 GLU   107      42.521  60.758  50.088  1.00  0.00           H  
ATOM   1765  HG3 GLU   107      44.078  61.058  50.864  1.00  0.00           H  
ATOM   1766  CD  GLU   107      44.332  59.392  49.643  1.00  0.00           C  
ATOM   1767  OE1 GLU   107      45.361  58.886  50.093  1.00  0.00           O  
ATOM   1768  OE2 GLU   107      43.831  59.174  48.514  1.00  0.00           O  
ATOM   1769  C   GLU   107      41.619  57.491  50.921  1.00  0.00           C  
ATOM   1770  O   GLU   107      41.764  57.487  49.705  1.00  0.00           O  
ATOM   1771  N   MET   108      41.584  56.306  51.599  1.00  0.00           N  
ATOM   1772  H   MET   108      41.558  56.366  52.607  1.00  0.00           H  
ATOM   1773  CA  MET   108      41.350  55.047  50.924  1.00  0.00           C  
ATOM   1774  HA  MET   108      41.815  54.988  49.940  1.00  0.00           H  
ATOM   1775  CB  MET   108      41.869  53.932  51.802  1.00  0.00           C  
ATOM   1776  HB2 MET   108      41.341  53.863  52.754  1.00  0.00           H  
ATOM   1777  HB3 MET   108      41.574  53.032  51.262  1.00  0.00           H  
ATOM   1778  CG  MET   108      43.374  53.872  52.029  1.00  0.00           C  
ATOM   1779  HG2 MET   108      44.001  54.266  51.229  1.00  0.00           H  
ATOM   1780  HG3 MET   108      43.600  54.393  52.958  1.00  0.00           H  
ATOM   1781  SD  MET   108      43.989  52.285  52.426  1.00  0.00           S  
ATOM   1782  CE  MET   108      43.537  52.271  54.250  1.00  0.00           C  
ATOM   1783  HE1 MET   108      43.777  51.334  54.752  1.00  0.00           H  
ATOM   1784  HE2 MET   108      44.003  53.028  54.882  1.00  0.00           H  
ATOM   1785  HE3 MET   108      42.461  52.427  54.336  1.00  0.00           H  
ATOM   1786  C   MET   108      39.892  54.780  50.556  1.00  0.00           C  
ATOM   1787  O   MET   108      39.585  54.275  49.515  1.00  0.00           O  
ATOM   1788  N   CYS   109      38.910  55.052  51.478  1.00  0.00           N  
ATOM   1789  H   CYS   109      39.214  55.364  52.389  1.00  0.00           H  
ATOM   1790  CA  CYS   109      37.447  55.015  51.092  1.00  0.00           C  
ATOM   1791  HA  CYS   109      37.241  53.994  50.772  1.00  0.00           H  
ATOM   1792  CB  CYS   109      36.589  55.294  52.263  1.00  0.00           C  
ATOM   1793  HB2 CYS   109      36.507  56.379  52.315  1.00  0.00           H  
ATOM   1794  HB3 CYS   109      35.574  54.986  52.013  1.00  0.00           H  
ATOM   1795  SG  CYS   109      37.261  54.515  53.747  1.00  0.00           S  
ATOM   1796  HG  CYS   109      38.447  55.122  53.843  1.00  0.00           H  
ATOM   1797  C   CYS   109      37.165  55.864  49.846  1.00  0.00           C  
ATOM   1798  O   CYS   109      36.242  55.511  49.111  1.00  0.00           O  
ATOM   1799  N   LYS   110      37.819  57.005  49.704  1.00  0.00           N  
ATOM   1800  H   LYS   110      38.487  57.248  50.420  1.00  0.00           H  
ATOM   1801  CA  LYS   110      37.662  57.994  48.589  1.00  0.00           C  
ATOM   1802  HA  LYS   110      36.639  58.370  48.573  1.00  0.00           H  
ATOM   1803  CB  LYS   110      38.518  59.225  48.849  1.00  0.00           C  
ATOM   1804  HB2 LYS   110      38.275  59.596  49.845  1.00  0.00           H  
ATOM   1805  HB3 LYS   110      39.537  58.837  48.826  1.00  0.00           H  
ATOM   1806  CG  LYS   110      38.473  60.405  47.911  1.00  0.00           C  
ATOM   1807  HG2 LYS   110      38.729  60.008  46.929  1.00  0.00           H  
ATOM   1808  HG3 LYS   110      37.460  60.797  47.821  1.00  0.00           H  
ATOM   1809  CD  LYS   110      39.483  61.585  48.250  1.00  0.00           C  
ATOM   1810  HD2 LYS   110      39.184  61.956  49.230  1.00  0.00           H  
ATOM   1811  HD3 LYS   110      40.534  61.300  48.286  1.00  0.00           H  
ATOM   1812  CE  LYS   110      39.305  62.754  47.319  1.00  0.00           C  
ATOM   1813  HE2 LYS   110      38.250  63.027  47.323  1.00  0.00           H  
ATOM   1814  HE3 LYS   110      39.970  63.543  47.669  1.00  0.00           H  
ATOM   1815  NZ  LYS   110      39.672  62.460  45.919  1.00  0.00           N  
ATOM   1816  HZ1 LYS   110      39.129  61.719  45.498  1.00  0.00           H  
ATOM   1817  HZ2 LYS   110      39.560  63.298  45.367  1.00  0.00           H  
ATOM   1818  HZ3 LYS   110      40.653  62.228  45.860  1.00  0.00           H  
ATOM   1819  C   LYS   110      37.956  57.328  47.247  1.00  0.00           C  
ATOM   1820  O   LYS   110      37.081  57.344  46.367  1.00  0.00           O  
ATOM   1821  N   ASP   111      39.036  56.569  47.144  1.00  0.00           N  
ATOM   1822  H   ASP   111      39.619  56.516  47.967  1.00  0.00           H  
ATOM   1823  CA  ASP   111      39.399  55.735  45.993  1.00  0.00           C  
ATOM   1824  HA  ASP   111      39.631  56.377  45.143  1.00  0.00           H  
ATOM   1825  CB  ASP   111      40.613  54.834  46.341  1.00  0.00           C  
ATOM   1826  HB2 ASP   111      40.562  54.220  47.241  1.00  0.00           H  
ATOM   1827  HB3 ASP   111      40.751  54.108  45.539  1.00  0.00           H  
ATOM   1828  CG  ASP   111      41.865  55.635  46.645  1.00  0.00           C  
ATOM   1829  OD1 ASP   111      41.901  56.840  46.383  1.00  0.00           O  
ATOM   1830  OD2 ASP   111      42.924  55.107  47.004  1.00  0.00           O  
ATOM   1831  C   ASP   111      38.145  54.839  45.508  1.00  0.00           C  
ATOM   1832  O   ASP   111      37.571  54.970  44.369  1.00  0.00           O  
ATOM   1833  N   VAL   112      37.604  53.977  46.387  1.00  0.00           N  
ATOM   1834  H   VAL   112      38.026  53.896  47.301  1.00  0.00           H  
ATOM   1835  CA  VAL   112      36.432  53.169  46.180  1.00  0.00           C  
ATOM   1836  HA  VAL   112      36.699  52.547  45.326  1.00  0.00           H  
ATOM   1837  CB  VAL   112      36.300  52.316  47.487  1.00  0.00           C  
ATOM   1838  HB  VAL   112      35.922  52.897  48.329  1.00  0.00           H  
ATOM   1839  CG1 VAL   112      35.253  51.270  47.312  1.00  0.00           C  
ATOM   1840 HG11 VAL   112      35.100  50.645  48.192  1.00  0.00           H  
ATOM   1841 HG12 VAL   112      34.267  51.619  47.006  1.00  0.00           H  
ATOM   1842 HG13 VAL   112      35.628  50.680  46.476  1.00  0.00           H  
ATOM   1843  CG2 VAL   112      37.595  51.600  47.896  1.00  0.00           C  
ATOM   1844 HG21 VAL   112      38.074  51.156  47.023  1.00  0.00           H  
ATOM   1845 HG22 VAL   112      38.322  52.304  48.303  1.00  0.00           H  
ATOM   1846 HG23 VAL   112      37.428  50.896  48.712  1.00  0.00           H  
ATOM   1847  C   VAL   112      35.110  53.954  45.814  1.00  0.00           C  
ATOM   1848  O   VAL   112      34.357  53.447  45.013  1.00  0.00           O  
ATOM   1849  N   CYS   113      34.831  55.128  46.467  1.00  0.00           N  
ATOM   1850  H   CYS   113      35.415  55.455  47.223  1.00  0.00           H  
ATOM   1851  CA  CYS   113      33.666  55.907  46.229  1.00  0.00           C  
ATOM   1852  HA  CYS   113      32.842  55.196  46.288  1.00  0.00           H  
ATOM   1853  CB  CYS   113      33.553  57.041  47.203  1.00  0.00           C  
ATOM   1854  HB2 CYS   113      33.853  56.608  48.157  1.00  0.00           H  
ATOM   1855  HB3 CYS   113      34.206  57.873  46.942  1.00  0.00           H  
ATOM   1856  SG  CYS   113      31.881  57.655  47.370  1.00  0.00           S  
ATOM   1857  HG  CYS   113      31.789  58.266  46.186  1.00  0.00           H  
ATOM   1858  C   CYS   113      33.779  56.449  44.790  1.00  0.00           C  
ATOM   1859  O   CYS   113      32.732  56.457  44.131  1.00  0.00           O  
ATOM   1860  N   GLU   114      34.977  56.815  44.334  1.00  0.00           N  
ATOM   1861  H   GLU   114      35.784  56.824  44.940  1.00  0.00           H  
ATOM   1862  CA  GLU   114      35.137  57.301  42.960  1.00  0.00           C  
ATOM   1863  HA  GLU   114      34.392  58.001  42.582  1.00  0.00           H  
ATOM   1864  CB  GLU   114      36.521  57.919  42.805  1.00  0.00           C  
ATOM   1865  HB2 GLU   114      37.377  57.254  42.927  1.00  0.00           H  
ATOM   1866  HB3 GLU   114      36.468  58.305  41.787  1.00  0.00           H  
ATOM   1867  CG  GLU   114      36.625  59.300  43.578  1.00  0.00           C  
ATOM   1868  HG2 GLU   114      36.210  60.035  42.889  1.00  0.00           H  
ATOM   1869  HG3 GLU   114      36.021  59.362  44.484  1.00  0.00           H  
ATOM   1870  CD  GLU   114      38.100  59.712  43.757  1.00  0.00           C  
ATOM   1871  OE1 GLU   114      39.027  58.984  43.315  1.00  0.00           O  
ATOM   1872  OE2 GLU   114      38.353  60.811  44.295  1.00  0.00           O  
ATOM   1873  C   GLU   114      34.829  56.261  41.887  1.00  0.00           C  
ATOM   1874  O   GLU   114      34.083  56.544  40.951  1.00  0.00           O  
ATOM   1875  N   ALA   115      35.483  55.088  42.070  1.00  0.00           N  
ATOM   1876  H   ALA   115      36.119  54.994  42.848  1.00  0.00           H  
ATOM   1877  CA  ALA   115      35.386  54.031  41.091  1.00  0.00           C  
ATOM   1878  HA  ALA   115      35.505  54.395  40.070  1.00  0.00           H  
ATOM   1879  CB  ALA   115      36.350  52.861  41.371  1.00  0.00           C  
ATOM   1880  HB1 ALA   115      37.312  53.358  41.247  1.00  0.00           H  
ATOM   1881  HB2 ALA   115      36.354  52.616  42.433  1.00  0.00           H  
ATOM   1882  HB3 ALA   115      36.140  52.131  40.589  1.00  0.00           H  
ATOM   1883  C   ALA   115      34.002  53.407  41.026  1.00  0.00           C  
ATOM   1884  O   ALA   115      33.559  52.910  39.998  1.00  0.00           O  
ATOM   1885  N   MET   116      33.374  53.364  42.245  1.00  0.00           N  
ATOM   1886  H   MET   116      33.812  53.771  43.059  1.00  0.00           H  
ATOM   1887  CA  MET   116      31.974  52.955  42.271  1.00  0.00           C  
ATOM   1888  HA  MET   116      31.924  52.063  41.647  1.00  0.00           H  
ATOM   1889  CB  MET   116      31.574  52.547  43.667  1.00  0.00           C  
ATOM   1890  HB2 MET   116      31.883  53.292  44.400  1.00  0.00           H  
ATOM   1891  HB3 MET   116      30.502  52.395  43.790  1.00  0.00           H  
ATOM   1892  CG  MET   116      32.229  51.266  44.086  1.00  0.00           C  
ATOM   1893  HG2 MET   116      33.311  51.401  44.068  1.00  0.00           H  
ATOM   1894  HG3 MET   116      31.867  51.169  45.109  1.00  0.00           H  
ATOM   1895  SD  MET   116      31.726  49.678  43.273  1.00  0.00           S  
ATOM   1896  CE  MET   116      29.917  49.884  43.104  1.00  0.00           C  
ATOM   1897  HE1 MET   116      29.803  50.802  42.528  1.00  0.00           H  
ATOM   1898  HE2 MET   116      29.516  49.024  42.567  1.00  0.00           H  
ATOM   1899  HE3 MET   116      29.482  49.917  44.103  1.00  0.00           H  
ATOM   1900  C   MET   116      30.989  53.975  41.551  1.00  0.00           C  
ATOM   1901  O   MET   116      30.147  53.590  40.736  1.00  0.00           O  
ATOM   1902  N   GLU   117      31.274  55.226  41.696  1.00  0.00           N  
ATOM   1903  H   GLU   117      32.054  55.562  42.244  1.00  0.00           H  
ATOM   1904  CA  GLU   117      30.612  56.247  40.880  1.00  0.00           C  
ATOM   1905  HA  GLU   117      29.539  56.073  40.961  1.00  0.00           H  
ATOM   1906  CB  GLU   117      30.923  57.582  41.436  1.00  0.00           C  
ATOM   1907  HB2 GLU   117      30.700  57.509  42.501  1.00  0.00           H  
ATOM   1908  HB3 GLU   117      31.996  57.686  41.277  1.00  0.00           H  
ATOM   1909  CG  GLU   117      30.173  58.881  41.000  1.00  0.00           C  
ATOM   1910  HG2 GLU   117      29.106  58.658  40.976  1.00  0.00           H  
ATOM   1911  HG3 GLU   117      30.300  59.671  41.740  1.00  0.00           H  
ATOM   1912  CD  GLU   117      30.589  59.578  39.656  1.00  0.00           C  
ATOM   1913  OE1 GLU   117      31.842  59.824  39.499  1.00  0.00           O  
ATOM   1914  OE2 GLU   117      29.720  59.977  38.870  1.00  0.00           O  
ATOM   1915  C   GLU   117      30.833  56.062  39.352  1.00  0.00           C  
ATOM   1916  O   GLU   117      29.865  56.267  38.575  1.00  0.00           O  
ATOM   1917  N   TYR   118      32.006  55.557  38.934  1.00  0.00           N  
ATOM   1918  H   TYR   118      32.848  55.634  39.487  1.00  0.00           H  
ATOM   1919  CA  TYR   118      32.198  55.239  37.483  1.00  0.00           C  
ATOM   1920  HA  TYR   118      31.963  56.062  36.808  1.00  0.00           H  
ATOM   1921  CB  TYR   118      33.735  55.109  37.224  1.00  0.00           C  
ATOM   1922  HB2 TYR   118      34.320  56.028  37.209  1.00  0.00           H  
ATOM   1923  HB3 TYR   118      34.082  54.349  37.924  1.00  0.00           H  
ATOM   1924  CG  TYR   118      33.909  54.562  35.801  1.00  0.00           C  
ATOM   1925  CD1 TYR   118      34.028  55.489  34.679  1.00  0.00           C  
ATOM   1926  HD1 TYR   118      33.917  56.554  34.817  1.00  0.00           H  
ATOM   1927  CE1 TYR   118      34.297  54.921  33.366  1.00  0.00           C  
ATOM   1928  HE1 TYR   118      34.229  55.524  32.473  1.00  0.00           H  
ATOM   1929  CZ  TYR   118      34.585  53.568  33.268  1.00  0.00           C  
ATOM   1930  OH  TYR   118      34.804  52.973  32.078  1.00  0.00           O  
ATOM   1931  HH  TYR   118      34.850  53.622  31.372  1.00  0.00           H  
ATOM   1932  CE2 TYR   118      34.555  52.716  34.388  1.00  0.00           C  
ATOM   1933  HE2 TYR   118      34.819  51.675  34.276  1.00  0.00           H  
ATOM   1934  CD2 TYR   118      34.219  53.203  35.655  1.00  0.00           C  
ATOM   1935  HD2 TYR   118      34.289  52.556  36.517  1.00  0.00           H  
ATOM   1936  C   TYR   118      31.387  53.980  37.032  1.00  0.00           C  
ATOM   1937  O   TYR   118      30.990  53.964  35.859  1.00  0.00           O  
ATOM   1938  N   LEU   119      31.320  52.877  37.834  1.00  0.00           N  
ATOM   1939  H   LEU   119      31.955  52.911  38.618  1.00  0.00           H  
ATOM   1940  CA  LEU   119      30.464  51.699  37.619  1.00  0.00           C  
ATOM   1941  HA  LEU   119      30.568  51.195  36.659  1.00  0.00           H  
ATOM   1942  CB  LEU   119      30.768  50.645  38.726  1.00  0.00           C  
ATOM   1943  HB2 LEU   119      30.713  51.153  39.688  1.00  0.00           H  
ATOM   1944  HB3 LEU   119      29.973  49.903  38.809  1.00  0.00           H  
ATOM   1945  CG  LEU   119      32.140  49.914  38.487  1.00  0.00           C  
ATOM   1946  HG  LEU   119      32.848  50.709  38.255  1.00  0.00           H  
ATOM   1947  CD1 LEU   119      32.598  49.119  39.659  1.00  0.00           C  
ATOM   1948 HD11 LEU   119      32.701  49.832  40.477  1.00  0.00           H  
ATOM   1949 HD12 LEU   119      31.882  48.320  39.850  1.00  0.00           H  
ATOM   1950 HD13 LEU   119      33.577  48.720  39.395  1.00  0.00           H  
ATOM   1951  CD2 LEU   119      32.204  48.976  37.258  1.00  0.00           C  
ATOM   1952 HD21 LEU   119      32.068  49.547  36.339  1.00  0.00           H  
ATOM   1953 HD22 LEU   119      33.166  48.491  37.097  1.00  0.00           H  
ATOM   1954 HD23 LEU   119      31.566  48.093  37.277  1.00  0.00           H  
ATOM   1955  C   LEU   119      28.998  52.039  37.531  1.00  0.00           C  
ATOM   1956  O   LEU   119      28.329  51.735  36.543  1.00  0.00           O  
ATOM   1957  N   GLU   120      28.526  52.827  38.504  1.00  0.00           N  
ATOM   1958  H   GLU   120      29.132  53.081  39.271  1.00  0.00           H  
ATOM   1959  CA  GLU   120      27.135  53.363  38.650  1.00  0.00           C  
ATOM   1960  HA  GLU   120      26.362  52.598  38.724  1.00  0.00           H  
ATOM   1961  CB  GLU   120      26.934  54.032  40.049  1.00  0.00           C  
ATOM   1962  HB2 GLU   120      26.959  53.247  40.804  1.00  0.00           H  
ATOM   1963  HB3 GLU   120      27.759  54.699  40.299  1.00  0.00           H  
ATOM   1964  CG  GLU   120      25.543  54.790  40.276  1.00  0.00           C  
ATOM   1965  HG2 GLU   120      24.680  54.258  39.875  1.00  0.00           H  
ATOM   1966  HG3 GLU   120      25.352  55.043  41.319  1.00  0.00           H  
ATOM   1967  CD  GLU   120      25.585  56.192  39.710  1.00  0.00           C  
ATOM   1968  OE1 GLU   120      24.692  56.480  38.878  1.00  0.00           O  
ATOM   1969  OE2 GLU   120      26.456  57.003  40.157  1.00  0.00           O  
ATOM   1970  C   GLU   120      26.775  54.280  37.493  1.00  0.00           C  
ATOM   1971  O   GLU   120      25.723  54.117  36.897  1.00  0.00           O  
ATOM   1972  N   SER   121      27.516  55.331  37.163  1.00  0.00           N  
ATOM   1973  H   SER   121      28.425  55.418  37.595  1.00  0.00           H  
ATOM   1974  CA  SER   121      27.322  56.116  35.909  1.00  0.00           C  
ATOM   1975  HA  SER   121      26.301  56.497  35.886  1.00  0.00           H  
ATOM   1976  CB  SER   121      28.293  57.400  35.870  1.00  0.00           C  
ATOM   1977  HB2 SER   121      28.035  57.860  34.916  1.00  0.00           H  
ATOM   1978  HB3 SER   121      28.067  57.949  36.785  1.00  0.00           H  
ATOM   1979  OG  SER   121      29.714  57.151  35.954  1.00  0.00           O  
ATOM   1980  HG  SER   121      29.897  56.994  36.883  1.00  0.00           H  
ATOM   1981  C   SER   121      27.498  55.299  34.561  1.00  0.00           C  
ATOM   1982  O   SER   121      26.952  55.757  33.526  1.00  0.00           O  
ATOM   1983  N   LYS   122      28.169  54.167  34.580  1.00  0.00           N  
ATOM   1984  H   LYS   122      28.622  53.906  35.444  1.00  0.00           H  
ATOM   1985  CA  LYS   122      28.082  53.132  33.498  1.00  0.00           C  
ATOM   1986  HA  LYS   122      27.962  53.691  32.570  1.00  0.00           H  
ATOM   1987  CB  LYS   122      29.395  52.292  33.481  1.00  0.00           C  
ATOM   1988  HB2 LYS   122      29.649  52.088  34.521  1.00  0.00           H  
ATOM   1989  HB3 LYS   122      29.284  51.298  33.049  1.00  0.00           H  
ATOM   1990  CG  LYS   122      30.548  53.044  32.897  1.00  0.00           C  
ATOM   1991  HG2 LYS   122      30.631  54.043  33.324  1.00  0.00           H  
ATOM   1992  HG3 LYS   122      31.437  52.469  33.156  1.00  0.00           H  
ATOM   1993  CD  LYS   122      30.484  53.226  31.357  1.00  0.00           C  
ATOM   1994  HD2 LYS   122      30.458  52.270  30.834  1.00  0.00           H  
ATOM   1995  HD3 LYS   122      29.546  53.708  31.081  1.00  0.00           H  
ATOM   1996  CE  LYS   122      31.613  54.116  30.941  1.00  0.00           C  
ATOM   1997  HE2 LYS   122      31.690  55.081  31.442  1.00  0.00           H  
ATOM   1998  HE3 LYS   122      32.518  53.588  31.242  1.00  0.00           H  
ATOM   1999  NZ  LYS   122      31.597  54.380  29.455  1.00  0.00           N  
ATOM   2000  HZ1 LYS   122      31.635  53.586  28.831  1.00  0.00           H  
ATOM   2001  HZ2 LYS   122      30.755  54.913  29.288  1.00  0.00           H  
ATOM   2002  HZ3 LYS   122      32.407  54.959  29.289  1.00  0.00           H  
ATOM   2003  C   LYS   122      26.969  52.125  33.744  1.00  0.00           C  
ATOM   2004  O   LYS   122      26.726  51.257  32.875  1.00  0.00           O  
ATOM   2005  N   GLN   123      26.139  52.276  34.760  1.00  0.00           N  
ATOM   2006  H   GLN   123      26.343  52.961  35.473  1.00  0.00           H  
ATOM   2007  CA  GLN   123      24.909  51.509  35.060  1.00  0.00           C  
ATOM   2008  HA  GLN   123      24.687  51.836  36.075  1.00  0.00           H  
ATOM   2009  CB  GLN   123      23.739  51.935  34.147  1.00  0.00           C  
ATOM   2010  HB2 GLN   123      23.823  51.353  33.230  1.00  0.00           H  
ATOM   2011  HB3 GLN   123      22.810  51.657  34.645  1.00  0.00           H  
ATOM   2012  CG  GLN   123      23.603  53.393  33.664  1.00  0.00           C  
ATOM   2013  HG2 GLN   123      22.551  53.664  33.748  1.00  0.00           H  
ATOM   2014  HG3 GLN   123      24.174  53.942  34.413  1.00  0.00           H  
ATOM   2015  CD  GLN   123      24.103  53.649  32.187  1.00  0.00           C  
ATOM   2016  OE1 GLN   123      23.720  52.994  31.214  1.00  0.00           O  
ATOM   2017  NE2 GLN   123      24.837  54.709  31.934  1.00  0.00           N  
ATOM   2018 HE21 GLN   123      25.130  54.984  31.008  1.00  0.00           H  
ATOM   2019 HE22 GLN   123      25.392  55.050  32.706  1.00  0.00           H  
ATOM   2020  C   GLN   123      25.261  50.007  35.247  1.00  0.00           C  
ATOM   2021  O   GLN   123      24.439  49.151  34.831  1.00  0.00           O  
ATOM   2022  N   PHE   124      26.450  49.708  35.781  1.00  0.00           N  
ATOM   2023  H   PHE   124      27.027  50.457  36.136  1.00  0.00           H  
ATOM   2024  CA  PHE   124      27.020  48.360  35.978  1.00  0.00           C  
ATOM   2025  HA  PHE   124      26.316  47.664  35.521  1.00  0.00           H  
ATOM   2026  CB  PHE   124      28.348  48.419  35.226  1.00  0.00           C  
ATOM   2027  HB2 PHE   124      28.246  48.852  34.231  1.00  0.00           H  
ATOM   2028  HB3 PHE   124      28.989  49.097  35.789  1.00  0.00           H  
ATOM   2029  CG  PHE   124      29.031  47.038  35.125  1.00  0.00           C  
ATOM   2030  CD1 PHE   124      29.586  46.416  36.266  1.00  0.00           C  
ATOM   2031  HD1 PHE   124      29.654  47.004  37.169  1.00  0.00           H  
ATOM   2032  CE1 PHE   124      30.069  45.057  36.173  1.00  0.00           C  
ATOM   2033  HE1 PHE   124      30.550  44.588  37.019  1.00  0.00           H  
ATOM   2034  CZ  PHE   124      30.209  44.481  34.935  1.00  0.00           C  
ATOM   2035  HZ  PHE   124      30.712  43.526  34.914  1.00  0.00           H  
ATOM   2036  CE2 PHE   124      29.633  45.033  33.752  1.00  0.00           C  
ATOM   2037  HE2 PHE   124      29.694  44.490  32.820  1.00  0.00           H  
ATOM   2038  CD2 PHE   124      29.029  46.333  33.853  1.00  0.00           C  
ATOM   2039  HD2 PHE   124      28.522  46.764  33.002  1.00  0.00           H  
ATOM   2040  C   PHE   124      27.155  47.957  37.502  1.00  0.00           C  
ATOM   2041  O   PHE   124      27.953  48.596  38.145  1.00  0.00           O  
ATOM   2042  N   LEU   125      26.422  46.974  38.051  1.00  0.00           N  
ATOM   2043  H   LEU   125      25.848  46.517  37.357  1.00  0.00           H  
ATOM   2044  CA  LEU   125      26.438  46.625  39.472  1.00  0.00           C  
ATOM   2045  HA  LEU   125      26.291  47.519  40.078  1.00  0.00           H  
ATOM   2046  CB  LEU   125      25.360  45.643  39.823  1.00  0.00           C  
ATOM   2047  HB2 LEU   125      25.870  44.686  39.708  1.00  0.00           H  
ATOM   2048  HB3 LEU   125      25.213  45.662  40.903  1.00  0.00           H  
ATOM   2049  CG  LEU   125      24.014  45.793  39.099  1.00  0.00           C  
ATOM   2050  HG  LEU   125      24.113  45.674  38.020  1.00  0.00           H  
ATOM   2051  CD1 LEU   125      23.146  44.643  39.663  1.00  0.00           C  
ATOM   2052 HD11 LEU   125      23.700  43.712  39.545  1.00  0.00           H  
ATOM   2053 HD12 LEU   125      23.074  44.706  40.748  1.00  0.00           H  
ATOM   2054 HD13 LEU   125      22.203  44.649  39.116  1.00  0.00           H  
ATOM   2055  CD2 LEU   125      23.382  47.141  39.538  1.00  0.00           C  
ATOM   2056 HD21 LEU   125      24.130  47.933  39.566  1.00  0.00           H  
ATOM   2057 HD22 LEU   125      22.575  47.291  38.822  1.00  0.00           H  
ATOM   2058 HD23 LEU   125      22.946  47.127  40.537  1.00  0.00           H  
ATOM   2059  C   LEU   125      27.772  46.067  39.820  1.00  0.00           C  
ATOM   2060  O   LEU   125      28.434  45.343  39.071  1.00  0.00           O  
ATOM   2061  N   HIE   126      28.336  46.273  41.044  1.00  0.00           N  
ATOM   2062  H   HIE   126      27.841  46.860  41.701  1.00  0.00           H  
ATOM   2063  CA  HIE   126      29.448  45.490  41.545  1.00  0.00           C  
ATOM   2064  HA  HIE   126      30.070  45.158  40.713  1.00  0.00           H  
ATOM   2065  CB  HIE   126      30.265  46.406  42.497  1.00  0.00           C  
ATOM   2066  HB2 HIE   126      30.626  47.243  41.900  1.00  0.00           H  
ATOM   2067  HB3 HIE   126      29.641  46.713  43.336  1.00  0.00           H  
ATOM   2068  CG  HIE   126      31.488  45.758  43.079  1.00  0.00           C  
ATOM   2069  ND1 HIE   126      31.617  44.532  43.699  1.00  0.00           N  
ATOM   2070  CE1 HIE   126      32.943  44.378  43.974  1.00  0.00           C  
ATOM   2071  HE1 HIE   126      33.303  43.629  44.663  1.00  0.00           H  
ATOM   2072  NE2 HIE   126      33.632  45.465  43.612  1.00  0.00           N  
ATOM   2073  HE2 HIE   126      34.639  45.531  43.582  1.00  0.00           H  
ATOM   2074  CD2 HIE   126      32.760  46.359  43.119  1.00  0.00           C  
ATOM   2075  HD2 HIE   126      33.060  47.352  42.820  1.00  0.00           H  
ATOM   2076  C   HIE   126      28.943  44.254  42.199  1.00  0.00           C  
ATOM   2077  O   HIE   126      29.361  43.115  41.894  1.00  0.00           O  
ATOM   2078  N   ARG   127      28.038  44.571  43.177  1.00  0.00           N  
ATOM   2079  H   ARG   127      27.876  45.543  43.398  1.00  0.00           H  
ATOM   2080  CA  ARG   127      27.370  43.597  44.096  1.00  0.00           C  
ATOM   2081  HA  ARG   127      26.900  44.149  44.910  1.00  0.00           H  
ATOM   2082  CB  ARG   127      26.165  42.933  43.387  1.00  0.00           C  
ATOM   2083  HB2 ARG   127      25.700  42.298  44.142  1.00  0.00           H  
ATOM   2084  HB3 ARG   127      25.470  43.643  42.941  1.00  0.00           H  
ATOM   2085  CG  ARG   127      26.560  42.065  42.138  1.00  0.00           C  
ATOM   2086  HG2 ARG   127      26.717  42.682  41.253  1.00  0.00           H  
ATOM   2087  HG3 ARG   127      27.435  41.459  42.377  1.00  0.00           H  
ATOM   2088  CD  ARG   127      25.476  41.082  41.971  1.00  0.00           C  
ATOM   2089  HD2 ARG   127      24.539  41.604  42.162  1.00  0.00           H  
ATOM   2090  HD3 ARG   127      25.572  40.516  41.045  1.00  0.00           H  
ATOM   2091  NE  ARG   127      25.650  39.944  42.949  1.00  0.00           N  
ATOM   2092  HE  ARG   127      26.336  40.054  43.682  1.00  0.00           H  
ATOM   2093  CZ  ARG   127      25.080  38.758  42.990  1.00  0.00           C  
ATOM   2094  NH1 ARG   127      25.516  37.888  43.835  1.00  0.00           N  
ATOM   2095 HH11 ARG   127      26.204  38.217  44.497  1.00  0.00           H  
ATOM   2096 HH12 ARG   127      25.029  37.011  43.958  1.00  0.00           H  
ATOM   2097  NH2 ARG   127      24.108  38.423  42.181  1.00  0.00           N  
ATOM   2098 HH21 ARG   127      23.847  39.079  41.459  1.00  0.00           H  
ATOM   2099 HH22 ARG   127      23.492  37.657  42.416  1.00  0.00           H  
ATOM   2100  C   ARG   127      28.203  42.667  44.962  1.00  0.00           C  
ATOM   2101  O   ARG   127      27.566  41.960  45.744  1.00  0.00           O  
ATOM   2102  N   ASP   128      29.568  42.767  44.994  1.00  0.00           N  
ATOM   2103  H   ASP   128      30.022  43.455  44.411  1.00  0.00           H  
ATOM   2104  CA  ASP   128      30.381  42.145  46.046  1.00  0.00           C  
ATOM   2105  HA  ASP   128      29.770  41.848  46.899  1.00  0.00           H  
ATOM   2106  CB  ASP   128      31.047  40.948  45.465  1.00  0.00           C  
ATOM   2107  HB2 ASP   128      30.298  40.400  44.894  1.00  0.00           H  
ATOM   2108  HB3 ASP   128      31.814  41.287  44.769  1.00  0.00           H  
ATOM   2109  CG  ASP   128      31.711  39.911  46.369  1.00  0.00           C  
ATOM   2110  OD1 ASP   128      31.582  40.072  47.600  1.00  0.00           O  
ATOM   2111  OD2 ASP   128      32.320  38.924  45.985  1.00  0.00           O  
ATOM   2112  C   ASP   128      31.336  43.157  46.719  1.00  0.00           C  
ATOM   2113  O   ASP   128      32.531  42.978  46.867  1.00  0.00           O  
ATOM   2114  N   LEU   129      30.806  44.324  47.110  1.00  0.00           N  
ATOM   2115  H   LEU   129      29.823  44.397  46.892  1.00  0.00           H  
ATOM   2116  CA  LEU   129      31.514  45.526  47.544  1.00  0.00           C  
ATOM   2117  HA  LEU   129      32.447  45.492  46.980  1.00  0.00           H  
ATOM   2118  CB  LEU   129      30.707  46.821  47.295  1.00  0.00           C  
ATOM   2119  HB2 LEU   129      30.283  46.671  46.302  1.00  0.00           H  
ATOM   2120  HB3 LEU   129      29.846  46.887  47.959  1.00  0.00           H  
ATOM   2121  CG  LEU   129      31.542  48.145  47.276  1.00  0.00           C  
ATOM   2122  HG  LEU   129      31.812  48.300  48.321  1.00  0.00           H  
ATOM   2123  CD1 LEU   129      32.689  48.162  46.342  1.00  0.00           C  
ATOM   2124 HD11 LEU   129      33.572  47.648  46.722  1.00  0.00           H  
ATOM   2125 HD12 LEU   129      32.272  47.565  45.530  1.00  0.00           H  
ATOM   2126 HD13 LEU   129      32.906  49.150  45.935  1.00  0.00           H  
ATOM   2127  CD2 LEU   129      30.424  49.163  46.947  1.00  0.00           C  
ATOM   2128 HD21 LEU   129      29.807  49.211  47.844  1.00  0.00           H  
ATOM   2129 HD22 LEU   129      30.951  50.110  46.838  1.00  0.00           H  
ATOM   2130 HD23 LEU   129      29.746  49.010  46.108  1.00  0.00           H  
ATOM   2131  C   LEU   129      31.972  45.417  49.038  1.00  0.00           C  
ATOM   2132  O   LEU   129      31.724  46.302  49.823  1.00  0.00           O  
ATOM   2133  N   ALA   130      32.713  44.416  49.353  1.00  0.00           N  
ATOM   2134  H   ALA   130      32.756  43.679  48.664  1.00  0.00           H  
ATOM   2135  CA  ALA   130      33.463  44.195  50.598  1.00  0.00           C  
ATOM   2136  HA  ALA   130      33.082  44.892  51.344  1.00  0.00           H  
ATOM   2137  CB  ALA   130      33.208  42.697  50.997  1.00  0.00           C  
ATOM   2138  HB1 ALA   130      32.150  42.605  51.241  1.00  0.00           H  
ATOM   2139  HB2 ALA   130      33.411  42.065  50.133  1.00  0.00           H  
ATOM   2140  HB3 ALA   130      33.786  42.458  51.890  1.00  0.00           H  
ATOM   2141  C   ALA   130      34.911  44.482  50.446  1.00  0.00           C  
ATOM   2142  O   ALA   130      35.441  44.486  49.327  1.00  0.00           O  
ATOM   2143  N   ALA   131      35.649  44.796  51.541  1.00  0.00           N  
ATOM   2144  H   ALA   131      35.192  44.739  52.440  1.00  0.00           H  
ATOM   2145  CA  ALA   131      37.069  45.094  51.483  1.00  0.00           C  
ATOM   2146  HA  ALA   131      37.221  45.924  50.793  1.00  0.00           H  
ATOM   2147  CB  ALA   131      37.661  45.643  52.805  1.00  0.00           C  
ATOM   2148  HB1 ALA   131      37.507  44.920  53.606  1.00  0.00           H  
ATOM   2149  HB2 ALA   131      38.676  46.009  52.648  1.00  0.00           H  
ATOM   2150  HB3 ALA   131      37.071  46.520  53.069  1.00  0.00           H  
ATOM   2151  C   ALA   131      37.921  43.987  50.818  1.00  0.00           C  
ATOM   2152  O   ALA   131      38.885  44.306  50.152  1.00  0.00           O  
ATOM   2153  N   ARG   132      37.480  42.732  50.850  1.00  0.00           N  
ATOM   2154  H   ARG   132      36.688  42.579  51.458  1.00  0.00           H  
ATOM   2155  CA  ARG   132      38.020  41.556  50.113  1.00  0.00           C  
ATOM   2156  HA  ARG   132      38.974  41.283  50.564  1.00  0.00           H  
ATOM   2157  CB  ARG   132      37.076  40.423  50.437  1.00  0.00           C  
ATOM   2158  HB2 ARG   132      37.613  39.507  50.192  1.00  0.00           H  
ATOM   2159  HB3 ARG   132      36.998  40.403  51.524  1.00  0.00           H  
ATOM   2160  CG  ARG   132      35.670  40.282  49.704  1.00  0.00           C  
ATOM   2161  HG2 ARG   132      35.270  41.291  49.595  1.00  0.00           H  
ATOM   2162  HG3 ARG   132      35.773  39.861  48.704  1.00  0.00           H  
ATOM   2163  CD  ARG   132      34.637  39.335  50.337  1.00  0.00           C  
ATOM   2164  HD2 ARG   132      35.090  38.356  50.491  1.00  0.00           H  
ATOM   2165  HD3 ARG   132      34.265  39.742  51.278  1.00  0.00           H  
ATOM   2166  NE  ARG   132      33.498  38.972  49.426  1.00  0.00           N  
ATOM   2167  HE  ARG   132      33.217  39.649  48.731  1.00  0.00           H  
ATOM   2168  CZ  ARG   132      32.835  37.843  49.504  1.00  0.00           C  
ATOM   2169  NH1 ARG   132      33.028  36.952  50.442  1.00  0.00           N  
ATOM   2170 HH11 ARG   132      33.549  37.248  51.256  1.00  0.00           H  
ATOM   2171 HH12 ARG   132      32.373  36.185  50.394  1.00  0.00           H  
ATOM   2172  NH2 ARG   132      32.003  37.529  48.573  1.00  0.00           N  
ATOM   2173 HH21 ARG   132      31.788  38.294  47.949  1.00  0.00           H  
ATOM   2174 HH22 ARG   132      31.771  36.553  48.458  1.00  0.00           H  
ATOM   2175  C   ARG   132      38.224  41.554  48.541  1.00  0.00           C  
ATOM   2176  O   ARG   132      38.863  40.709  47.937  1.00  0.00           O  
ATOM   2177  N   ASN   133      37.588  42.562  47.876  1.00  0.00           N  
ATOM   2178  H   ASN   133      37.094  43.219  48.463  1.00  0.00           H  
ATOM   2179  CA  ASN   133      37.640  42.908  46.432  1.00  0.00           C  
ATOM   2180  HA  ASN   133      38.351  42.229  45.960  1.00  0.00           H  
ATOM   2181  CB  ASN   133      36.223  42.566  45.829  1.00  0.00           C  
ATOM   2182  HB2 ASN   133      35.428  43.084  46.365  1.00  0.00           H  
ATOM   2183  HB3 ASN   133      36.243  42.945  44.807  1.00  0.00           H  
ATOM   2184  CG  ASN   133      35.955  41.109  45.794  1.00  0.00           C  
ATOM   2185  OD1 ASN   133      36.727  40.222  45.535  1.00  0.00           O  
ATOM   2186  ND2 ASN   133      34.678  40.722  45.926  1.00  0.00           N  
ATOM   2187 HD21 ASN   133      34.505  39.731  45.839  1.00  0.00           H  
ATOM   2188 HD22 ASN   133      33.953  41.391  46.144  1.00  0.00           H  
ATOM   2189  C   ASN   133      38.155  44.291  46.079  1.00  0.00           C  
ATOM   2190  O   ASN   133      37.739  44.956  45.108  1.00  0.00           O  
ATOM   2191  N   CYS   134      39.048  44.843  46.910  1.00  0.00           N  
ATOM   2192  H   CYS   134      39.215  44.487  47.841  1.00  0.00           H  
ATOM   2193  CA  CYS   134      39.942  45.954  46.514  1.00  0.00           C  
ATOM   2194  HA  CYS   134      39.698  46.098  45.461  1.00  0.00           H  
ATOM   2195  CB  CYS   134      39.610  47.137  47.397  1.00  0.00           C  
ATOM   2196  HB2 CYS   134      39.801  46.994  48.460  1.00  0.00           H  
ATOM   2197  HB3 CYS   134      40.094  48.031  47.005  1.00  0.00           H  
ATOM   2198  SG  CYS   134      37.829  47.581  47.189  1.00  0.00           S  
ATOM   2199  HG  CYS   134      37.243  46.534  47.777  1.00  0.00           H  
ATOM   2200  C   CYS   134      41.432  45.527  46.624  1.00  0.00           C  
ATOM   2201  O   CYS   134      41.769  44.705  47.500  1.00  0.00           O  
ATOM   2202  N   LEU   135      42.352  46.224  45.951  1.00  0.00           N  
ATOM   2203  H   LEU   135      42.041  46.833  45.209  1.00  0.00           H  
ATOM   2204  CA  LEU   135      43.808  45.973  45.875  1.00  0.00           C  
ATOM   2205  HA  LEU   135      44.146  45.387  46.730  1.00  0.00           H  
ATOM   2206  CB  LEU   135      44.019  45.122  44.596  1.00  0.00           C  
ATOM   2207  HB2 LEU   135      43.604  45.663  43.745  1.00  0.00           H  
ATOM   2208  HB3 LEU   135      45.095  45.241  44.476  1.00  0.00           H  
ATOM   2209  CG  LEU   135      43.586  43.629  44.706  1.00  0.00           C  
ATOM   2210  HG  LEU   135      43.209  43.398  45.702  1.00  0.00           H  
ATOM   2211  CD1 LEU   135      42.359  43.394  43.765  1.00  0.00           C  
ATOM   2212 HD11 LEU   135      42.681  43.328  42.726  1.00  0.00           H  
ATOM   2213 HD12 LEU   135      41.850  42.500  44.125  1.00  0.00           H  
ATOM   2214 HD13 LEU   135      41.746  44.274  43.961  1.00  0.00           H  
ATOM   2215  CD2 LEU   135      44.669  42.651  44.307  1.00  0.00           C  
ATOM   2216 HD21 LEU   135      44.953  42.811  43.266  1.00  0.00           H  
ATOM   2217 HD22 LEU   135      45.588  42.660  44.892  1.00  0.00           H  
ATOM   2218 HD23 LEU   135      44.220  41.659  44.358  1.00  0.00           H  
ATOM   2219  C   LEU   135      44.629  47.266  45.921  1.00  0.00           C  
ATOM   2220  O   LEU   135      44.069  48.357  45.640  1.00  0.00           O  
ATOM   2221  N   VAL   136      45.882  47.333  46.285  1.00  0.00           N  
ATOM   2222  H   VAL   136      46.272  46.425  46.493  1.00  0.00           H  
ATOM   2223  CA  VAL   136      46.774  48.567  46.196  1.00  0.00           C  
ATOM   2224  HA  VAL   136      46.142  49.383  45.845  1.00  0.00           H  
ATOM   2225  CB  VAL   136      47.053  48.988  47.661  1.00  0.00           C  
ATOM   2226  HB  VAL   136      47.734  48.239  48.064  1.00  0.00           H  
ATOM   2227  CG1 VAL   136      47.840  50.282  47.841  1.00  0.00           C  
ATOM   2228 HG11 VAL   136      47.208  51.107  47.512  1.00  0.00           H  
ATOM   2229 HG12 VAL   136      48.031  50.368  48.910  1.00  0.00           H  
ATOM   2230 HG13 VAL   136      48.761  50.155  47.273  1.00  0.00           H  
ATOM   2231  CG2 VAL   136      45.807  49.071  48.615  1.00  0.00           C  
ATOM   2232 HG21 VAL   136      45.382  48.100  48.868  1.00  0.00           H  
ATOM   2233 HG22 VAL   136      46.043  49.569  49.556  1.00  0.00           H  
ATOM   2234 HG23 VAL   136      45.064  49.668  48.086  1.00  0.00           H  
ATOM   2235  C   VAL   136      48.099  48.423  45.371  1.00  0.00           C  
ATOM   2236  O   VAL   136      48.863  47.484  45.530  1.00  0.00           O  
ATOM   2237  N   ASN   137      48.307  49.487  44.575  1.00  0.00           N  
ATOM   2238  H   ASN   137      47.688  50.284  44.615  1.00  0.00           H  
ATOM   2239  CA  ASN   137      49.377  49.588  43.501  1.00  0.00           C  
ATOM   2240  HA  ASN   137      49.423  48.566  43.124  1.00  0.00           H  
ATOM   2241  CB  ASN   137      48.792  50.577  42.435  1.00  0.00           C  
ATOM   2242  HB2 ASN   137      49.171  50.231  41.474  1.00  0.00           H  
ATOM   2243  HB3 ASN   137      47.713  50.447  42.349  1.00  0.00           H  
ATOM   2244  CG  ASN   137      49.148  52.003  42.536  1.00  0.00           C  
ATOM   2245  OD1 ASN   137      49.698  52.521  43.500  1.00  0.00           O  
ATOM   2246  ND2 ASN   137      48.985  52.732  41.507  1.00  0.00           N  
ATOM   2247 HD21 ASN   137      49.237  53.702  41.631  1.00  0.00           H  
ATOM   2248 HD22 ASN   137      48.465  52.420  40.700  1.00  0.00           H  
ATOM   2249  C   ASN   137      50.793  49.913  44.103  1.00  0.00           C  
ATOM   2250  O   ASN   137      50.911  50.267  45.277  1.00  0.00           O  
ATOM   2251  N   ASP   138      51.812  50.012  43.277  1.00  0.00           N  
ATOM   2252  H   ASP   138      51.680  49.953  42.278  1.00  0.00           H  
ATOM   2253  CA  ASP   138      53.248  50.233  43.612  1.00  0.00           C  
ATOM   2254  HA  ASP   138      53.513  49.491  44.364  1.00  0.00           H  
ATOM   2255  CB  ASP   138      54.127  50.029  42.332  1.00  0.00           C  
ATOM   2256  HB2 ASP   138      55.145  50.237  42.662  1.00  0.00           H  
ATOM   2257  HB3 ASP   138      54.231  48.959  42.152  1.00  0.00           H  
ATOM   2258  CG  ASP   138      53.671  50.811  41.038  1.00  0.00           C  
ATOM   2259  OD1 ASP   138      52.526  50.529  40.520  1.00  0.00           O  
ATOM   2260  OD2 ASP   138      54.494  51.476  40.373  1.00  0.00           O  
ATOM   2261  C   ASP   138      53.502  51.690  44.256  1.00  0.00           C  
ATOM   2262  O   ASP   138      54.562  51.837  44.869  1.00  0.00           O  
ATOM   2263  N   GLN   139      52.608  52.606  44.119  1.00  0.00           N  
ATOM   2264  H   GLN   139      51.833  52.377  43.513  1.00  0.00           H  
ATOM   2265  CA  GLN   139      52.750  53.943  44.667  1.00  0.00           C  
ATOM   2266  HA  GLN   139      53.776  54.229  44.900  1.00  0.00           H  
ATOM   2267  CB  GLN   139      52.264  54.951  43.615  1.00  0.00           C  
ATOM   2268  HB2 GLN   139      51.218  54.780  43.361  1.00  0.00           H  
ATOM   2269  HB3 GLN   139      52.516  55.956  43.953  1.00  0.00           H  
ATOM   2270  CG  GLN   139      52.995  54.934  42.245  1.00  0.00           C  
ATOM   2271  HG2 GLN   139      52.878  53.934  41.827  1.00  0.00           H  
ATOM   2272  HG3 GLN   139      52.531  55.640  41.557  1.00  0.00           H  
ATOM   2273  CD  GLN   139      54.528  55.177  42.302  1.00  0.00           C  
ATOM   2274  OE1 GLN   139      55.093  55.923  43.130  1.00  0.00           O  
ATOM   2275  NE2 GLN   139      55.230  54.549  41.456  1.00  0.00           N  
ATOM   2276 HE21 GLN   139      56.214  54.763  41.542  1.00  0.00           H  
ATOM   2277 HE22 GLN   139      54.870  54.042  40.660  1.00  0.00           H  
ATOM   2278  C   GLN   139      51.820  54.131  45.902  1.00  0.00           C  
ATOM   2279  O   GLN   139      51.917  55.216  46.472  1.00  0.00           O  
ATOM   2280  N   GLY   140      50.967  53.160  46.218  1.00  0.00           N  
ATOM   2281  H   GLY   140      50.820  52.447  45.518  1.00  0.00           H  
ATOM   2282  CA  GLY   140      50.015  53.210  47.412  1.00  0.00           C  
ATOM   2283  HA2 GLY   140      50.024  52.234  47.896  1.00  0.00           H  
ATOM   2284  HA3 GLY   140      50.390  53.922  48.146  1.00  0.00           H  
ATOM   2285  C   GLY   140      48.555  53.598  47.144  1.00  0.00           C  
ATOM   2286  O   GLY   140      47.844  53.882  48.079  1.00  0.00           O  
ATOM   2287  N   VAL   141      48.176  53.667  45.831  1.00  0.00           N  
ATOM   2288  H   VAL   141      48.806  53.365  45.101  1.00  0.00           H  
ATOM   2289  CA  VAL   141      46.746  53.910  45.400  1.00  0.00           C  
ATOM   2290  HA  VAL   141      46.271  54.541  46.151  1.00  0.00           H  
ATOM   2291  CB  VAL   141      46.759  54.833  44.099  1.00  0.00           C  
ATOM   2292  HB  VAL   141      47.236  54.232  43.325  1.00  0.00           H  
ATOM   2293  CG1 VAL   141      45.353  55.308  43.759  1.00  0.00           C  
ATOM   2294 HG11 VAL   141      45.419  55.984  42.906  1.00  0.00           H  
ATOM   2295 HG12 VAL   141      44.794  54.423  43.452  1.00  0.00           H  
ATOM   2296 HG13 VAL   141      44.831  55.836  44.557  1.00  0.00           H  
ATOM   2297  CG2 VAL   141      47.655  56.064  44.254  1.00  0.00           C  
ATOM   2298 HG21 VAL   141      47.679  56.491  45.257  1.00  0.00           H  
ATOM   2299 HG22 VAL   141      48.686  55.752  44.088  1.00  0.00           H  
ATOM   2300 HG23 VAL   141      47.446  56.814  43.491  1.00  0.00           H  
ATOM   2301  C   VAL   141      45.793  52.657  45.324  1.00  0.00           C  
ATOM   2302  O   VAL   141      46.236  51.615  44.799  1.00  0.00           O  
ATOM   2303  N   VAL   142      44.579  52.757  45.834  1.00  0.00           N  
ATOM   2304  H   VAL   142      44.236  53.689  46.015  1.00  0.00           H  
ATOM   2305  CA  VAL   142      43.620  51.628  46.062  1.00  0.00           C  
ATOM   2306  HA  VAL   142      44.146  50.685  46.212  1.00  0.00           H  
ATOM   2307  CB  VAL   142      42.592  51.848  47.152  1.00  0.00           C  
ATOM   2308  HB  VAL   142      41.926  52.688  46.955  1.00  0.00           H  
ATOM   2309  CG1 VAL   142      41.576  50.665  47.444  1.00  0.00           C  
ATOM   2310 HG11 VAL   142      40.814  50.658  46.665  1.00  0.00           H  
ATOM   2311 HG12 VAL   142      42.130  49.727  47.470  1.00  0.00           H  
ATOM   2312 HG13 VAL   142      41.071  50.824  48.397  1.00  0.00           H  
ATOM   2313  CG2 VAL   142      43.233  52.103  48.531  1.00  0.00           C  
ATOM   2314 HG21 VAL   142      43.627  51.181  48.960  1.00  0.00           H  
ATOM   2315 HG22 VAL   142      44.028  52.834  48.381  1.00  0.00           H  
ATOM   2316 HG23 VAL   142      42.468  52.563  49.156  1.00  0.00           H  
ATOM   2317  C   VAL   142      42.907  51.505  44.695  1.00  0.00           C  
ATOM   2318  O   VAL   142      42.504  52.547  44.170  1.00  0.00           O  
ATOM   2319  N   LYS   143      42.800  50.321  44.061  1.00  0.00           N  
ATOM   2320  H   LYS   143      43.264  49.554  44.527  1.00  0.00           H  
ATOM   2321  CA  LYS   143      41.744  50.063  43.062  1.00  0.00           C  
ATOM   2322  HA  LYS   143      41.239  51.019  42.922  1.00  0.00           H  
ATOM   2323  CB  LYS   143      42.290  49.713  41.643  1.00  0.00           C  
ATOM   2324  HB2 LYS   143      42.723  48.719  41.747  1.00  0.00           H  
ATOM   2325  HB3 LYS   143      41.456  49.561  40.958  1.00  0.00           H  
ATOM   2326  CG  LYS   143      43.326  50.698  41.125  1.00  0.00           C  
ATOM   2327  HG2 LYS   143      42.941  51.718  41.110  1.00  0.00           H  
ATOM   2328  HG3 LYS   143      44.183  50.709  41.798  1.00  0.00           H  
ATOM   2329  CD  LYS   143      43.795  50.373  39.684  1.00  0.00           C  
ATOM   2330  HD2 LYS   143      44.335  49.428  39.752  1.00  0.00           H  
ATOM   2331  HD3 LYS   143      43.015  50.359  38.923  1.00  0.00           H  
ATOM   2332  CE  LYS   143      44.650  51.558  39.090  1.00  0.00           C  
ATOM   2333  HE2 LYS   143      44.008  52.438  39.044  1.00  0.00           H  
ATOM   2334  HE3 LYS   143      45.447  51.795  39.795  1.00  0.00           H  
ATOM   2335  NZ  LYS   143      45.195  51.406  37.713  1.00  0.00           N  
ATOM   2336  HZ1 LYS   143      44.530  50.934  37.117  1.00  0.00           H  
ATOM   2337  HZ2 LYS   143      45.395  52.306  37.299  1.00  0.00           H  
ATOM   2338  HZ3 LYS   143      45.968  50.761  37.795  1.00  0.00           H  
ATOM   2339  C   LYS   143      40.714  48.994  43.515  1.00  0.00           C  
ATOM   2340  O   LYS   143      41.045  48.141  44.311  1.00  0.00           O  
ATOM   2341  N   VAL   144      39.473  49.146  43.053  1.00  0.00           N  
ATOM   2342  H   VAL   144      39.316  49.995  42.528  1.00  0.00           H  
ATOM   2343  CA  VAL   144      38.306  48.216  43.271  1.00  0.00           C  
ATOM   2344  HA  VAL   144      38.331  47.683  44.222  1.00  0.00           H  
ATOM   2345  CB  VAL   144      36.926  48.991  43.168  1.00  0.00           C  
ATOM   2346  HB  VAL   144      36.858  49.447  42.181  1.00  0.00           H  
ATOM   2347  CG1 VAL   144      35.625  48.298  43.327  1.00  0.00           C  
ATOM   2348 HG11 VAL   144      34.852  48.958  43.721  1.00  0.00           H  
ATOM   2349 HG12 VAL   144      35.444  47.746  42.405  1.00  0.00           H  
ATOM   2350 HG13 VAL   144      35.771  47.563  44.119  1.00  0.00           H  
ATOM   2351  CG2 VAL   144      36.921  50.187  44.103  1.00  0.00           C  
ATOM   2352 HG21 VAL   144      37.046  49.844  45.130  1.00  0.00           H  
ATOM   2353 HG22 VAL   144      37.562  50.993  43.745  1.00  0.00           H  
ATOM   2354 HG23 VAL   144      35.929  50.636  44.057  1.00  0.00           H  
ATOM   2355  C   VAL   144      38.301  47.160  42.149  1.00  0.00           C  
ATOM   2356  O   VAL   144      38.819  47.398  41.080  1.00  0.00           O  
ATOM   2357  N   SER   145      38.036  45.911  42.484  1.00  0.00           N  
ATOM   2358  H   SER   145      37.870  45.691  43.456  1.00  0.00           H  
ATOM   2359  CA  SER   145      38.140  44.760  41.654  1.00  0.00           C  
ATOM   2360  HA  SER   145      38.233  45.144  40.638  1.00  0.00           H  
ATOM   2361  CB  SER   145      39.404  44.011  42.147  1.00  0.00           C  
ATOM   2362  HB2 SER   145      40.198  44.754  42.068  1.00  0.00           H  
ATOM   2363  HB3 SER   145      39.309  43.581  43.145  1.00  0.00           H  
ATOM   2364  OG  SER   145      39.851  42.895  41.336  1.00  0.00           O  
ATOM   2365  HG  SER   145      39.362  42.188  41.763  1.00  0.00           H  
ATOM   2366  C   SER   145      36.902  43.857  41.670  1.00  0.00           C  
ATOM   2367  O   SER   145      35.969  44.047  42.450  1.00  0.00           O  
ATOM   2368  N   ASP   146      36.821  42.910  40.713  1.00  0.00           N  
ATOM   2369  H   ASP   146      37.694  42.737  40.237  1.00  0.00           H  
ATOM   2370  CA  ASP   146      35.804  41.854  40.816  1.00  0.00           C  
ATOM   2371  HA  ASP   146      36.017  41.324  39.887  1.00  0.00           H  
ATOM   2372  CB  ASP   146      36.063  40.733  41.896  1.00  0.00           C  
ATOM   2373  HB2 ASP   146      35.833  41.288  42.805  1.00  0.00           H  
ATOM   2374  HB3 ASP   146      35.359  39.916  41.738  1.00  0.00           H  
ATOM   2375  CG  ASP   146      37.531  40.308  42.047  1.00  0.00           C  
ATOM   2376  OD1 ASP   146      37.866  39.089  41.965  1.00  0.00           O  
ATOM   2377  OD2 ASP   146      38.334  41.197  42.486  1.00  0.00           O  
ATOM   2378  C   ASP   146      34.316  42.158  40.685  1.00  0.00           C  
ATOM   2379  O   ASP   146      33.519  41.331  40.953  1.00  0.00           O  
ATOM   2380  N   PHE   147      34.024  43.351  40.189  1.00  0.00           N  
ATOM   2381  H   PHE   147      34.824  43.954  40.058  1.00  0.00           H  
ATOM   2382  CA  PHE   147      32.753  43.978  39.876  1.00  0.00           C  
ATOM   2383  HA  PHE   147      32.121  44.029  40.763  1.00  0.00           H  
ATOM   2384  CB  PHE   147      33.002  45.373  39.369  1.00  0.00           C  
ATOM   2385  HB2 PHE   147      32.109  45.806  38.918  1.00  0.00           H  
ATOM   2386  HB3 PHE   147      33.141  46.025  40.231  1.00  0.00           H  
ATOM   2387  CG  PHE   147      34.174  45.453  38.379  1.00  0.00           C  
ATOM   2388  CD1 PHE   147      35.394  45.745  38.935  1.00  0.00           C  
ATOM   2389  HD1 PHE   147      35.496  45.805  40.008  1.00  0.00           H  
ATOM   2390  CE1 PHE   147      36.511  45.704  38.069  1.00  0.00           C  
ATOM   2391  HE1 PHE   147      37.489  45.983  38.432  1.00  0.00           H  
ATOM   2392  CZ  PHE   147      36.391  45.659  36.669  1.00  0.00           C  
ATOM   2393  HZ  PHE   147      37.290  45.786  36.085  1.00  0.00           H  
ATOM   2394  CE2 PHE   147      35.133  45.475  36.143  1.00  0.00           C  
ATOM   2395  HE2 PHE   147      34.993  45.448  35.072  1.00  0.00           H  
ATOM   2396  CD2 PHE   147      33.974  45.302  36.987  1.00  0.00           C  
ATOM   2397  HD2 PHE   147      32.988  45.104  36.592  1.00  0.00           H  
ATOM   2398  C   PHE   147      31.960  43.092  38.939  1.00  0.00           C  
ATOM   2399  O   PHE   147      32.396  42.459  37.992  1.00  0.00           O  
ATOM   2400  N   GLY   148      30.696  42.866  39.349  1.00  0.00           N  
ATOM   2401  H   GLY   148      30.373  43.424  40.127  1.00  0.00           H  
ATOM   2402  CA  GLY   148      29.626  42.025  38.758  1.00  0.00           C  
ATOM   2403  HA2 GLY   148      28.814  42.025  39.485  1.00  0.00           H  
ATOM   2404  HA3 GLY   148      29.368  42.526  37.825  1.00  0.00           H  
ATOM   2405  C   GLY   148      29.950  40.495  38.640  1.00  0.00           C  
ATOM   2406  O   GLY   148      29.016  39.709  38.344  1.00  0.00           O  
ATOM   2407  N   LEU   149      31.210  40.017  38.733  1.00  0.00           N  
ATOM   2408  H   LEU   149      31.983  40.654  38.864  1.00  0.00           H  
ATOM   2409  CA  LEU   149      31.467  38.578  38.385  1.00  0.00           C  
ATOM   2410  HA  LEU   149      31.146  38.552  37.343  1.00  0.00           H  
ATOM   2411  CB  LEU   149      32.970  38.405  38.546  1.00  0.00           C  
ATOM   2412  HB2 LEU   149      33.404  39.124  37.851  1.00  0.00           H  
ATOM   2413  HB3 LEU   149      33.224  38.710  39.561  1.00  0.00           H  
ATOM   2414  CG  LEU   149      33.508  36.967  38.247  1.00  0.00           C  
ATOM   2415  HG  LEU   149      33.005  36.264  38.910  1.00  0.00           H  
ATOM   2416  CD1 LEU   149      33.284  36.570  36.747  1.00  0.00           C  
ATOM   2417 HD11 LEU   149      33.455  35.541  36.430  1.00  0.00           H  
ATOM   2418 HD12 LEU   149      32.258  36.810  36.467  1.00  0.00           H  
ATOM   2419 HD13 LEU   149      33.871  37.224  36.103  1.00  0.00           H  
ATOM   2420  CD2 LEU   149      35.018  36.906  38.514  1.00  0.00           C  
ATOM   2421 HD21 LEU   149      35.203  37.223  39.541  1.00  0.00           H  
ATOM   2422 HD22 LEU   149      35.354  35.872  38.436  1.00  0.00           H  
ATOM   2423 HD23 LEU   149      35.498  37.600  37.825  1.00  0.00           H  
ATOM   2424  C   LEU   149      30.707  37.539  39.242  1.00  0.00           C  
ATOM   2425  O   LEU   149      30.438  36.472  38.687  1.00  0.00           O  
ATOM   2426  N   SER   150      30.304  37.925  40.483  1.00  0.00           N  
ATOM   2427  H   SER   150      30.471  38.849  40.856  1.00  0.00           H  
ATOM   2428  CA  SER   150      29.394  37.097  41.298  1.00  0.00           C  
ATOM   2429  HA  SER   150      29.987  36.193  41.442  1.00  0.00           H  
ATOM   2430  CB  SER   150      29.168  37.805  42.644  1.00  0.00           C  
ATOM   2431  HB2 SER   150      28.527  37.163  43.248  1.00  0.00           H  
ATOM   2432  HB3 SER   150      30.112  37.988  43.158  1.00  0.00           H  
ATOM   2433  OG  SER   150      28.531  39.026  42.457  1.00  0.00           O  
ATOM   2434  HG  SER   150      29.161  39.732  42.294  1.00  0.00           H  
ATOM   2435  C   SER   150      28.050  36.810  40.627  1.00  0.00           C  
ATOM   2436  O   SER   150      27.382  35.917  41.193  1.00  0.00           O  
ATOM   2437  N   ARG   151      27.612  37.533  39.545  1.00  0.00           N  
ATOM   2438  H   ARG   151      28.248  38.248  39.223  1.00  0.00           H  
ATOM   2439  CA  ARG   151      26.368  37.216  38.782  1.00  0.00           C  
ATOM   2440  HA  ARG   151      25.479  37.265  39.410  1.00  0.00           H  
ATOM   2441  CB  ARG   151      26.062  38.279  37.680  1.00  0.00           C  
ATOM   2442  HB2 ARG   151      26.882  38.349  36.967  1.00  0.00           H  
ATOM   2443  HB3 ARG   151      25.224  38.030  37.029  1.00  0.00           H  
ATOM   2444  CG  ARG   151      25.782  39.666  38.306  1.00  0.00           C  
ATOM   2445  HG2 ARG   151      24.906  39.544  38.943  1.00  0.00           H  
ATOM   2446  HG3 ARG   151      26.643  40.036  38.863  1.00  0.00           H  
ATOM   2447  CD  ARG   151      25.313  40.682  37.291  1.00  0.00           C  
ATOM   2448  HD2 ARG   151      24.641  40.231  36.561  1.00  0.00           H  
ATOM   2449  HD3 ARG   151      24.635  41.373  37.792  1.00  0.00           H  
ATOM   2450  NE  ARG   151      26.422  41.450  36.657  1.00  0.00           N  
ATOM   2451  HE  ARG   151      26.785  42.269  37.125  1.00  0.00           H  
ATOM   2452  CZ  ARG   151      26.676  41.359  35.386  1.00  0.00           C  
ATOM   2453  NH1 ARG   151      27.632  42.082  34.894  1.00  0.00           N  
ATOM   2454 HH11 ARG   151      28.016  42.800  35.492  1.00  0.00           H  
ATOM   2455 HH12 ARG   151      27.624  42.082  33.884  1.00  0.00           H  
ATOM   2456  NH2 ARG   151      26.028  40.662  34.501  1.00  0.00           N  
ATOM   2457 HH21 ARG   151      25.099  40.308  34.678  1.00  0.00           H  
ATOM   2458 HH22 ARG   151      26.334  40.875  33.562  1.00  0.00           H  
ATOM   2459  C   ARG   151      26.428  35.866  38.052  1.00  0.00           C  
ATOM   2460  O   ARG   151      25.496  35.092  38.164  1.00  0.00           O  
ATOM   2461  N   TYR   152      27.516  35.689  37.327  1.00  0.00           N  
ATOM   2462  H   TYR   152      28.125  36.493  37.280  1.00  0.00           H  
ATOM   2463  CA  TYR   152      27.620  34.466  36.452  1.00  0.00           C  
ATOM   2464  HA  TYR   152      26.660  34.312  35.959  1.00  0.00           H  
ATOM   2465  CB  TYR   152      28.748  34.579  35.407  1.00  0.00           C  
ATOM   2466  HB2 TYR   152      29.657  34.869  35.933  1.00  0.00           H  
ATOM   2467  HB3 TYR   152      29.006  33.670  34.864  1.00  0.00           H  
ATOM   2468  CG  TYR   152      28.272  35.558  34.313  1.00  0.00           C  
ATOM   2469  CD1 TYR   152      27.565  35.094  33.183  1.00  0.00           C  
ATOM   2470  HD1 TYR   152      27.328  34.046  33.068  1.00  0.00           H  
ATOM   2471  CE1 TYR   152      27.040  35.940  32.183  1.00  0.00           C  
ATOM   2472  HE1 TYR   152      26.331  35.650  31.422  1.00  0.00           H  
ATOM   2473  CZ  TYR   152      27.329  37.285  32.285  1.00  0.00           C  
ATOM   2474  OH  TYR   152      26.934  38.286  31.382  1.00  0.00           O  
ATOM   2475  HH  TYR   152      26.865  39.122  31.849  1.00  0.00           H  
ATOM   2476  CE2 TYR   152      28.129  37.790  33.303  1.00  0.00           C  
ATOM   2477  HE2 TYR   152      28.451  38.819  33.241  1.00  0.00           H  
ATOM   2478  CD2 TYR   152      28.619  36.922  34.325  1.00  0.00           C  
ATOM   2479  HD2 TYR   152      29.301  37.300  35.073  1.00  0.00           H  
ATOM   2480  C   TYR   152      27.758  33.146  37.279  1.00  0.00           C  
ATOM   2481  O   TYR   152      27.644  32.007  36.741  1.00  0.00           O  
ATOM   2482  N   VAL   153      28.018  33.317  38.538  1.00  0.00           N  
ATOM   2483  H   VAL   153      28.093  34.276  38.846  1.00  0.00           H  
ATOM   2484  CA  VAL   153      28.398  32.213  39.448  1.00  0.00           C  
ATOM   2485  HA  VAL   153      28.972  31.450  38.922  1.00  0.00           H  
ATOM   2486  CB  VAL   153      29.175  32.734  40.649  1.00  0.00           C  
ATOM   2487  HB  VAL   153      28.580  33.494  41.156  1.00  0.00           H  
ATOM   2488  CG1 VAL   153      29.530  31.742  41.763  1.00  0.00           C  
ATOM   2489 HG11 VAL   153      28.550  31.513  42.183  1.00  0.00           H  
ATOM   2490 HG12 VAL   153      30.020  30.844  41.387  1.00  0.00           H  
ATOM   2491 HG13 VAL   153      30.117  32.077  42.618  1.00  0.00           H  
ATOM   2492  CG2 VAL   153      30.512  33.256  40.327  1.00  0.00           C  
ATOM   2493 HG21 VAL   153      31.149  32.523  39.832  1.00  0.00           H  
ATOM   2494 HG22 VAL   153      30.329  34.070  39.625  1.00  0.00           H  
ATOM   2495 HG23 VAL   153      31.020  33.688  41.189  1.00  0.00           H  
ATOM   2496  C   VAL   153      27.183  31.408  39.904  1.00  0.00           C  
ATOM   2497  O   VAL   153      26.134  31.938  40.252  1.00  0.00           O  
ATOM   2498  N   LEU   154      27.284  30.104  39.649  1.00  0.00           N  
ATOM   2499  H   LEU   154      28.158  29.750  39.288  1.00  0.00           H  
ATOM   2500  CA  LEU   154      26.232  29.076  39.787  1.00  0.00           C  
ATOM   2501  HA  LEU   154      25.239  29.525  39.804  1.00  0.00           H  
ATOM   2502  CB  LEU   154      26.450  28.043  38.540  1.00  0.00           C  
ATOM   2503  HB2 LEU   154      27.469  27.659  38.601  1.00  0.00           H  
ATOM   2504  HB3 LEU   154      25.802  27.196  38.764  1.00  0.00           H  
ATOM   2505  CG  LEU   154      26.271  28.681  37.129  1.00  0.00           C  
ATOM   2506  HG  LEU   154      26.792  29.639  37.166  1.00  0.00           H  
ATOM   2507  CD1 LEU   154      27.063  27.805  36.128  1.00  0.00           C  
ATOM   2508 HD11 LEU   154      28.133  27.907  36.309  1.00  0.00           H  
ATOM   2509 HD12 LEU   154      26.740  26.769  36.227  1.00  0.00           H  
ATOM   2510 HD13 LEU   154      26.807  28.039  35.094  1.00  0.00           H  
ATOM   2511  CD2 LEU   154      24.857  28.967  36.610  1.00  0.00           C  
ATOM   2512 HD21 LEU   154      24.868  29.574  35.705  1.00  0.00           H  
ATOM   2513 HD22 LEU   154      24.323  28.039  36.406  1.00  0.00           H  
ATOM   2514 HD23 LEU   154      24.365  29.584  37.362  1.00  0.00           H  
ATOM   2515  C   LEU   154      26.302  28.378  41.132  1.00  0.00           C  
ATOM   2516  O   LEU   154      25.346  27.873  41.691  1.00  0.00           O  
ATOM   2517  N   ASP   155      27.430  28.424  41.806  1.00  0.00           N  
ATOM   2518  H   ASP   155      28.175  28.675  41.171  1.00  0.00           H  
ATOM   2519  CA  ASP   155      27.747  27.524  42.928  1.00  0.00           C  
ATOM   2520  HA  ASP   155      27.523  26.545  42.506  1.00  0.00           H  
ATOM   2521  CB  ASP   155      29.234  27.674  43.230  1.00  0.00           C  
ATOM   2522  HB2 ASP   155      29.796  27.555  42.304  1.00  0.00           H  
ATOM   2523  HB3 ASP   155      29.364  28.717  43.519  1.00  0.00           H  
ATOM   2524  CG  ASP   155      29.786  26.657  44.227  1.00  0.00           C  
ATOM   2525  OD1 ASP   155      31.051  26.619  44.313  1.00  0.00           O  
ATOM   2526  OD2 ASP   155      29.070  25.773  44.705  1.00  0.00           O  
ATOM   2527  C   ASP   155      26.839  27.693  44.186  1.00  0.00           C  
ATOM   2528  O   ASP   155      26.469  28.778  44.537  1.00  0.00           O  
ATOM   2529  N   ASP   156      26.574  26.673  44.957  1.00  0.00           N  
ATOM   2530  H   ASP   156      27.149  25.851  44.843  1.00  0.00           H  
ATOM   2531  CA  ASP   156      25.762  26.757  46.160  1.00  0.00           C  
ATOM   2532  HA  ASP   156      24.765  27.173  46.013  1.00  0.00           H  
ATOM   2533  CB  ASP   156      25.519  25.387  46.678  1.00  0.00           C  
ATOM   2534  HB2 ASP   156      26.503  25.021  46.971  1.00  0.00           H  
ATOM   2535  HB3 ASP   156      24.846  25.397  47.535  1.00  0.00           H  
ATOM   2536  CG  ASP   156      24.935  24.453  45.600  1.00  0.00           C  
ATOM   2537  OD1 ASP   156      23.996  24.854  44.890  1.00  0.00           O  
ATOM   2538  OD2 ASP   156      25.452  23.307  45.569  1.00  0.00           O  
ATOM   2539  C   ASP   156      26.341  27.750  47.267  1.00  0.00           C  
ATOM   2540  O   ASP   156      25.595  28.423  48.038  1.00  0.00           O  
ATOM   2541  N   GLU   157      27.667  27.965  47.279  1.00  0.00           N  
ATOM   2542  H   GLU   157      28.176  27.274  46.745  1.00  0.00           H  
ATOM   2543  CA  GLU   157      28.359  28.854  48.203  1.00  0.00           C  
ATOM   2544  HA  GLU   157      27.977  28.660  49.205  1.00  0.00           H  
ATOM   2545  CB  GLU   157      29.871  28.533  48.193  1.00  0.00           C  
ATOM   2546  HB2 GLU   157      30.231  28.595  47.166  1.00  0.00           H  
ATOM   2547  HB3 GLU   157      30.440  29.252  48.783  1.00  0.00           H  
ATOM   2548  CG  GLU   157      30.268  27.167  48.621  1.00  0.00           C  
ATOM   2549  HG2 GLU   157      30.102  26.465  47.804  1.00  0.00           H  
ATOM   2550  HG3 GLU   157      31.348  27.072  48.741  1.00  0.00           H  
ATOM   2551  CD  GLU   157      29.570  26.637  49.875  1.00  0.00           C  
ATOM   2552  OE1 GLU   157      29.043  25.504  49.802  1.00  0.00           O  
ATOM   2553  OE2 GLU   157      29.428  27.424  50.852  1.00  0.00           O  
ATOM   2554  C   GLU   157      28.135  30.316  47.889  1.00  0.00           C  
ATOM   2555  O   GLU   157      28.287  31.035  48.850  1.00  0.00           O  
ATOM   2556  N   TYR   158      27.588  30.698  46.705  1.00  0.00           N  
ATOM   2557  H   TYR   158      27.423  29.962  46.034  1.00  0.00           H  
ATOM   2558  CA  TYR   158      27.055  32.020  46.566  1.00  0.00           C  
ATOM   2559  HA  TYR   158      27.312  32.678  47.395  1.00  0.00           H  
ATOM   2560  CB  TYR   158      27.735  32.725  45.394  1.00  0.00           C  
ATOM   2561  HB2 TYR   158      27.457  32.189  44.488  1.00  0.00           H  
ATOM   2562  HB3 TYR   158      27.370  33.741  45.244  1.00  0.00           H  
ATOM   2563  CG  TYR   158      29.251  32.814  45.407  1.00  0.00           C  
ATOM   2564  CD1 TYR   158      29.831  33.968  46.021  1.00  0.00           C  
ATOM   2565  HD1 TYR   158      29.200  34.735  46.444  1.00  0.00           H  
ATOM   2566  CE1 TYR   158      31.193  34.208  46.078  1.00  0.00           C  
ATOM   2567  HE1 TYR   158      31.643  35.139  46.390  1.00  0.00           H  
ATOM   2568  CZ  TYR   158      32.025  33.162  45.595  1.00  0.00           C  
ATOM   2569  OH  TYR   158      33.342  33.487  45.555  1.00  0.00           O  
ATOM   2570  HH  TYR   158      33.798  32.836  45.017  1.00  0.00           H  
ATOM   2571  CE2 TYR   158      31.512  31.922  45.053  1.00  0.00           C  
ATOM   2572  HE2 TYR   158      32.159  31.158  44.648  1.00  0.00           H  
ATOM   2573  CD2 TYR   158      30.128  31.770  45.081  1.00  0.00           C  
ATOM   2574  HD2 TYR   158      29.640  30.846  44.806  1.00  0.00           H  
ATOM   2575  C   TYR   158      25.576  31.946  46.400  1.00  0.00           C  
ATOM   2576  O   TYR   158      24.919  32.727  47.010  1.00  0.00           O  
ATOM   2577  N   THR   159      25.069  31.112  45.501  1.00  0.00           N  
ATOM   2578  H   THR   159      25.696  30.637  44.868  1.00  0.00           H  
ATOM   2579  CA  THR   159      23.592  31.152  45.231  1.00  0.00           C  
ATOM   2580  HA  THR   159      23.339  32.203  45.087  1.00  0.00           H  
ATOM   2581  CB  THR   159      23.272  30.464  43.928  1.00  0.00           C  
ATOM   2582  HB  THR   159      22.209  30.631  43.754  1.00  0.00           H  
ATOM   2583  CG2 THR   159      24.079  31.042  42.763  1.00  0.00           C  
ATOM   2584 HG21 THR   159      25.162  31.037  42.881  1.00  0.00           H  
ATOM   2585 HG22 THR   159      23.955  30.504  41.823  1.00  0.00           H  
ATOM   2586 HG23 THR   159      23.816  32.100  42.748  1.00  0.00           H  
ATOM   2587  OG1 THR   159      23.526  29.131  43.980  1.00  0.00           O  
ATOM   2588  HG1 THR   159      24.480  29.102  43.880  1.00  0.00           H  
ATOM   2589  C   THR   159      22.682  30.645  46.311  1.00  0.00           C  
ATOM   2590  O   THR   159      21.545  31.054  46.333  1.00  0.00           O  
ATOM   2591  N   SER   160      23.121  29.835  47.275  1.00  0.00           N  
ATOM   2592  H   SER   160      24.117  29.663  47.282  1.00  0.00           H  
ATOM   2593  CA  SER   160      22.230  29.359  48.371  1.00  0.00           C  
ATOM   2594  HA  SER   160      21.231  29.195  47.967  1.00  0.00           H  
ATOM   2595  CB  SER   160      22.622  28.025  49.013  1.00  0.00           C  
ATOM   2596  HB2 SER   160      21.851  27.667  49.696  1.00  0.00           H  
ATOM   2597  HB3 SER   160      22.721  27.218  48.287  1.00  0.00           H  
ATOM   2598  OG  SER   160      23.751  28.211  49.771  1.00  0.00           O  
ATOM   2599  HG  SER   160      24.480  28.023  49.175  1.00  0.00           H  
ATOM   2600  C   SER   160      21.949  30.429  49.430  1.00  0.00           C  
ATOM   2601  O   SER   160      22.755  31.347  49.600  1.00  0.00           O  
ATOM   2602  N   SER   161      20.922  30.230  50.228  1.00  0.00           N  
ATOM   2603  H   SER   161      20.330  29.432  50.047  1.00  0.00           H  
ATOM   2604  CA  SER   161      20.464  31.234  51.231  1.00  0.00           C  
ATOM   2605  HA  SER   161      20.323  32.124  50.618  1.00  0.00           H  
ATOM   2606  CB  SER   161      19.210  30.717  51.900  1.00  0.00           C  
ATOM   2607  HB2 SER   161      18.895  31.477  52.616  1.00  0.00           H  
ATOM   2608  HB3 SER   161      18.458  30.510  51.139  1.00  0.00           H  
ATOM   2609  OG  SER   161      19.467  29.515  52.564  1.00  0.00           O  
ATOM   2610  HG  SER   161      19.287  28.865  51.881  1.00  0.00           H  
ATOM   2611  C   SER   161      21.573  31.518  52.344  1.00  0.00           C  
ATOM   2612  O   SER   161      21.796  32.665  52.732  1.00  0.00           O  
ATOM   2613  N   VAL   162      22.275  30.450  52.724  1.00  0.00           N  
ATOM   2614  H   VAL   162      22.046  29.543  52.343  1.00  0.00           H  
ATOM   2615  CA  VAL   162      23.416  30.534  53.765  1.00  0.00           C  
ATOM   2616  HA  VAL   162      23.305  31.555  54.130  1.00  0.00           H  
ATOM   2617  CB  VAL   162      23.269  29.362  54.719  1.00  0.00           C  
ATOM   2618  HB  VAL   162      24.059  29.370  55.470  1.00  0.00           H  
ATOM   2619  CG1 VAL   162      21.887  29.550  55.406  1.00  0.00           C  
ATOM   2620 HG11 VAL   162      21.063  29.514  54.694  1.00  0.00           H  
ATOM   2621 HG12 VAL   162      21.772  28.649  56.010  1.00  0.00           H  
ATOM   2622 HG13 VAL   162      21.682  30.442  55.999  1.00  0.00           H  
ATOM   2623  CG2 VAL   162      23.318  28.023  53.968  1.00  0.00           C  
ATOM   2624 HG21 VAL   162      22.538  27.820  53.233  1.00  0.00           H  
ATOM   2625 HG22 VAL   162      24.248  27.888  53.416  1.00  0.00           H  
ATOM   2626 HG23 VAL   162      23.308  27.220  54.705  1.00  0.00           H  
ATOM   2627  C   VAL   162      24.835  30.627  53.194  1.00  0.00           C  
ATOM   2628  O   VAL   162      25.826  30.481  53.930  1.00  0.00           O  
ATOM   2629  N   GLY   163      24.880  30.851  51.889  1.00  0.00           N  
ATOM   2630  H   GLY   163      24.006  31.050  51.422  1.00  0.00           H  
ATOM   2631  CA  GLY   163      26.002  30.663  50.984  1.00  0.00           C  
ATOM   2632  HA2 GLY   163      25.896  29.659  50.572  1.00  0.00           H  
ATOM   2633  HA3 GLY   163      25.820  31.330  50.142  1.00  0.00           H  
ATOM   2634  C   GLY   163      27.318  31.160  51.612  1.00  0.00           C  
ATOM   2635  O   GLY   163      27.500  32.355  51.823  1.00  0.00           O  
ATOM   2636  N   SER   164      28.297  30.300  51.850  1.00  0.00           N  
ATOM   2637  H   SER   164      28.219  29.333  51.569  1.00  0.00           H  
ATOM   2638  CA  SER   164      29.403  30.680  52.728  1.00  0.00           C  
ATOM   2639  HA  SER   164      29.075  31.076  53.689  1.00  0.00           H  
ATOM   2640  CB  SER   164      30.255  29.356  53.010  1.00  0.00           C  
ATOM   2641  HB2 SER   164      30.837  29.644  53.886  1.00  0.00           H  
ATOM   2642  HB3 SER   164      29.660  28.488  53.292  1.00  0.00           H  
ATOM   2643  OG  SER   164      30.964  28.991  51.864  1.00  0.00           O  
ATOM   2644  HG  SER   164      30.357  28.364  51.465  1.00  0.00           H  
ATOM   2645  C   SER   164      30.245  31.761  52.124  1.00  0.00           C  
ATOM   2646  O   SER   164      30.959  32.458  52.847  1.00  0.00           O  
ATOM   2647  N   LYS   165      30.205  31.935  50.746  1.00  0.00           N  
ATOM   2648  H   LYS   165      29.392  31.485  50.348  1.00  0.00           H  
ATOM   2649  CA  LYS   165      31.073  32.715  49.889  1.00  0.00           C  
ATOM   2650  HA  LYS   165      31.941  32.990  50.489  1.00  0.00           H  
ATOM   2651  CB  LYS   165      31.757  31.861  48.792  1.00  0.00           C  
ATOM   2652  HB2 LYS   165      31.016  31.471  48.094  1.00  0.00           H  
ATOM   2653  HB3 LYS   165      32.419  32.544  48.258  1.00  0.00           H  
ATOM   2654  CG  LYS   165      32.683  30.775  49.318  1.00  0.00           C  
ATOM   2655  HG2 LYS   165      33.454  31.354  49.826  1.00  0.00           H  
ATOM   2656  HG3 LYS   165      32.293  30.133  50.108  1.00  0.00           H  
ATOM   2657  CD  LYS   165      33.269  30.084  48.109  1.00  0.00           C  
ATOM   2658  HD2 LYS   165      32.423  29.586  47.635  1.00  0.00           H  
ATOM   2659  HD3 LYS   165      33.599  30.853  47.411  1.00  0.00           H  
ATOM   2660  CE  LYS   165      34.245  29.025  48.493  1.00  0.00           C  
ATOM   2661  HE2 LYS   165      35.013  29.462  49.131  1.00  0.00           H  
ATOM   2662  HE3 LYS   165      33.843  28.177  49.048  1.00  0.00           H  
ATOM   2663  NZ  LYS   165      34.860  28.508  47.277  1.00  0.00           N  
ATOM   2664  HZ1 LYS   165      35.469  27.706  47.362  1.00  0.00           H  
ATOM   2665  HZ2 LYS   165      34.146  28.413  46.570  1.00  0.00           H  
ATOM   2666  HZ3 LYS   165      35.484  29.175  46.846  1.00  0.00           H  
ATOM   2667  C   LYS   165      30.423  34.029  49.362  1.00  0.00           C  
ATOM   2668  O   LYS   165      31.038  35.057  49.124  1.00  0.00           O  
ATOM   2669  N   PHE   166      29.094  34.144  49.494  1.00  0.00           N  
ATOM   2670  H   PHE   166      28.678  33.286  49.826  1.00  0.00           H  
ATOM   2671  CA  PHE   166      28.278  35.363  49.463  1.00  0.00           C  
ATOM   2672  HA  PHE   166      28.426  35.776  48.466  1.00  0.00           H  
ATOM   2673  CB  PHE   166      26.863  34.854  49.525  1.00  0.00           C  
ATOM   2674  HB2 PHE   166      26.744  34.089  48.758  1.00  0.00           H  
ATOM   2675  HB3 PHE   166      26.584  34.407  50.479  1.00  0.00           H  
ATOM   2676  CG  PHE   166      25.856  35.960  49.220  1.00  0.00           C  
ATOM   2677  CD1 PHE   166      25.703  36.306  47.927  1.00  0.00           C  
ATOM   2678  HD1 PHE   166      26.160  35.660  47.192  1.00  0.00           H  
ATOM   2679  CE1 PHE   166      24.926  37.408  47.610  1.00  0.00           C  
ATOM   2680  HE1 PHE   166      24.734  37.568  46.559  1.00  0.00           H  
ATOM   2681  CZ  PHE   166      24.381  38.212  48.606  1.00  0.00           C  
ATOM   2682  HZ  PHE   166      23.779  39.056  48.303  1.00  0.00           H  
ATOM   2683  CE2 PHE   166      24.501  37.855  49.918  1.00  0.00           C  
ATOM   2684  HE2 PHE   166      24.049  38.439  50.706  1.00  0.00           H  
ATOM   2685  CD2 PHE   166      25.284  36.745  50.250  1.00  0.00           C  
ATOM   2686  HD2 PHE   166      25.491  36.513  51.285  1.00  0.00           H  
ATOM   2687  C   PHE   166      28.638  36.424  50.494  1.00  0.00           C  
ATOM   2688  O   PHE   166      28.954  36.024  51.612  1.00  0.00           O  
ATOM   2689  N   PRO   167      28.725  37.765  50.237  1.00  0.00           N  
ATOM   2690  CD  PRO   167      28.471  38.257  48.896  1.00  0.00           C  
ATOM   2691  HD2 PRO   167      27.534  37.829  48.540  1.00  0.00           H  
ATOM   2692  HD3 PRO   167      29.377  38.108  48.310  1.00  0.00           H  
ATOM   2693  CG  PRO   167      28.457  39.836  49.108  1.00  0.00           C  
ATOM   2694  HG2 PRO   167      27.447  40.205  49.287  1.00  0.00           H  
ATOM   2695  HG3 PRO   167      28.959  40.196  48.210  1.00  0.00           H  
ATOM   2696  CB  PRO   167      29.341  40.053  50.322  1.00  0.00           C  
ATOM   2697  HB2 PRO   167      29.083  41.025  50.743  1.00  0.00           H  
ATOM   2698  HB3 PRO   167      30.396  40.185  50.080  1.00  0.00           H  
ATOM   2699  CA  PRO   167      29.005  38.846  51.200  1.00  0.00           C  
ATOM   2700  HA  PRO   167      29.837  38.507  51.818  1.00  0.00           H  
ATOM   2701  C   PRO   167      27.790  39.054  52.154  1.00  0.00           C  
ATOM   2702  O   PRO   167      27.233  40.177  52.165  1.00  0.00           O  
ATOM   2703  N   VAL   168      27.395  38.025  52.945  1.00  0.00           N  
ATOM   2704  H   VAL   168      27.859  37.134  52.838  1.00  0.00           H  
ATOM   2705  CA  VAL   168      26.274  38.015  53.880  1.00  0.00           C  
ATOM   2706  HA  VAL   168      25.313  38.159  53.385  1.00  0.00           H  
ATOM   2707  CB  VAL   168      26.169  36.644  54.674  1.00  0.00           C  
ATOM   2708  HB  VAL   168      27.150  36.376  55.064  1.00  0.00           H  
ATOM   2709  CG1 VAL   168      25.233  36.735  55.956  1.00  0.00           C  
ATOM   2710 HG11 VAL   168      25.529  37.604  56.543  1.00  0.00           H  
ATOM   2711 HG12 VAL   168      24.197  36.830  55.631  1.00  0.00           H  
ATOM   2712 HG13 VAL   168      25.271  35.811  56.534  1.00  0.00           H  
ATOM   2713  CG2 VAL   168      25.637  35.537  53.883  1.00  0.00           C  
ATOM   2714 HG21 VAL   168      24.658  35.804  53.483  1.00  0.00           H  
ATOM   2715 HG22 VAL   168      26.335  35.389  53.059  1.00  0.00           H  
ATOM   2716 HG23 VAL   168      25.548  34.583  54.403  1.00  0.00           H  
ATOM   2717  C   VAL   168      26.411  39.226  54.854  1.00  0.00           C  
ATOM   2718  O   VAL   168      25.540  40.086  54.908  1.00  0.00           O  
ATOM   2719  N   ARG   169      27.503  39.450  55.565  1.00  0.00           N  
ATOM   2720  H   ARG   169      28.316  38.861  55.459  1.00  0.00           H  
ATOM   2721  CA  ARG   169      27.551  40.425  56.640  1.00  0.00           C  
ATOM   2722  HA  ARG   169      26.668  40.286  57.263  1.00  0.00           H  
ATOM   2723  CB  ARG   169      28.758  40.112  57.494  1.00  0.00           C  
ATOM   2724  HB2 ARG   169      29.740  40.296  57.058  1.00  0.00           H  
ATOM   2725  HB3 ARG   169      28.643  40.748  58.371  1.00  0.00           H  
ATOM   2726  CG  ARG   169      28.834  38.681  57.935  1.00  0.00           C  
ATOM   2727  HG2 ARG   169      28.381  38.558  58.918  1.00  0.00           H  
ATOM   2728  HG3 ARG   169      28.205  37.985  57.380  1.00  0.00           H  
ATOM   2729  CD  ARG   169      30.324  38.229  58.074  1.00  0.00           C  
ATOM   2730  HD2 ARG   169      30.769  38.182  57.080  1.00  0.00           H  
ATOM   2731  HD3 ARG   169      30.799  39.016  58.660  1.00  0.00           H  
ATOM   2732  NE  ARG   169      30.416  36.938  58.765  1.00  0.00           N  
ATOM   2733  HE  ARG   169      30.436  36.178  58.100  1.00  0.00           H  
ATOM   2734  CZ  ARG   169      30.360  36.572  60.065  1.00  0.00           C  
ATOM   2735  NH1 ARG   169      30.566  35.369  60.470  1.00  0.00           N  
ATOM   2736 HH11 ARG   169      30.801  34.614  59.841  1.00  0.00           H  
ATOM   2737 HH12 ARG   169      30.430  35.215  61.459  1.00  0.00           H  
ATOM   2738  NH2 ARG   169      30.117  37.491  61.024  1.00  0.00           N  
ATOM   2739 HH21 ARG   169      30.064  38.465  60.763  1.00  0.00           H  
ATOM   2740 HH22 ARG   169      30.141  37.237  62.002  1.00  0.00           H  
ATOM   2741  C   ARG   169      27.683  41.912  56.187  1.00  0.00           C  
ATOM   2742  O   ARG   169      27.561  42.815  57.033  1.00  0.00           O  
ATOM   2743  N   TRP   170      27.728  42.074  54.797  1.00  0.00           N  
ATOM   2744  H   TRP   170      27.851  41.226  54.262  1.00  0.00           H  
ATOM   2745  CA  TRP   170      27.788  43.351  54.053  1.00  0.00           C  
ATOM   2746  HA  TRP   170      27.945  44.079  54.849  1.00  0.00           H  
ATOM   2747  CB  TRP   170      28.964  43.454  53.073  1.00  0.00           C  
ATOM   2748  HB2 TRP   170      28.841  42.800  52.210  1.00  0.00           H  
ATOM   2749  HB3 TRP   170      28.859  44.496  52.771  1.00  0.00           H  
ATOM   2750  CG  TRP   170      30.348  43.406  53.621  1.00  0.00           C  
ATOM   2751  CD1 TRP   170      31.349  44.330  53.490  1.00  0.00           C  
ATOM   2752  HD1 TRP   170      31.292  45.229  52.894  1.00  0.00           H  
ATOM   2753  NE1 TRP   170      32.510  43.815  54.109  1.00  0.00           N  
ATOM   2754  HE1 TRP   170      33.383  44.307  54.233  1.00  0.00           H  
ATOM   2755  CE2 TRP   170      32.203  42.553  54.696  1.00  0.00           C  
ATOM   2756  CZ2 TRP   170      32.952  41.684  55.518  1.00  0.00           C  
ATOM   2757  HZ2 TRP   170      33.900  42.037  55.896  1.00  0.00           H  
ATOM   2758  CH2 TRP   170      32.426  40.383  55.737  1.00  0.00           C  
ATOM   2759  HH2 TRP   170      32.988  39.633  56.275  1.00  0.00           H  
ATOM   2760  CZ3 TRP   170      31.303  39.957  55.084  1.00  0.00           C  
ATOM   2761  HZ3 TRP   170      30.942  38.939  55.072  1.00  0.00           H  
ATOM   2762  CE3 TRP   170      30.548  40.864  54.367  1.00  0.00           C  
ATOM   2763  HE3 TRP   170      29.699  40.449  53.844  1.00  0.00           H  
ATOM   2764  CD2 TRP   170      30.927  42.217  54.174  1.00  0.00           C  
ATOM   2765  C   TRP   170      26.435  43.620  53.367  1.00  0.00           C  
ATOM   2766  O   TRP   170      26.245  44.762  53.040  1.00  0.00           O  
ATOM   2767  N   SER   171      25.510  42.671  53.123  1.00  0.00           N  
ATOM   2768  H   SER   171      25.774  41.768  53.491  1.00  0.00           H  
ATOM   2769  CA  SER   171      24.399  42.799  52.267  1.00  0.00           C  
ATOM   2770  HA  SER   171      24.714  43.425  51.431  1.00  0.00           H  
ATOM   2771  CB  SER   171      24.069  41.435  51.756  1.00  0.00           C  
ATOM   2772  HB2 SER   171      23.916  40.611  52.453  1.00  0.00           H  
ATOM   2773  HB3 SER   171      23.155  41.441  51.162  1.00  0.00           H  
ATOM   2774  OG  SER   171      25.082  40.934  50.790  1.00  0.00           O  
ATOM   2775  HG  SER   171      25.929  40.708  51.181  1.00  0.00           H  
ATOM   2776  C   SER   171      23.143  43.391  52.843  1.00  0.00           C  
ATOM   2777  O   SER   171      22.595  42.923  53.879  1.00  0.00           O  
ATOM   2778  N   PRO   172      22.513  44.399  52.169  1.00  0.00           N  
ATOM   2779  CD  PRO   172      22.816  44.997  50.886  1.00  0.00           C  
ATOM   2780  HD2 PRO   172      22.781  44.265  50.080  1.00  0.00           H  
ATOM   2781  HD3 PRO   172      23.775  45.516  50.888  1.00  0.00           H  
ATOM   2782  CG  PRO   172      21.702  45.977  50.656  1.00  0.00           C  
ATOM   2783  HG2 PRO   172      20.929  45.445  50.101  1.00  0.00           H  
ATOM   2784  HG3 PRO   172      22.107  46.783  50.044  1.00  0.00           H  
ATOM   2785  CB  PRO   172      21.161  46.465  51.990  1.00  0.00           C  
ATOM   2786  HB2 PRO   172      20.122  46.795  52.008  1.00  0.00           H  
ATOM   2787  HB3 PRO   172      21.744  47.341  52.273  1.00  0.00           H  
ATOM   2788  CA  PRO   172      21.388  45.164  52.808  1.00  0.00           C  
ATOM   2789  HA  PRO   172      21.797  45.498  53.762  1.00  0.00           H  
ATOM   2790  C   PRO   172      20.093  44.282  52.914  1.00  0.00           C  
ATOM   2791  O   PRO   172      19.929  43.215  52.301  1.00  0.00           O  
ATOM   2792  N   PRO   173      19.151  44.676  53.725  1.00  0.00           N  
ATOM   2793  CD  PRO   173      19.151  45.818  54.640  1.00  0.00           C  
ATOM   2794  HD2 PRO   173      19.694  46.677  54.246  1.00  0.00           H  
ATOM   2795  HD3 PRO   173      19.546  45.443  55.584  1.00  0.00           H  
ATOM   2796  CG  PRO   173      17.657  46.059  54.877  1.00  0.00           C  
ATOM   2797  HG2 PRO   173      17.148  46.449  53.996  1.00  0.00           H  
ATOM   2798  HG3 PRO   173      17.371  46.816  55.608  1.00  0.00           H  
ATOM   2799  CB  PRO   173      17.107  44.707  55.107  1.00  0.00           C  
ATOM   2800  HB2 PRO   173      16.054  44.690  54.828  1.00  0.00           H  
ATOM   2801  HB3 PRO   173      17.398  44.452  56.125  1.00  0.00           H  
ATOM   2802  CA  PRO   173      17.963  43.894  54.100  1.00  0.00           C  
ATOM   2803  HA  PRO   173      18.286  42.987  54.611  1.00  0.00           H  
ATOM   2804  C   PRO   173      17.189  43.328  52.925  1.00  0.00           C  
ATOM   2805  O   PRO   173      16.845  42.150  52.832  1.00  0.00           O  
ATOM   2806  N   GLU   174      16.886  44.161  51.860  1.00  0.00           N  
ATOM   2807  H   GLU   174      17.106  45.145  51.928  1.00  0.00           H  
ATOM   2808  CA  GLU   174      16.215  43.735  50.606  1.00  0.00           C  
ATOM   2809  HA  GLU   174      15.283  43.223  50.844  1.00  0.00           H  
ATOM   2810  CB  GLU   174      15.758  44.960  49.758  1.00  0.00           C  
ATOM   2811  HB2 GLU   174      15.120  44.450  49.036  1.00  0.00           H  
ATOM   2812  HB3 GLU   174      15.087  45.622  50.306  1.00  0.00           H  
ATOM   2813  CG  GLU   174      16.779  45.709  48.996  1.00  0.00           C  
ATOM   2814  HG2 GLU   174      17.227  44.960  48.342  1.00  0.00           H  
ATOM   2815  HG3 GLU   174      16.327  46.397  48.280  1.00  0.00           H  
ATOM   2816  CD  GLU   174      17.778  46.532  49.813  1.00  0.00           C  
ATOM   2817  OE1 GLU   174      17.604  46.771  50.993  1.00  0.00           O  
ATOM   2818  OE2 GLU   174      18.770  46.991  49.236  1.00  0.00           O  
ATOM   2819  C   GLU   174      17.005  42.738  49.795  1.00  0.00           C  
ATOM   2820  O   GLU   174      16.461  41.951  49.034  1.00  0.00           O  
ATOM   2821  N   VAL   175      18.335  42.717  50.036  1.00  0.00           N  
ATOM   2822  H   VAL   175      18.682  43.416  50.677  1.00  0.00           H  
ATOM   2823  CA  VAL   175      19.221  41.772  49.309  1.00  0.00           C  
ATOM   2824  HA  VAL   175      18.743  41.612  48.343  1.00  0.00           H  
ATOM   2825  CB  VAL   175      20.689  42.243  49.035  1.00  0.00           C  
ATOM   2826  HB  VAL   175      21.082  42.734  49.925  1.00  0.00           H  
ATOM   2827  CG1 VAL   175      21.635  41.155  48.563  1.00  0.00           C  
ATOM   2828 HG11 VAL   175      21.088  40.518  47.868  1.00  0.00           H  
ATOM   2829 HG12 VAL   175      22.598  41.467  48.157  1.00  0.00           H  
ATOM   2830 HG13 VAL   175      22.010  40.509  49.356  1.00  0.00           H  
ATOM   2831  CG2 VAL   175      20.669  43.236  47.846  1.00  0.00           C  
ATOM   2832 HG21 VAL   175      20.197  42.783  46.974  1.00  0.00           H  
ATOM   2833 HG22 VAL   175      20.112  44.125  48.141  1.00  0.00           H  
ATOM   2834 HG23 VAL   175      21.648  43.548  47.483  1.00  0.00           H  
ATOM   2835  C   VAL   175      19.217  40.476  50.108  1.00  0.00           C  
ATOM   2836  O   VAL   175      18.998  39.430  49.511  1.00  0.00           O  
ATOM   2837  N   LEU   176      19.248  40.453  51.448  1.00  0.00           N  
ATOM   2838  H   LEU   176      19.316  41.377  51.851  1.00  0.00           H  
ATOM   2839  CA  LEU   176      18.994  39.313  52.232  1.00  0.00           C  
ATOM   2840  HA  LEU   176      19.643  38.514  51.873  1.00  0.00           H  
ATOM   2841  CB  LEU   176      19.217  39.722  53.709  1.00  0.00           C  
ATOM   2842  HB2 LEU   176      18.884  40.717  54.006  1.00  0.00           H  
ATOM   2843  HB3 LEU   176      18.761  39.009  54.396  1.00  0.00           H  
ATOM   2844  CG  LEU   176      20.664  39.714  53.945  1.00  0.00           C  
ATOM   2845  HG  LEU   176      21.197  40.188  53.121  1.00  0.00           H  
ATOM   2846  CD1 LEU   176      21.102  40.548  55.139  1.00  0.00           C  
ATOM   2847 HD11 LEU   176      20.749  41.574  55.033  1.00  0.00           H  
ATOM   2848 HD12 LEU   176      20.648  40.230  56.078  1.00  0.00           H  
ATOM   2849 HD13 LEU   176      22.186  40.592  55.244  1.00  0.00           H  
ATOM   2850  CD2 LEU   176      21.312  38.303  54.066  1.00  0.00           C  
ATOM   2851 HD21 LEU   176      20.940  37.711  54.902  1.00  0.00           H  
ATOM   2852 HD22 LEU   176      21.098  37.589  53.270  1.00  0.00           H  
ATOM   2853 HD23 LEU   176      22.374  38.462  54.254  1.00  0.00           H  
ATOM   2854  C   LEU   176      17.585  38.714  52.020  1.00  0.00           C  
ATOM   2855  O   LEU   176      17.507  37.546  52.295  1.00  0.00           O  
ATOM   2856  N   MET   177      16.555  39.462  51.751  1.00  0.00           N  
ATOM   2857  H   MET   177      16.709  40.460  51.749  1.00  0.00           H  
ATOM   2858  CA  MET   177      15.133  38.986  51.825  1.00  0.00           C  
ATOM   2859  HA  MET   177      15.057  37.957  52.178  1.00  0.00           H  
ATOM   2860  CB  MET   177      14.348  39.812  52.801  1.00  0.00           C  
ATOM   2861  HB2 MET   177      14.231  40.852  52.498  1.00  0.00           H  
ATOM   2862  HB3 MET   177      13.324  39.444  52.869  1.00  0.00           H  
ATOM   2863  CG  MET   177      14.916  39.718  54.231  1.00  0.00           C  
ATOM   2864  HG2 MET   177      15.005  38.639  54.361  1.00  0.00           H  
ATOM   2865  HG3 MET   177      15.947  40.072  54.230  1.00  0.00           H  
ATOM   2866  SD  MET   177      13.982  40.239  55.723  1.00  0.00           S  
ATOM   2867  CE  MET   177      14.733  41.900  55.905  1.00  0.00           C  
ATOM   2868  HE1 MET   177      14.498  42.196  56.927  1.00  0.00           H  
ATOM   2869  HE2 MET   177      15.816  41.811  55.822  1.00  0.00           H  
ATOM   2870  HE3 MET   177      14.430  42.622  55.146  1.00  0.00           H  
ATOM   2871  C   MET   177      14.435  38.967  50.433  1.00  0.00           C  
ATOM   2872  O   MET   177      13.345  38.379  50.359  1.00  0.00           O  
ATOM   2873  N   TYR   178      14.973  39.542  49.372  1.00  0.00           N  
ATOM   2874  H   TYR   178      15.645  40.272  49.559  1.00  0.00           H  
ATOM   2875  CA  TYR   178      14.418  39.447  48.072  1.00  0.00           C  
ATOM   2876  HA  TYR   178      13.770  38.570  48.060  1.00  0.00           H  
ATOM   2877  CB  TYR   178      13.618  40.696  47.735  1.00  0.00           C  
ATOM   2878  HB2 TYR   178      14.186  41.568  48.060  1.00  0.00           H  
ATOM   2879  HB3 TYR   178      13.441  40.870  46.674  1.00  0.00           H  
ATOM   2880  CG  TYR   178      12.183  40.771  48.273  1.00  0.00           C  
ATOM   2881  CD1 TYR   178      11.117  40.004  47.674  1.00  0.00           C  
ATOM   2882  HD1 TYR   178      11.347  39.362  46.837  1.00  0.00           H  
ATOM   2883  CE1 TYR   178       9.825  40.075  48.220  1.00  0.00           C  
ATOM   2884  HE1 TYR   178       9.016  39.475  47.830  1.00  0.00           H  
ATOM   2885  CZ  TYR   178       9.632  41.008  49.237  1.00  0.00           C  
ATOM   2886  OH  TYR   178       8.380  41.039  49.712  1.00  0.00           O  
ATOM   2887  HH  TYR   178       7.819  40.325  49.399  1.00  0.00           H  
ATOM   2888  CE2 TYR   178      10.614  41.717  49.878  1.00  0.00           C  
ATOM   2889  HE2 TYR   178      10.450  42.383  50.712  1.00  0.00           H  
ATOM   2890  CD2 TYR   178      11.912  41.593  49.364  1.00  0.00           C  
ATOM   2891  HD2 TYR   178      12.718  42.232  49.691  1.00  0.00           H  
ATOM   2892  C   TYR   178      15.571  39.243  46.981  1.00  0.00           C  
ATOM   2893  O   TYR   178      15.299  39.376  45.748  1.00  0.00           O  
ATOM   2894  N   SER   179      16.824  39.118  47.432  1.00  0.00           N  
ATOM   2895  H   SER   179      17.061  39.054  48.411  1.00  0.00           H  
ATOM   2896  CA  SER   179      17.998  39.034  46.498  1.00  0.00           C  
ATOM   2897  HA  SER   179      18.762  38.974  47.273  1.00  0.00           H  
ATOM   2898  CB  SER   179      17.924  37.718  45.748  1.00  0.00           C  
ATOM   2899  HB2 SER   179      17.852  36.977  46.544  1.00  0.00           H  
ATOM   2900  HB3 SER   179      17.059  37.638  45.090  1.00  0.00           H  
ATOM   2901  OG  SER   179      19.078  37.435  44.940  1.00  0.00           O  
ATOM   2902  HG  SER   179      19.335  36.513  45.014  1.00  0.00           H  
ATOM   2903  C   SER   179      18.177  40.368  45.658  1.00  0.00           C  
ATOM   2904  O   SER   179      18.778  40.316  44.617  1.00  0.00           O  
ATOM   2905  N   LYS   180      17.617  41.469  45.985  1.00  0.00           N  
ATOM   2906  H   LYS   180      17.257  41.500  46.928  1.00  0.00           H  
ATOM   2907  CA  LYS   180      17.307  42.629  45.101  1.00  0.00           C  
ATOM   2908  HA  LYS   180      17.057  42.207  44.127  1.00  0.00           H  
ATOM   2909  CB  LYS   180      16.025  43.295  45.617  1.00  0.00           C  
ATOM   2910  HB2 LYS   180      15.313  42.563  45.998  1.00  0.00           H  
ATOM   2911  HB3 LYS   180      16.284  43.782  46.557  1.00  0.00           H  
ATOM   2912  CG  LYS   180      15.253  44.303  44.712  1.00  0.00           C  
ATOM   2913  HG2 LYS   180      15.780  45.141  44.256  1.00  0.00           H  
ATOM   2914  HG3 LYS   180      14.842  43.729  43.881  1.00  0.00           H  
ATOM   2915  CD  LYS   180      14.027  44.874  45.467  1.00  0.00           C  
ATOM   2916  HD2 LYS   180      13.476  43.972  45.735  1.00  0.00           H  
ATOM   2917  HD3 LYS   180      14.283  45.323  46.427  1.00  0.00           H  
ATOM   2918  CE  LYS   180      13.064  45.750  44.585  1.00  0.00           C  
ATOM   2919  HE2 LYS   180      13.580  46.636  44.216  1.00  0.00           H  
ATOM   2920  HE3 LYS   180      12.828  45.081  43.757  1.00  0.00           H  
ATOM   2921  NZ  LYS   180      11.864  46.172  45.300  1.00  0.00           N  
ATOM   2922  HZ1 LYS   180      12.060  47.004  45.839  1.00  0.00           H  
ATOM   2923  HZ2 LYS   180      11.156  46.474  44.646  1.00  0.00           H  
ATOM   2924  HZ3 LYS   180      11.518  45.414  45.871  1.00  0.00           H  
ATOM   2925  C   LYS   180      18.459  43.629  44.894  1.00  0.00           C  
ATOM   2926  O   LYS   180      18.421  44.770  45.331  1.00  0.00           O  
ATOM   2927  N   PHE   181      19.544  43.203  44.272  1.00  0.00           N  
ATOM   2928  H   PHE   181      19.642  42.217  44.076  1.00  0.00           H  
ATOM   2929  CA  PHE   181      20.692  44.031  43.980  1.00  0.00           C  
ATOM   2930  HA  PHE   181      21.077  44.292  44.966  1.00  0.00           H  
ATOM   2931  CB  PHE   181      21.845  43.223  43.262  1.00  0.00           C  
ATOM   2932  HB2 PHE   181      21.382  42.646  42.461  1.00  0.00           H  
ATOM   2933  HB3 PHE   181      22.582  43.918  42.862  1.00  0.00           H  
ATOM   2934  CG  PHE   181      22.414  42.295  44.276  1.00  0.00           C  
ATOM   2935  CD1 PHE   181      22.253  40.904  44.147  1.00  0.00           C  
ATOM   2936  HD1 PHE   181      21.544  40.600  43.391  1.00  0.00           H  
ATOM   2937  CE1 PHE   181      22.895  40.039  44.983  1.00  0.00           C  
ATOM   2938  HE1 PHE   181      22.586  39.004  44.975  1.00  0.00           H  
ATOM   2939  CZ  PHE   181      23.805  40.539  45.933  1.00  0.00           C  
ATOM   2940  HZ  PHE   181      24.373  39.876  46.569  1.00  0.00           H  
ATOM   2941  CE2 PHE   181      23.988  41.996  46.119  1.00  0.00           C  
ATOM   2942  HE2 PHE   181      24.600  42.448  46.886  1.00  0.00           H  
ATOM   2943  CD2 PHE   181      23.232  42.766  45.280  1.00  0.00           C  
ATOM   2944  HD2 PHE   181      23.374  43.829  45.407  1.00  0.00           H  
ATOM   2945  C   PHE   181      20.364  45.193  43.085  1.00  0.00           C  
ATOM   2946  O   PHE   181      19.533  45.040  42.247  1.00  0.00           O  
ATOM   2947  N   SER   182      20.911  46.413  43.322  1.00  0.00           N  
ATOM   2948  H   SER   182      21.614  46.526  44.038  1.00  0.00           H  
ATOM   2949  CA  SER   182      20.483  47.611  42.637  1.00  0.00           C  
ATOM   2950  HA  SER   182      20.370  47.367  41.581  1.00  0.00           H  
ATOM   2951  CB  SER   182      19.160  48.115  43.174  1.00  0.00           C  
ATOM   2952  HB2 SER   182      18.831  48.867  42.457  1.00  0.00           H  
ATOM   2953  HB3 SER   182      18.416  47.327  43.286  1.00  0.00           H  
ATOM   2954  OG  SER   182      19.347  48.799  44.407  1.00  0.00           O  
ATOM   2955  HG  SER   182      18.825  48.244  44.991  1.00  0.00           H  
ATOM   2956  C   SER   182      21.589  48.709  42.669  1.00  0.00           C  
ATOM   2957  O   SER   182      22.640  48.505  43.348  1.00  0.00           O  
ATOM   2958  N   SER   183      21.332  49.790  41.959  1.00  0.00           N  
ATOM   2959  H   SER   183      20.583  49.828  41.283  1.00  0.00           H  
ATOM   2960  CA  SER   183      22.130  51.045  42.074  1.00  0.00           C  
ATOM   2961  HA  SER   183      23.026  50.787  41.510  1.00  0.00           H  
ATOM   2962  CB  SER   183      21.450  52.098  41.217  1.00  0.00           C  
ATOM   2963  HB2 SER   183      22.009  53.025  41.349  1.00  0.00           H  
ATOM   2964  HB3 SER   183      21.338  51.722  40.201  1.00  0.00           H  
ATOM   2965  OG  SER   183      20.092  52.392  41.702  1.00  0.00           O  
ATOM   2966  HG  SER   183      19.634  52.585  40.881  1.00  0.00           H  
ATOM   2967  C   SER   183      22.350  51.624  43.506  1.00  0.00           C  
ATOM   2968  O   SER   183      23.284  52.369  43.779  1.00  0.00           O  
ATOM   2969  N   LYS   184      21.404  51.319  44.430  1.00  0.00           N  
ATOM   2970  H   LYS   184      20.661  50.750  44.051  1.00  0.00           H  
ATOM   2971  CA  LYS   184      21.508  51.609  45.866  1.00  0.00           C  
ATOM   2972  HA  LYS   184      22.365  52.251  46.067  1.00  0.00           H  
ATOM   2973  CB  LYS   184      20.236  52.352  46.329  1.00  0.00           C  
ATOM   2974  HB2 LYS   184      19.371  51.709  46.167  1.00  0.00           H  
ATOM   2975  HB3 LYS   184      20.399  52.567  47.385  1.00  0.00           H  
ATOM   2976  CG  LYS   184      19.905  53.675  45.689  1.00  0.00           C  
ATOM   2977  HG2 LYS   184      19.742  53.556  44.618  1.00  0.00           H  
ATOM   2978  HG3 LYS   184      19.052  54.060  46.249  1.00  0.00           H  
ATOM   2979  CD  LYS   184      21.036  54.737  45.938  1.00  0.00           C  
ATOM   2980  HD2 LYS   184      21.232  54.975  46.984  1.00  0.00           H  
ATOM   2981  HD3 LYS   184      22.003  54.444  45.530  1.00  0.00           H  
ATOM   2982  CE  LYS   184      20.713  56.090  45.219  1.00  0.00           C  
ATOM   2983  HE2 LYS   184      21.714  56.487  45.048  1.00  0.00           H  
ATOM   2984  HE3 LYS   184      20.138  55.861  44.322  1.00  0.00           H  
ATOM   2985  NZ  LYS   184      19.960  57.113  46.127  1.00  0.00           N  
ATOM   2986  HZ1 LYS   184      20.439  57.242  47.007  1.00  0.00           H  
ATOM   2987  HZ2 LYS   184      19.832  57.946  45.571  1.00  0.00           H  
ATOM   2988  HZ3 LYS   184      19.031  56.780  46.344  1.00  0.00           H  
ATOM   2989  C   LYS   184      21.779  50.375  46.664  1.00  0.00           C  
ATOM   2990  O   LYS   184      21.670  50.535  47.837  1.00  0.00           O  
ATOM   2991  N   SER   185      21.961  49.149  46.230  1.00  0.00           N  
ATOM   2992  H   SER   185      22.042  48.996  45.235  1.00  0.00           H  
ATOM   2993  CA  SER   185      22.385  48.040  47.154  1.00  0.00           C  
ATOM   2994  HA  SER   185      21.694  48.072  47.997  1.00  0.00           H  
ATOM   2995  CB  SER   185      22.164  46.685  46.556  1.00  0.00           C  
ATOM   2996  HB2 SER   185      22.435  45.971  47.333  1.00  0.00           H  
ATOM   2997  HB3 SER   185      21.111  46.630  46.279  1.00  0.00           H  
ATOM   2998  OG  SER   185      22.966  46.440  45.373  1.00  0.00           O  
ATOM   2999  HG  SER   185      23.875  46.255  45.621  1.00  0.00           H  
ATOM   3000  C   SER   185      23.781  48.189  47.793  1.00  0.00           C  
ATOM   3001  O   SER   185      23.909  48.152  49.006  1.00  0.00           O  
ATOM   3002  N   ASP   186      24.766  48.319  46.921  1.00  0.00           N  
ATOM   3003  H   ASP   186      24.526  48.002  45.992  1.00  0.00           H  
ATOM   3004  CA  ASP   186      26.208  48.342  47.369  1.00  0.00           C  
ATOM   3005  HA  ASP   186      26.199  47.442  47.984  1.00  0.00           H  
ATOM   3006  CB  ASP   186      27.214  48.040  46.210  1.00  0.00           C  
ATOM   3007  HB2 ASP   186      27.353  48.978  45.672  1.00  0.00           H  
ATOM   3008  HB3 ASP   186      28.186  47.784  46.632  1.00  0.00           H  
ATOM   3009  CG  ASP   186      26.751  46.907  45.244  1.00  0.00           C  
ATOM   3010  OD1 ASP   186      25.803  46.128  45.415  1.00  0.00           O  
ATOM   3011  OD2 ASP   186      27.294  46.921  44.123  1.00  0.00           O  
ATOM   3012  C   ASP   186      26.527  49.541  48.328  1.00  0.00           C  
ATOM   3013  O   ASP   186      27.578  49.463  49.029  1.00  0.00           O  
ATOM   3014  N   ILE   187      25.628  50.548  48.482  1.00  0.00           N  
ATOM   3015  H   ILE   187      24.695  50.319  48.168  1.00  0.00           H  
ATOM   3016  CA  ILE   187      25.946  51.742  49.338  1.00  0.00           C  
ATOM   3017  HA  ILE   187      26.886  52.246  49.109  1.00  0.00           H  
ATOM   3018  CB  ILE   187      24.744  52.681  49.117  1.00  0.00           C  
ATOM   3019  HB  ILE   187      23.842  52.071  49.081  1.00  0.00           H  
ATOM   3020  CG2 ILE   187      24.595  53.717  50.235  1.00  0.00           C  
ATOM   3021 HG21 ILE   187      24.244  54.710  49.957  1.00  0.00           H  
ATOM   3022 HG22 ILE   187      23.969  53.292  51.020  1.00  0.00           H  
ATOM   3023 HG23 ILE   187      25.557  53.877  50.721  1.00  0.00           H  
ATOM   3024  CG1 ILE   187      24.825  53.412  47.754  1.00  0.00           C  
ATOM   3025 HG12 ILE   187      24.861  52.704  46.926  1.00  0.00           H  
ATOM   3026 HG13 ILE   187      23.855  53.902  47.674  1.00  0.00           H  
ATOM   3027  CD1 ILE   187      25.939  54.376  47.497  1.00  0.00           C  
ATOM   3028 HD11 ILE   187      26.879  53.895  47.769  1.00  0.00           H  
ATOM   3029 HD12 ILE   187      25.924  54.635  46.439  1.00  0.00           H  
ATOM   3030 HD13 ILE   187      25.811  55.300  48.061  1.00  0.00           H  
ATOM   3031  C   ILE   187      25.990  51.258  50.795  1.00  0.00           C  
ATOM   3032  O   ILE   187      26.889  51.671  51.555  1.00  0.00           O  
ATOM   3033  N   TRP   188      25.153  50.262  51.198  1.00  0.00           N  
ATOM   3034  H   TRP   188      24.314  50.008  50.696  1.00  0.00           H  
ATOM   3035  CA  TRP   188      25.248  49.619  52.492  1.00  0.00           C  
ATOM   3036  HA  TRP   188      25.144  50.338  53.305  1.00  0.00           H  
ATOM   3037  CB  TRP   188      24.081  48.619  52.554  1.00  0.00           C  
ATOM   3038  HB2 TRP   188      23.135  49.114  52.332  1.00  0.00           H  
ATOM   3039  HB3 TRP   188      24.359  47.799  51.892  1.00  0.00           H  
ATOM   3040  CG  TRP   188      23.843  48.123  53.890  1.00  0.00           C  
ATOM   3041  CD1 TRP   188      24.667  47.244  54.517  1.00  0.00           C  
ATOM   3042  HD1 TRP   188      25.519  46.805  54.020  1.00  0.00           H  
ATOM   3043  NE1 TRP   188      24.269  46.910  55.781  1.00  0.00           N  
ATOM   3044  HE1 TRP   188      24.759  46.257  56.376  1.00  0.00           H  
ATOM   3045  CE2 TRP   188      23.023  47.453  55.996  1.00  0.00           C  
ATOM   3046  CZ2 TRP   188      22.196  47.379  57.117  1.00  0.00           C  
ATOM   3047  HZ2 TRP   188      22.387  46.755  57.978  1.00  0.00           H  
ATOM   3048  CH2 TRP   188      21.041  48.209  57.097  1.00  0.00           C  
ATOM   3049  HH2 TRP   188      20.422  48.155  57.981  1.00  0.00           H  
ATOM   3050  CZ3 TRP   188      20.657  48.927  55.918  1.00  0.00           C  
ATOM   3051  HZ3 TRP   188      19.777  49.547  55.830  1.00  0.00           H  
ATOM   3052  CE3 TRP   188      21.494  48.955  54.801  1.00  0.00           C  
ATOM   3053  HE3 TRP   188      21.213  49.571  53.960  1.00  0.00           H  
ATOM   3054  CD2 TRP   188      22.778  48.293  54.859  1.00  0.00           C  
ATOM   3055  C   TRP   188      26.555  48.908  52.646  1.00  0.00           C  
ATOM   3056  O   TRP   188      27.172  49.042  53.716  1.00  0.00           O  
ATOM   3057  N   ALA   189      26.973  48.172  51.596  1.00  0.00           N  
ATOM   3058  H   ALA   189      26.519  48.180  50.694  1.00  0.00           H  
ATOM   3059  CA  ALA   189      28.149  47.362  51.550  1.00  0.00           C  
ATOM   3060  HA  ALA   189      28.290  46.590  52.307  1.00  0.00           H  
ATOM   3061  CB  ALA   189      28.094  46.466  50.339  1.00  0.00           C  
ATOM   3062  HB1 ALA   189      27.905  46.960  49.386  1.00  0.00           H  
ATOM   3063  HB2 ALA   189      29.043  45.932  50.286  1.00  0.00           H  
ATOM   3064  HB3 ALA   189      27.378  45.646  50.389  1.00  0.00           H  
ATOM   3065  C   ALA   189      29.428  48.195  51.665  1.00  0.00           C  
ATOM   3066  O   ALA   189      30.305  47.842  52.471  1.00  0.00           O  
ATOM   3067  N   PHE   190      29.376  49.356  51.120  1.00  0.00           N  
ATOM   3068  H   PHE   190      28.531  49.547  50.600  1.00  0.00           H  
ATOM   3069  CA  PHE   190      30.307  50.470  51.282  1.00  0.00           C  
ATOM   3070  HA  PHE   190      31.307  50.129  51.013  1.00  0.00           H  
ATOM   3071  CB  PHE   190      29.973  51.607  50.292  1.00  0.00           C  
ATOM   3072  HB2 PHE   190      29.890  51.167  49.299  1.00  0.00           H  
ATOM   3073  HB3 PHE   190      28.957  51.969  50.453  1.00  0.00           H  
ATOM   3074  CG  PHE   190      30.995  52.758  50.210  1.00  0.00           C  
ATOM   3075  CD1 PHE   190      32.238  52.681  49.533  1.00  0.00           C  
ATOM   3076  HD1 PHE   190      32.514  51.771  49.022  1.00  0.00           H  
ATOM   3077  CE1 PHE   190      33.150  53.759  49.561  1.00  0.00           C  
ATOM   3078  HE1 PHE   190      34.136  53.726  49.122  1.00  0.00           H  
ATOM   3079  CZ  PHE   190      32.896  54.851  50.347  1.00  0.00           C  
ATOM   3080  HZ  PHE   190      33.644  55.600  50.563  1.00  0.00           H  
ATOM   3081  CE2 PHE   190      31.647  55.012  50.998  1.00  0.00           C  
ATOM   3082  HE2 PHE   190      31.575  55.891  51.620  1.00  0.00           H  
ATOM   3083  CD2 PHE   190      30.711  53.907  50.945  1.00  0.00           C  
ATOM   3084  HD2 PHE   190      29.758  53.867  51.451  1.00  0.00           H  
ATOM   3085  C   PHE   190      30.316  51.089  52.746  1.00  0.00           C  
ATOM   3086  O   PHE   190      31.410  51.435  53.232  1.00  0.00           O  
ATOM   3087  N   GLY   191      29.110  51.249  53.296  1.00  0.00           N  
ATOM   3088  H   GLY   191      28.315  50.909  52.775  1.00  0.00           H  
ATOM   3089  CA  GLY   191      29.006  51.523  54.716  1.00  0.00           C  
ATOM   3090  HA2 GLY   191      29.350  52.542  54.893  1.00  0.00           H  
ATOM   3091  HA3 GLY   191      27.944  51.606  54.949  1.00  0.00           H  
ATOM   3092  C   GLY   191      29.687  50.465  55.618  1.00  0.00           C  
ATOM   3093  O   GLY   191      30.396  50.855  56.462  1.00  0.00           O  
ATOM   3094  N   VAL   192      29.600  49.142  55.342  1.00  0.00           N  
ATOM   3095  H   VAL   192      28.931  48.962  54.607  1.00  0.00           H  
ATOM   3096  CA  VAL   192      30.374  48.027  55.963  1.00  0.00           C  
ATOM   3097  HA  VAL   192      30.274  48.288  57.017  1.00  0.00           H  
ATOM   3098  CB  VAL   192      29.694  46.563  55.814  1.00  0.00           C  
ATOM   3099  HB  VAL   192      29.790  46.282  54.765  1.00  0.00           H  
ATOM   3100  CG1 VAL   192      30.489  45.679  56.796  1.00  0.00           C  
ATOM   3101 HG11 VAL   192      30.456  46.177  57.765  1.00  0.00           H  
ATOM   3102 HG12 VAL   192      30.062  44.678  56.851  1.00  0.00           H  
ATOM   3103 HG13 VAL   192      31.559  45.674  56.591  1.00  0.00           H  
ATOM   3104  CG2 VAL   192      28.205  46.537  56.274  1.00  0.00           C  
ATOM   3105 HG21 VAL   192      28.342  46.948  57.274  1.00  0.00           H  
ATOM   3106 HG22 VAL   192      27.643  47.285  55.716  1.00  0.00           H  
ATOM   3107 HG23 VAL   192      27.747  45.548  56.238  1.00  0.00           H  
ATOM   3108  C   VAL   192      31.825  48.052  55.626  1.00  0.00           C  
ATOM   3109  O   VAL   192      32.665  47.915  56.507  1.00  0.00           O  
ATOM   3110  N   LEU   193      32.230  48.196  54.355  1.00  0.00           N  
ATOM   3111  H   LEU   193      31.565  48.084  53.603  1.00  0.00           H  
ATOM   3112  CA  LEU   193      33.632  48.330  53.909  1.00  0.00           C  
ATOM   3113  HA  LEU   193      34.166  47.386  54.011  1.00  0.00           H  
ATOM   3114  CB  LEU   193      33.601  48.683  52.374  1.00  0.00           C  
ATOM   3115  HB2 LEU   193      33.036  47.957  51.791  1.00  0.00           H  
ATOM   3116  HB3 LEU   193      32.901  49.513  52.279  1.00  0.00           H  
ATOM   3117  CG  LEU   193      34.942  49.131  51.662  1.00  0.00           C  
ATOM   3118  HG  LEU   193      35.816  48.916  52.277  1.00  0.00           H  
ATOM   3119  CD1 LEU   193      35.153  48.359  50.347  1.00  0.00           C  
ATOM   3120 HD11 LEU   193      35.002  47.297  50.539  1.00  0.00           H  
ATOM   3121 HD12 LEU   193      34.530  48.782  49.559  1.00  0.00           H  
ATOM   3122 HD13 LEU   193      36.127  48.460  49.867  1.00  0.00           H  
ATOM   3123  CD2 LEU   193      34.983  50.610  51.188  1.00  0.00           C  
ATOM   3124 HD21 LEU   193      34.876  51.156  52.125  1.00  0.00           H  
ATOM   3125 HD22 LEU   193      35.964  50.811  50.758  1.00  0.00           H  
ATOM   3126 HD23 LEU   193      34.249  51.010  50.488  1.00  0.00           H  
ATOM   3127  C   LEU   193      34.354  49.478  54.640  1.00  0.00           C  
ATOM   3128  O   LEU   193      35.497  49.270  54.860  1.00  0.00           O  
ATOM   3129  N   MET   194      33.743  50.637  55.003  1.00  0.00           N  
ATOM   3130  H   MET   194      32.836  50.795  54.588  1.00  0.00           H  
ATOM   3131  CA  MET   194      34.260  51.727  55.733  1.00  0.00           C  
ATOM   3132  HA  MET   194      35.197  52.090  55.311  1.00  0.00           H  
ATOM   3133  CB  MET   194      33.294  52.910  55.566  1.00  0.00           C  
ATOM   3134  HB2 MET   194      32.941  53.045  54.543  1.00  0.00           H  
ATOM   3135  HB3 MET   194      32.440  52.803  56.234  1.00  0.00           H  
ATOM   3136  CG  MET   194      34.011  54.187  56.034  1.00  0.00           C  
ATOM   3137  HG2 MET   194      34.218  54.066  57.097  1.00  0.00           H  
ATOM   3138  HG3 MET   194      34.968  54.215  55.513  1.00  0.00           H  
ATOM   3139  SD  MET   194      33.167  55.747  55.848  1.00  0.00           S  
ATOM   3140  CE  MET   194      33.561  56.150  54.094  1.00  0.00           C  
ATOM   3141  HE1 MET   194      32.833  56.797  53.603  1.00  0.00           H  
ATOM   3142  HE2 MET   194      34.468  56.750  54.166  1.00  0.00           H  
ATOM   3143  HE3 MET   194      33.749  55.281  53.463  1.00  0.00           H  
ATOM   3144  C   MET   194      34.422  51.327  57.251  1.00  0.00           C  
ATOM   3145  O   MET   194      35.537  51.543  57.723  1.00  0.00           O  
ATOM   3146  N   TRP   195      33.523  50.625  57.892  1.00  0.00           N  
ATOM   3147  H   TRP   195      32.652  50.317  57.483  1.00  0.00           H  
ATOM   3148  CA  TRP   195      33.615  50.060  59.276  1.00  0.00           C  
ATOM   3149  HA  TRP   195      33.907  50.816  60.006  1.00  0.00           H  
ATOM   3150  CB  TRP   195      32.283  49.349  59.558  1.00  0.00           C  
ATOM   3151  HB2 TRP   195      31.440  49.990  59.303  1.00  0.00           H  
ATOM   3152  HB3 TRP   195      32.160  48.532  58.848  1.00  0.00           H  
ATOM   3153  CG  TRP   195      32.220  48.792  60.944  1.00  0.00           C  
ATOM   3154  CD1 TRP   195      31.646  49.498  61.994  1.00  0.00           C  
ATOM   3155  HD1 TRP   195      31.206  50.481  61.921  1.00  0.00           H  
ATOM   3156  NE1 TRP   195      31.828  48.788  63.171  1.00  0.00           N  
ATOM   3157  HE1 TRP   195      31.327  49.130  63.979  1.00  0.00           H  
ATOM   3158  CE2 TRP   195      32.504  47.581  62.932  1.00  0.00           C  
ATOM   3159  CZ2 TRP   195      32.774  46.395  63.685  1.00  0.00           C  
ATOM   3160  HZ2 TRP   195      32.480  46.499  64.718  1.00  0.00           H  
ATOM   3161  CH2 TRP   195      33.457  45.306  63.137  1.00  0.00           C  
ATOM   3162  HH2 TRP   195      33.812  44.459  63.706  1.00  0.00           H  
ATOM   3163  CZ3 TRP   195      33.775  45.350  61.748  1.00  0.00           C  
ATOM   3164  HZ3 TRP   195      34.286  44.518  61.284  1.00  0.00           H  
ATOM   3165  CE3 TRP   195      33.448  46.464  60.953  1.00  0.00           C  
ATOM   3166  HE3 TRP   195      33.657  46.402  59.896  1.00  0.00           H  
ATOM   3167  CD2 TRP   195      32.756  47.572  61.509  1.00  0.00           C  
ATOM   3168  C   TRP   195      34.785  49.126  59.423  1.00  0.00           C  
ATOM   3169  O   TRP   195      35.486  48.996  60.393  1.00  0.00           O  
ATOM   3170  N   GLU   196      35.046  48.304  58.364  1.00  0.00           N  
ATOM   3171  H   GLU   196      34.382  48.305  57.603  1.00  0.00           H  
ATOM   3172  CA  GLU   196      36.169  47.377  58.370  1.00  0.00           C  
ATOM   3173  HA  GLU   196      36.252  47.042  59.404  1.00  0.00           H  
ATOM   3174  CB  GLU   196      35.933  46.058  57.579  1.00  0.00           C  
ATOM   3175  HB2 GLU   196      36.671  45.357  57.967  1.00  0.00           H  
ATOM   3176  HB3 GLU   196      34.938  45.763  57.913  1.00  0.00           H  
ATOM   3177  CG  GLU   196      35.946  46.139  56.073  1.00  0.00           C  
ATOM   3178  HG2 GLU   196      35.133  46.821  55.826  1.00  0.00           H  
ATOM   3179  HG3 GLU   196      36.906  46.429  55.645  1.00  0.00           H  
ATOM   3180  CD  GLU   196      35.538  44.904  55.297  1.00  0.00           C  
ATOM   3181  OE1 GLU   196      35.716  43.710  55.679  1.00  0.00           O  
ATOM   3182  OE2 GLU   196      34.882  45.028  54.222  1.00  0.00           O  
ATOM   3183  C   GLU   196      37.569  47.913  58.183  1.00  0.00           C  
ATOM   3184  O   GLU   196      38.577  47.397  58.730  1.00  0.00           O  
ATOM   3185  N   ILE   197      37.675  49.010  57.440  1.00  0.00           N  
ATOM   3186  H   ILE   197      36.746  49.290  57.160  1.00  0.00           H  
ATOM   3187  CA  ILE   197      38.901  49.760  57.125  1.00  0.00           C  
ATOM   3188  HA  ILE   197      39.640  48.990  56.903  1.00  0.00           H  
ATOM   3189  CB  ILE   197      38.756  50.834  55.993  1.00  0.00           C  
ATOM   3190  HB  ILE   197      37.782  51.301  56.139  1.00  0.00           H  
ATOM   3191  CG2 ILE   197      39.905  51.837  55.860  1.00  0.00           C  
ATOM   3192 HG21 ILE   197      40.850  51.334  56.065  1.00  0.00           H  
ATOM   3193 HG22 ILE   197      39.848  52.228  54.844  1.00  0.00           H  
ATOM   3194 HG23 ILE   197      39.882  52.615  56.623  1.00  0.00           H  
ATOM   3195  CG1 ILE   197      38.636  50.068  54.659  1.00  0.00           C  
ATOM   3196 HG12 ILE   197      39.567  49.650  54.274  1.00  0.00           H  
ATOM   3197 HG13 ILE   197      38.059  49.157  54.814  1.00  0.00           H  
ATOM   3198  CD1 ILE   197      37.950  50.855  53.526  1.00  0.00           C  
ATOM   3199 HD11 ILE   197      38.014  50.204  52.655  1.00  0.00           H  
ATOM   3200 HD12 ILE   197      36.893  50.969  53.764  1.00  0.00           H  
ATOM   3201 HD13 ILE   197      38.447  51.807  53.338  1.00  0.00           H  
ATOM   3202  C   ILE   197      39.381  50.429  58.446  1.00  0.00           C  
ATOM   3203  O   ILE   197      40.532  50.300  58.927  1.00  0.00           O  
ATOM   3204  N   TYR   198      38.462  51.086  59.133  1.00  0.00           N  
ATOM   3205  H   TYR   198      37.517  51.091  58.775  1.00  0.00           H  
ATOM   3206  CA  TYR   198      38.714  51.685  60.445  1.00  0.00           C  
ATOM   3207  HA  TYR   198      39.616  52.295  60.483  1.00  0.00           H  
ATOM   3208  CB  TYR   198      37.592  52.603  60.801  1.00  0.00           C  
ATOM   3209  HB2 TYR   198      36.612  52.132  60.726  1.00  0.00           H  
ATOM   3210  HB3 TYR   198      37.721  52.813  61.863  1.00  0.00           H  
ATOM   3211  CG  TYR   198      37.655  53.990  60.182  1.00  0.00           C  
ATOM   3212  CD1 TYR   198      37.576  54.176  58.788  1.00  0.00           C  
ATOM   3213  HD1 TYR   198      37.244  53.430  58.081  1.00  0.00           H  
ATOM   3214  CE1 TYR   198      37.833  55.449  58.222  1.00  0.00           C  
ATOM   3215  HE1 TYR   198      37.653  55.643  57.175  1.00  0.00           H  
ATOM   3216  CZ  TYR   198      38.226  56.529  59.002  1.00  0.00           C  
ATOM   3217  OH  TYR   198      38.518  57.717  58.391  1.00  0.00           O  
ATOM   3218  HH  TYR   198      38.804  58.410  58.991  1.00  0.00           H  
ATOM   3219  CE2 TYR   198      38.432  56.303  60.376  1.00  0.00           C  
ATOM   3220  HE2 TYR   198      38.801  57.165  60.912  1.00  0.00           H  
ATOM   3221  CD2 TYR   198      38.107  55.109  60.972  1.00  0.00           C  
ATOM   3222  HD2 TYR   198      38.362  54.862  61.992  1.00  0.00           H  
ATOM   3223  C   TYR   198      38.867  50.630  61.526  1.00  0.00           C  
ATOM   3224  O   TYR   198      39.466  51.006  62.560  1.00  0.00           O  
ATOM   3225  N   SER   199      38.407  49.377  61.372  1.00  0.00           N  
ATOM   3226  H   SER   199      37.842  49.325  60.536  1.00  0.00           H  
ATOM   3227  CA  SER   199      38.641  48.245  62.289  1.00  0.00           C  
ATOM   3228  HA  SER   199      38.823  48.582  63.310  1.00  0.00           H  
ATOM   3229  CB  SER   199      37.374  47.383  62.383  1.00  0.00           C  
ATOM   3230  HB2 SER   199      37.060  47.090  61.381  1.00  0.00           H  
ATOM   3231  HB3 SER   199      37.595  46.514  63.003  1.00  0.00           H  
ATOM   3232  OG  SER   199      36.367  48.182  63.033  1.00  0.00           O  
ATOM   3233  HG  SER   199      35.758  48.441  62.337  1.00  0.00           H  
ATOM   3234  C   SER   199      39.842  47.394  61.934  1.00  0.00           C  
ATOM   3235  O   SER   199      40.083  46.407  62.593  1.00  0.00           O  
ATOM   3236  N   LEU   200      40.606  47.814  60.964  1.00  0.00           N  
ATOM   3237  H   LEU   200      40.315  48.667  60.507  1.00  0.00           H  
ATOM   3238  CA  LEU   200      41.873  47.197  60.477  1.00  0.00           C  
ATOM   3239  HA  LEU   200      42.117  47.713  59.548  1.00  0.00           H  
ATOM   3240  CB  LEU   200      43.105  47.532  61.364  1.00  0.00           C  
ATOM   3241  HB2 LEU   200      42.899  47.071  62.330  1.00  0.00           H  
ATOM   3242  HB3 LEU   200      43.964  47.132  60.825  1.00  0.00           H  
ATOM   3243  CG  LEU   200      43.467  49.009  61.703  1.00  0.00           C  
ATOM   3244  HG  LEU   200      42.616  49.526  62.148  1.00  0.00           H  
ATOM   3245  CD1 LEU   200      44.630  49.083  62.733  1.00  0.00           C  
ATOM   3246 HD11 LEU   200      45.526  48.925  62.132  1.00  0.00           H  
ATOM   3247 HD12 LEU   200      44.647  50.114  63.088  1.00  0.00           H  
ATOM   3248 HD13 LEU   200      44.471  48.390  63.560  1.00  0.00           H  
ATOM   3249  CD2 LEU   200      43.659  49.745  60.408  1.00  0.00           C  
ATOM   3250 HD21 LEU   200      42.757  49.609  59.811  1.00  0.00           H  
ATOM   3251 HD22 LEU   200      43.799  50.808  60.601  1.00  0.00           H  
ATOM   3252 HD23 LEU   200      44.416  49.266  59.786  1.00  0.00           H  
ATOM   3253  C   LEU   200      41.666  45.710  60.169  1.00  0.00           C  
ATOM   3254  O   LEU   200      42.385  44.847  60.635  1.00  0.00           O  
ATOM   3255  N   GLY   201      40.616  45.413  59.460  1.00  0.00           N  
ATOM   3256  H   GLY   201      40.130  46.224  59.106  1.00  0.00           H  
ATOM   3257  CA  GLY   201      40.452  44.083  58.745  1.00  0.00           C  
ATOM   3258  HA2 GLY   201      39.776  44.214  57.900  1.00  0.00           H  
ATOM   3259  HA3 GLY   201      41.435  43.742  58.420  1.00  0.00           H  
ATOM   3260  C   GLY   201      39.818  43.030  59.567  1.00  0.00           C  
ATOM   3261  O   GLY   201      39.891  41.865  59.140  1.00  0.00           O  
ATOM   3262  N   LYS   202      39.398  43.294  60.785  1.00  0.00           N  
ATOM   3263  H   LYS   202      39.563  44.239  61.102  1.00  0.00           H  
ATOM   3264  CA  LYS   202      38.567  42.444  61.669  1.00  0.00           C  
ATOM   3265  HA  LYS   202      39.087  41.503  61.846  1.00  0.00           H  
ATOM   3266  CB  LYS   202      38.379  43.162  63.006  1.00  0.00           C  
ATOM   3267  HB2 LYS   202      37.973  44.149  62.786  1.00  0.00           H  
ATOM   3268  HB3 LYS   202      37.729  42.506  63.585  1.00  0.00           H  
ATOM   3269  CG  LYS   202      39.658  43.468  63.819  1.00  0.00           C  
ATOM   3270  HG2 LYS   202      40.002  42.491  64.158  1.00  0.00           H  
ATOM   3271  HG3 LYS   202      40.343  43.969  63.134  1.00  0.00           H  
ATOM   3272  CD  LYS   202      39.516  44.281  65.089  1.00  0.00           C  
ATOM   3273  HD2 LYS   202      38.879  45.160  64.994  1.00  0.00           H  
ATOM   3274  HD3 LYS   202      39.068  43.640  65.848  1.00  0.00           H  
ATOM   3275  CE  LYS   202      40.863  44.692  65.658  1.00  0.00           C  
ATOM   3276  HE2 LYS   202      40.697  45.087  66.661  1.00  0.00           H  
ATOM   3277  HE3 LYS   202      41.479  43.795  65.728  1.00  0.00           H  
ATOM   3278  NZ  LYS   202      41.656  45.582  64.849  1.00  0.00           N  
ATOM   3279  HZ1 LYS   202      41.792  45.226  63.914  1.00  0.00           H  
ATOM   3280  HZ2 LYS   202      41.242  46.494  64.719  1.00  0.00           H  
ATOM   3281  HZ3 LYS   202      42.557  45.707  65.287  1.00  0.00           H  
ATOM   3282  C   LYS   202      37.241  42.236  60.929  1.00  0.00           C  
ATOM   3283  O   LYS   202      36.675  43.212  60.430  1.00  0.00           O  
ATOM   3284  N   MET   203      36.695  40.981  61.007  1.00  0.00           N  
ATOM   3285  H   MET   203      37.211  40.216  61.417  1.00  0.00           H  
ATOM   3286  CA  MET   203      35.383  40.687  60.388  1.00  0.00           C  
ATOM   3287  HA  MET   203      35.394  41.180  59.416  1.00  0.00           H  
ATOM   3288  CB  MET   203      35.336  39.198  60.134  1.00  0.00           C  
ATOM   3289  HB2 MET   203      36.050  38.953  59.347  1.00  0.00           H  
ATOM   3290  HB3 MET   203      35.530  38.686  61.077  1.00  0.00           H  
ATOM   3291  CG  MET   203      34.010  38.703  59.574  1.00  0.00           C  
ATOM   3292  HG2 MET   203      33.278  38.959  60.340  1.00  0.00           H  
ATOM   3293  HG3 MET   203      33.823  39.348  58.715  1.00  0.00           H  
ATOM   3294  SD  MET   203      33.842  36.876  59.236  1.00  0.00           S  
ATOM   3295  CE  MET   203      34.056  36.297  60.914  1.00  0.00           C  
ATOM   3296  HE1 MET   203      33.791  35.239  60.929  1.00  0.00           H  
ATOM   3297  HE2 MET   203      35.087  36.371  61.261  1.00  0.00           H  
ATOM   3298  HE3 MET   203      33.301  36.784  61.531  1.00  0.00           H  
ATOM   3299  C   MET   203      34.166  41.262  61.146  1.00  0.00           C  
ATOM   3300  O   MET   203      34.042  41.095  62.377  1.00  0.00           O  
ATOM   3301  N   PRO   204      33.232  41.931  60.449  1.00  0.00           N  
ATOM   3302  CD  PRO   204      33.190  42.339  59.068  1.00  0.00           C  
ATOM   3303  HD2 PRO   204      32.835  41.451  58.545  1.00  0.00           H  
ATOM   3304  HD3 PRO   204      34.058  42.567  58.450  1.00  0.00           H  
ATOM   3305  CG  PRO   204      32.167  43.454  58.994  1.00  0.00           C  
ATOM   3306  HG2 PRO   204      31.871  43.592  57.955  1.00  0.00           H  
ATOM   3307  HG3 PRO   204      32.634  44.385  59.316  1.00  0.00           H  
ATOM   3308  CB  PRO   204      31.144  43.085  59.993  1.00  0.00           C  
ATOM   3309  HB2 PRO   204      30.470  42.372  59.518  1.00  0.00           H  
ATOM   3310  HB3 PRO   204      30.563  43.940  60.339  1.00  0.00           H  
ATOM   3311  CA  PRO   204      31.963  42.320  61.087  1.00  0.00           C  
ATOM   3312  HA  PRO   204      32.169  42.983  61.927  1.00  0.00           H  
ATOM   3313  C   PRO   204      31.112  41.165  61.577  1.00  0.00           C  
ATOM   3314  O   PRO   204      30.896  40.190  60.901  1.00  0.00           O  
ATOM   3315  N   TYR   205      30.394  41.365  62.698  1.00  0.00           N  
ATOM   3316  H   TYR   205      30.531  42.266  63.134  1.00  0.00           H  
ATOM   3317  CA  TYR   205      29.476  40.399  63.296  1.00  0.00           C  
ATOM   3318  HA  TYR   205      29.273  40.910  64.237  1.00  0.00           H  
ATOM   3319  CB  TYR   205      28.126  40.224  62.572  1.00  0.00           C  
ATOM   3320  HB2 TYR   205      28.383  39.855  61.579  1.00  0.00           H  
ATOM   3321  HB3 TYR   205      27.489  39.590  63.189  1.00  0.00           H  
ATOM   3322  CG  TYR   205      27.330  41.459  62.372  1.00  0.00           C  
ATOM   3323  CD1 TYR   205      26.461  41.875  63.443  1.00  0.00           C  
ATOM   3324  HD1 TYR   205      26.402  41.337  64.377  1.00  0.00           H  
ATOM   3325  CE1 TYR   205      25.712  43.079  63.240  1.00  0.00           C  
ATOM   3326  HE1 TYR   205      25.057  43.331  64.061  1.00  0.00           H  
ATOM   3327  CZ  TYR   205      25.700  43.689  61.970  1.00  0.00           C  
ATOM   3328  OH  TYR   205      24.990  44.823  61.865  1.00  0.00           O  
ATOM   3329  HH  TYR   205      24.189  44.751  62.391  1.00  0.00           H  
ATOM   3330  CE2 TYR   205      26.572  43.258  60.963  1.00  0.00           C  
ATOM   3331  HE2 TYR   205      26.598  43.868  60.072  1.00  0.00           H  
ATOM   3332  CD2 TYR   205      27.409  42.160  61.108  1.00  0.00           C  
ATOM   3333  HD2 TYR   205      28.120  41.825  60.367  1.00  0.00           H  
ATOM   3334  C   TYR   205      30.162  39.083  63.657  1.00  0.00           C  
ATOM   3335  O   TYR   205      29.609  37.988  63.565  1.00  0.00           O  
ATOM   3336  N   GLU   206      31.451  39.124  64.033  1.00  0.00           N  
ATOM   3337  H   GLU   206      31.887  40.035  64.011  1.00  0.00           H  
ATOM   3338  CA  GLU   206      32.364  37.983  64.286  1.00  0.00           C  
ATOM   3339  HA  GLU   206      32.469  37.459  63.337  1.00  0.00           H  
ATOM   3340  CB  GLU   206      33.652  38.558  64.789  1.00  0.00           C  
ATOM   3341  HB2 GLU   206      34.058  39.271  64.072  1.00  0.00           H  
ATOM   3342  HB3 GLU   206      33.483  39.031  65.756  1.00  0.00           H  
ATOM   3343  CG  GLU   206      34.667  37.466  65.086  1.00  0.00           C  
ATOM   3344  HG2 GLU   206      34.504  36.948  66.031  1.00  0.00           H  
ATOM   3345  HG3 GLU   206      34.562  36.682  64.336  1.00  0.00           H  
ATOM   3346  CD  GLU   206      36.112  37.980  65.126  1.00  0.00           C  
ATOM   3347  OE1 GLU   206      36.362  39.139  65.508  1.00  0.00           O  
ATOM   3348  OE2 GLU   206      37.036  37.179  64.853  1.00  0.00           O  
ATOM   3349  C   GLU   206      31.812  36.897  65.224  1.00  0.00           C  
ATOM   3350  O   GLU   206      31.697  35.716  64.933  1.00  0.00           O  
ATOM   3351  N   ARG   207      31.287  37.383  66.299  1.00  0.00           N  
ATOM   3352  H   ARG   207      31.362  38.381  66.435  1.00  0.00           H  
ATOM   3353  CA  ARG   207      30.532  36.610  67.340  1.00  0.00           C  
ATOM   3354  HA  ARG   207      31.142  35.791  67.721  1.00  0.00           H  
ATOM   3355  CB  ARG   207      30.370  37.393  68.636  1.00  0.00           C  
ATOM   3356  HB2 ARG   207      31.387  37.660  68.924  1.00  0.00           H  
ATOM   3357  HB3 ARG   207      29.821  38.313  68.437  1.00  0.00           H  
ATOM   3358  CG  ARG   207      29.627  36.647  69.748  1.00  0.00           C  
ATOM   3359  HG2 ARG   207      29.768  35.567  69.769  1.00  0.00           H  
ATOM   3360  HG3 ARG   207      30.159  37.030  70.619  1.00  0.00           H  
ATOM   3361  CD  ARG   207      28.229  37.054  69.807  1.00  0.00           C  
ATOM   3362  HD2 ARG   207      28.268  38.116  70.048  1.00  0.00           H  
ATOM   3363  HD3 ARG   207      27.738  36.921  68.843  1.00  0.00           H  
ATOM   3364  NE  ARG   207      27.621  36.270  70.919  1.00  0.00           N  
ATOM   3365  HE  ARG   207      27.635  36.746  71.810  1.00  0.00           H  
ATOM   3366  CZ  ARG   207      27.310  35.016  70.909  1.00  0.00           C  
ATOM   3367  NH1 ARG   207      27.264  34.305  69.786  1.00  0.00           N  
ATOM   3368 HH11 ARG   207      27.643  34.725  68.949  1.00  0.00           H  
ATOM   3369 HH12 ARG   207      27.491  33.324  69.864  1.00  0.00           H  
ATOM   3370  NH2 ARG   207      27.069  34.442  72.042  1.00  0.00           N  
ATOM   3371 HH21 ARG   207      27.083  35.021  72.870  1.00  0.00           H  
ATOM   3372 HH22 ARG   207      26.886  33.451  71.977  1.00  0.00           H  
ATOM   3373  C   ARG   207      29.256  35.821  66.747  1.00  0.00           C  
ATOM   3374  O   ARG   207      28.692  35.062  67.509  1.00  0.00           O  
ATOM   3375  N   PHE   208      28.941  35.894  65.439  1.00  0.00           N  
ATOM   3376  H   PHE   208      29.393  36.620  64.900  1.00  0.00           H  
ATOM   3377  CA  PHE   208      27.731  35.255  64.880  1.00  0.00           C  
ATOM   3378  HA  PHE   208      27.363  34.545  65.620  1.00  0.00           H  
ATOM   3379  CB  PHE   208      26.662  36.373  64.716  1.00  0.00           C  
ATOM   3380  HB2 PHE   208      26.972  36.996  63.877  1.00  0.00           H  
ATOM   3381  HB3 PHE   208      25.721  35.925  64.397  1.00  0.00           H  
ATOM   3382  CG  PHE   208      26.385  37.208  65.969  1.00  0.00           C  
ATOM   3383  CD1 PHE   208      25.680  36.551  66.991  1.00  0.00           C  
ATOM   3384  HD1 PHE   208      25.438  35.507  66.857  1.00  0.00           H  
ATOM   3385  CE1 PHE   208      25.334  37.322  68.142  1.00  0.00           C  
ATOM   3386  HE1 PHE   208      24.850  36.867  68.993  1.00  0.00           H  
ATOM   3387  CZ  PHE   208      25.657  38.695  68.263  1.00  0.00           C  
ATOM   3388  HZ  PHE   208      25.234  39.228  69.101  1.00  0.00           H  
ATOM   3389  CE2 PHE   208      26.564  39.282  67.299  1.00  0.00           C  
ATOM   3390  HE2 PHE   208      26.795  40.336  67.345  1.00  0.00           H  
ATOM   3391  CD2 PHE   208      26.805  38.591  66.146  1.00  0.00           C  
ATOM   3392  HD2 PHE   208      27.303  39.088  65.327  1.00  0.00           H  
ATOM   3393  C   PHE   208      28.138  34.591  63.553  1.00  0.00           C  
ATOM   3394  O   PHE   208      29.133  34.909  62.821  1.00  0.00           O  
ATOM   3395  N   THR   209      27.322  33.593  63.222  1.00  0.00           N  
ATOM   3396  H   THR   209      26.520  33.473  63.825  1.00  0.00           H  
ATOM   3397  CA  THR   209      27.288  32.812  61.938  1.00  0.00           C  
ATOM   3398  HA  THR   209      28.254  32.460  61.577  1.00  0.00           H  
ATOM   3399  CB  THR   209      26.450  31.514  62.186  1.00  0.00           C  
ATOM   3400  HB  THR   209      26.477  30.930  61.267  1.00  0.00           H  
ATOM   3401  CG2 THR   209      26.851  30.503  63.292  1.00  0.00           C  
ATOM   3402 HG21 THR   209      25.969  30.054  63.747  1.00  0.00           H  
ATOM   3403 HG22 THR   209      27.454  29.753  62.781  1.00  0.00           H  
ATOM   3404 HG23 THR   209      27.267  31.057  64.134  1.00  0.00           H  
ATOM   3405  OG1 THR   209      25.191  31.870  62.630  1.00  0.00           O  
ATOM   3406  HG1 THR   209      25.389  32.244  63.492  1.00  0.00           H  
ATOM   3407  C   THR   209      26.494  33.618  60.825  1.00  0.00           C  
ATOM   3408  O   THR   209      25.775  34.558  61.088  1.00  0.00           O  
ATOM   3409  N   ASN   210      26.627  33.131  59.596  1.00  0.00           N  
ATOM   3410  H   ASN   210      27.251  32.355  59.423  1.00  0.00           H  
ATOM   3411  CA  ASN   210      25.885  33.775  58.513  1.00  0.00           C  
ATOM   3412  HA  ASN   210      26.281  34.783  58.390  1.00  0.00           H  
ATOM   3413  CB  ASN   210      26.146  33.026  57.174  1.00  0.00           C  
ATOM   3414  HB2 ASN   210      25.884  31.979  57.326  1.00  0.00           H  
ATOM   3415  HB3 ASN   210      25.568  33.418  56.338  1.00  0.00           H  
ATOM   3416  CG  ASN   210      27.609  33.159  56.810  1.00  0.00           C  
ATOM   3417  OD1 ASN   210      28.295  34.117  57.069  1.00  0.00           O  
ATOM   3418  ND2 ASN   210      28.100  32.163  56.134  1.00  0.00           N  
ATOM   3419 HD21 ASN   210      29.081  32.304  55.942  1.00  0.00           H  
ATOM   3420 HD22 ASN   210      27.597  31.303  55.971  1.00  0.00           H  
ATOM   3421  C   ASN   210      24.333  33.941  58.676  1.00  0.00           C  
ATOM   3422  O   ASN   210      23.795  35.004  58.419  1.00  0.00           O  
ATOM   3423  N   SER   211      23.608  32.891  59.021  1.00  0.00           N  
ATOM   3424  H   SER   211      24.143  32.067  59.256  1.00  0.00           H  
ATOM   3425  CA  SER   211      22.204  32.928  59.291  1.00  0.00           C  
ATOM   3426  HA  SER   211      21.745  33.328  58.387  1.00  0.00           H  
ATOM   3427  CB  SER   211      21.598  31.562  59.439  1.00  0.00           C  
ATOM   3428  HB2 SER   211      21.869  30.955  58.575  1.00  0.00           H  
ATOM   3429  HB3 SER   211      21.771  31.074  60.398  1.00  0.00           H  
ATOM   3430  OG  SER   211      20.179  31.690  59.458  1.00  0.00           O  
ATOM   3431  HG  SER   211      19.903  30.867  59.869  1.00  0.00           H  
ATOM   3432  C   SER   211      21.754  33.808  60.477  1.00  0.00           C  
ATOM   3433  O   SER   211      20.719  34.462  60.484  1.00  0.00           O  
ATOM   3434  N   GLU   212      22.550  33.970  61.592  1.00  0.00           N  
ATOM   3435  H   GLU   212      23.426  33.473  61.671  1.00  0.00           H  
ATOM   3436  CA  GLU   212      22.289  34.903  62.650  1.00  0.00           C  
ATOM   3437  HA  GLU   212      21.268  34.887  63.033  1.00  0.00           H  
ATOM   3438  CB  GLU   212      23.185  34.617  63.837  1.00  0.00           C  
ATOM   3439  HB2 GLU   212      24.227  34.523  63.534  1.00  0.00           H  
ATOM   3440  HB3 GLU   212      23.152  35.479  64.503  1.00  0.00           H  
ATOM   3441  CG  GLU   212      22.888  33.316  64.679  1.00  0.00           C  
ATOM   3442  HG2 GLU   212      22.054  33.736  65.242  1.00  0.00           H  
ATOM   3443  HG3 GLU   212      22.517  32.512  64.044  1.00  0.00           H  
ATOM   3444  CD  GLU   212      24.040  32.847  65.557  1.00  0.00           C  
ATOM   3445  OE1 GLU   212      23.885  32.419  66.764  1.00  0.00           O  
ATOM   3446  OE2 GLU   212      25.181  32.896  65.026  1.00  0.00           O  
ATOM   3447  C   GLU   212      22.547  36.355  62.151  1.00  0.00           C  
ATOM   3448  O   GLU   212      21.936  37.287  62.620  1.00  0.00           O  
ATOM   3449  N   THR   213      23.467  36.559  61.195  1.00  0.00           N  
ATOM   3450  H   THR   213      23.845  35.707  60.805  1.00  0.00           H  
ATOM   3451  CA  THR   213      23.803  37.958  60.767  1.00  0.00           C  
ATOM   3452  HA  THR   213      23.737  38.513  61.702  1.00  0.00           H  
ATOM   3453  CB  THR   213      25.209  38.083  60.217  1.00  0.00           C  
ATOM   3454  HB  THR   213      25.323  37.593  59.250  1.00  0.00           H  
ATOM   3455  CG2 THR   213      25.565  39.513  60.006  1.00  0.00           C  
ATOM   3456 HG21 THR   213      24.944  39.746  59.142  1.00  0.00           H  
ATOM   3457 HG22 THR   213      25.490  40.146  60.891  1.00  0.00           H  
ATOM   3458 HG23 THR   213      26.587  39.658  59.656  1.00  0.00           H  
ATOM   3459  OG1 THR   213      26.244  37.481  61.002  1.00  0.00           O  
ATOM   3460  HG1 THR   213      26.008  36.577  61.225  1.00  0.00           H  
ATOM   3461  C   THR   213      22.665  38.432  59.872  1.00  0.00           C  
ATOM   3462  O   THR   213      22.217  39.629  59.830  1.00  0.00           O  
ATOM   3463  N   ALA   214      22.098  37.545  59.064  1.00  0.00           N  
ATOM   3464  H   ALA   214      22.513  36.627  58.987  1.00  0.00           H  
ATOM   3465  CA  ALA   214      20.897  37.790  58.201  1.00  0.00           C  
ATOM   3466  HA  ALA   214      21.165  38.668  57.613  1.00  0.00           H  
ATOM   3467  CB  ALA   214      20.687  36.544  57.404  1.00  0.00           C  
ATOM   3468  HB1 ALA   214      20.602  35.602  57.945  1.00  0.00           H  
ATOM   3469  HB2 ALA   214      19.771  36.664  56.827  1.00  0.00           H  
ATOM   3470  HB3 ALA   214      21.443  36.475  56.622  1.00  0.00           H  
ATOM   3471  C   ALA   214      19.621  38.160  59.133  1.00  0.00           C  
ATOM   3472  O   ALA   214      18.845  39.081  58.802  1.00  0.00           O  
ATOM   3473  N   GLU   215      19.584  37.533  60.306  1.00  0.00           N  
ATOM   3474  H   GLU   215      19.933  36.585  60.293  1.00  0.00           H  
ATOM   3475  CA  GLU   215      18.640  38.005  61.337  1.00  0.00           C  
ATOM   3476  HA  GLU   215      17.664  38.110  60.865  1.00  0.00           H  
ATOM   3477  CB  GLU   215      18.526  36.913  62.410  1.00  0.00           C  
ATOM   3478  HB2 GLU   215      18.034  36.056  61.950  1.00  0.00           H  
ATOM   3479  HB3 GLU   215      19.459  36.443  62.720  1.00  0.00           H  
ATOM   3480  CG  GLU   215      17.827  37.348  63.765  1.00  0.00           C  
ATOM   3481  HG2 GLU   215      18.152  36.598  64.487  1.00  0.00           H  
ATOM   3482  HG3 GLU   215      18.214  38.318  64.075  1.00  0.00           H  
ATOM   3483  CD  GLU   215      16.325  37.331  63.557  1.00  0.00           C  
ATOM   3484  OE1 GLU   215      15.588  37.525  64.514  1.00  0.00           O  
ATOM   3485  OE2 GLU   215      15.897  37.093  62.390  1.00  0.00           O  
ATOM   3486  C   GLU   215      19.003  39.334  61.889  1.00  0.00           C  
ATOM   3487  O   GLU   215      18.095  40.174  61.984  1.00  0.00           O  
ATOM   3488  N   HIE   216      20.279  39.643  62.262  1.00  0.00           N  
ATOM   3489  H   HIE   216      20.871  38.834  62.386  1.00  0.00           H  
ATOM   3490  CA  HIE   216      20.601  40.881  62.954  1.00  0.00           C  
ATOM   3491  HA  HIE   216      19.926  41.040  63.796  1.00  0.00           H  
ATOM   3492  CB  HIE   216      22.066  40.871  63.509  1.00  0.00           C  
ATOM   3493  HB2 HIE   216      22.627  40.459  62.670  1.00  0.00           H  
ATOM   3494  HB3 HIE   216      22.379  41.866  63.825  1.00  0.00           H  
ATOM   3495  CG  HIE   216      22.299  40.034  64.725  1.00  0.00           C  
ATOM   3496  ND1 HIE   216      21.539  40.099  65.876  1.00  0.00           N  
ATOM   3497  CE1 HIE   216      22.151  39.297  66.767  1.00  0.00           C  
ATOM   3498  HE1 HIE   216      21.691  38.977  67.690  1.00  0.00           H  
ATOM   3499  NE2 HIE   216      23.234  38.710  66.235  1.00  0.00           N  
ATOM   3500  HE2 HIE   216      23.993  38.242  66.709  1.00  0.00           H  
ATOM   3501  CD2 HIE   216      23.269  39.142  64.886  1.00  0.00           C  
ATOM   3502  HD2 HIE   216      23.946  38.826  64.106  1.00  0.00           H  
ATOM   3503  C   HIE   216      20.330  42.089  62.038  1.00  0.00           C  
ATOM   3504  O   HIE   216      19.866  43.095  62.505  1.00  0.00           O  
ATOM   3505  N   ILE   217      20.607  41.974  60.741  1.00  0.00           N  
ATOM   3506  H   ILE   217      21.244  41.217  60.538  1.00  0.00           H  
ATOM   3507  CA  ILE   217      20.387  42.982  59.754  1.00  0.00           C  
ATOM   3508  HA  ILE   217      20.746  43.937  60.137  1.00  0.00           H  
ATOM   3509  CB  ILE   217      21.037  42.658  58.430  1.00  0.00           C  
ATOM   3510  HB  ILE   217      20.916  41.631  58.085  1.00  0.00           H  
ATOM   3511  CG2 ILE   217      20.545  43.568  57.319  1.00  0.00           C  
ATOM   3512 HG21 ILE   217      20.884  43.288  56.321  1.00  0.00           H  
ATOM   3513 HG22 ILE   217      19.485  43.327  57.237  1.00  0.00           H  
ATOM   3514 HG23 ILE   217      20.593  44.610  57.633  1.00  0.00           H  
ATOM   3515  CG1 ILE   217      22.634  42.878  58.531  1.00  0.00           C  
ATOM   3516 HG12 ILE   217      22.954  43.919  58.565  1.00  0.00           H  
ATOM   3517 HG13 ILE   217      22.890  42.457  59.503  1.00  0.00           H  
ATOM   3518  CD1 ILE   217      23.512  42.129  57.516  1.00  0.00           C  
ATOM   3519 HD11 ILE   217      24.570  42.131  57.776  1.00  0.00           H  
ATOM   3520 HD12 ILE   217      23.239  41.074  57.493  1.00  0.00           H  
ATOM   3521 HD13 ILE   217      23.338  42.647  56.573  1.00  0.00           H  
ATOM   3522  C   ILE   217      18.883  43.065  59.573  1.00  0.00           C  
ATOM   3523  O   ILE   217      18.389  44.200  59.640  1.00  0.00           O  
ATOM   3524  N   ALA   218      18.084  41.973  59.412  1.00  0.00           N  
ATOM   3525  H   ALA   218      18.543  41.073  59.392  1.00  0.00           H  
ATOM   3526  CA  ALA   218      16.611  42.089  59.216  1.00  0.00           C  
ATOM   3527  HA  ALA   218      16.423  42.784  58.398  1.00  0.00           H  
ATOM   3528  CB  ALA   218      16.006  40.697  58.884  1.00  0.00           C  
ATOM   3529  HB1 ALA   218      16.559  40.242  58.063  1.00  0.00           H  
ATOM   3530  HB2 ALA   218      16.177  40.023  59.723  1.00  0.00           H  
ATOM   3531  HB3 ALA   218      14.979  40.895  58.577  1.00  0.00           H  
ATOM   3532  C   ALA   218      15.949  42.623  60.530  1.00  0.00           C  
ATOM   3533  O   ALA   218      14.799  43.134  60.537  1.00  0.00           O  
ATOM   3534  N   GLN   219      16.620  42.546  61.694  1.00  0.00           N  
ATOM   3535  H   GLN   219      17.477  42.012  61.685  1.00  0.00           H  
ATOM   3536  CA  GLN   219      16.269  43.158  62.965  1.00  0.00           C  
ATOM   3537  HA  GLN   219      15.190  43.313  62.964  1.00  0.00           H  
ATOM   3538  CB  GLN   219      16.621  42.288  64.166  1.00  0.00           C  
ATOM   3539  HB2 GLN   219      17.703  42.156  64.151  1.00  0.00           H  
ATOM   3540  HB3 GLN   219      16.331  42.791  65.088  1.00  0.00           H  
ATOM   3541  CG  GLN   219      15.919  40.867  64.131  1.00  0.00           C  
ATOM   3542  HG2 GLN   219      16.005  40.441  63.131  1.00  0.00           H  
ATOM   3543  HG3 GLN   219      16.407  40.173  64.816  1.00  0.00           H  
ATOM   3544  CD  GLN   219      14.493  40.875  64.617  1.00  0.00           C  
ATOM   3545  OE1 GLN   219      13.803  41.907  64.783  1.00  0.00           O  
ATOM   3546  NE2 GLN   219      13.925  39.727  64.750  1.00  0.00           N  
ATOM   3547 HE21 GLN   219      13.056  39.633  65.256  1.00  0.00           H  
ATOM   3548 HE22 GLN   219      14.509  38.949  64.477  1.00  0.00           H  
ATOM   3549  C   GLN   219      16.816  44.567  63.188  1.00  0.00           C  
ATOM   3550  O   GLN   219      16.763  45.061  64.306  1.00  0.00           O  
ATOM   3551  N   GLY   220      17.412  45.184  62.162  1.00  0.00           N  
ATOM   3552  H   GLY   220      17.349  44.663  61.299  1.00  0.00           H  
ATOM   3553  CA  GLY   220      17.908  46.557  62.087  1.00  0.00           C  
ATOM   3554  HA2 GLY   220      18.401  46.746  61.134  1.00  0.00           H  
ATOM   3555  HA3 GLY   220      17.106  47.280  62.237  1.00  0.00           H  
ATOM   3556  C   GLY   220      18.992  46.890  63.131  1.00  0.00           C  
ATOM   3557  O   GLY   220      19.079  48.084  63.501  1.00  0.00           O  
ATOM   3558  N   LEU   221      19.820  45.910  63.586  1.00  0.00           N  
ATOM   3559  H   LEU   221      19.799  44.993  63.164  1.00  0.00           H  
ATOM   3560  CA  LEU   221      20.902  46.090  64.550  1.00  0.00           C  
ATOM   3561  HA  LEU   221      20.695  46.974  65.153  1.00  0.00           H  
ATOM   3562  CB  LEU   221      20.936  44.909  65.507  1.00  0.00           C  
ATOM   3563  HB2 LEU   221      21.342  44.051  64.971  1.00  0.00           H  
ATOM   3564  HB3 LEU   221      21.601  45.150  66.335  1.00  0.00           H  
ATOM   3565  CG  LEU   221      19.677  44.434  66.198  1.00  0.00           C  
ATOM   3566  HG  LEU   221      18.946  44.192  65.426  1.00  0.00           H  
ATOM   3567  CD1 LEU   221      19.855  43.167  67.056  1.00  0.00           C  
ATOM   3568 HD11 LEU   221      20.637  43.352  67.793  1.00  0.00           H  
ATOM   3569 HD12 LEU   221      18.887  43.142  67.555  1.00  0.00           H  
ATOM   3570 HD13 LEU   221      19.951  42.296  66.408  1.00  0.00           H  
ATOM   3571  CD2 LEU   221      19.171  45.488  67.167  1.00  0.00           C  
ATOM   3572 HD21 LEU   221      19.140  46.479  66.715  1.00  0.00           H  
ATOM   3573 HD22 LEU   221      18.280  45.113  67.670  1.00  0.00           H  
ATOM   3574 HD23 LEU   221      19.820  45.573  68.039  1.00  0.00           H  
ATOM   3575  C   LEU   221      22.271  46.336  63.867  1.00  0.00           C  
ATOM   3576  O   LEU   221      23.070  45.448  63.679  1.00  0.00           O  
ATOM   3577  N   ARG   222      22.540  47.658  63.622  1.00  0.00           N  
ATOM   3578  H   ARG   222      21.777  48.233  63.948  1.00  0.00           H  
ATOM   3579  CA  ARG   222      23.789  48.237  63.001  1.00  0.00           C  
ATOM   3580  HA  ARG   222      23.949  47.580  62.146  1.00  0.00           H  
ATOM   3581  CB  ARG   222      23.582  49.684  62.523  1.00  0.00           C  
ATOM   3582  HB2 ARG   222      23.340  50.203  63.450  1.00  0.00           H  
ATOM   3583  HB3 ARG   222      24.527  50.020  62.096  1.00  0.00           H  
ATOM   3584  CG  ARG   222      22.437  49.953  61.569  1.00  0.00           C  
ATOM   3585  HG2 ARG   222      22.862  49.816  60.574  1.00  0.00           H  
ATOM   3586  HG3 ARG   222      21.573  49.295  61.658  1.00  0.00           H  
ATOM   3587  CD  ARG   222      21.867  51.367  61.496  1.00  0.00           C  
ATOM   3588  HD2 ARG   222      21.342  51.606  62.421  1.00  0.00           H  
ATOM   3589  HD3 ARG   222      22.708  52.052  61.388  1.00  0.00           H  
ATOM   3590  NE  ARG   222      20.879  51.499  60.401  1.00  0.00           N  
ATOM   3591  HE  ARG   222      21.152  51.649  59.440  1.00  0.00           H  
ATOM   3592  CZ  ARG   222      19.634  51.185  60.504  1.00  0.00           C  
ATOM   3593  NH1 ARG   222      19.037  50.858  61.636  1.00  0.00           N  
ATOM   3594 HH11 ARG   222      19.559  50.980  62.492  1.00  0.00           H  
ATOM   3595 HH12 ARG   222      18.075  50.558  61.708  1.00  0.00           H  
ATOM   3596  NH2 ARG   222      18.812  51.111  59.495  1.00  0.00           N  
ATOM   3597 HH21 ARG   222      19.101  51.303  58.546  1.00  0.00           H  
ATOM   3598 HH22 ARG   222      17.821  51.155  59.681  1.00  0.00           H  
ATOM   3599  C   ARG   222      25.006  48.084  63.876  1.00  0.00           C  
ATOM   3600  O   ARG   222      24.907  48.057  65.116  1.00  0.00           O  
ATOM   3601  N   LEU   223      26.184  47.996  63.293  1.00  0.00           N  
ATOM   3602  H   LEU   223      26.272  47.844  62.298  1.00  0.00           H  
ATOM   3603  CA  LEU   223      27.476  47.844  64.020  1.00  0.00           C  
ATOM   3604  HA  LEU   223      27.336  46.972  64.660  1.00  0.00           H  
ATOM   3605  CB  LEU   223      28.611  47.357  63.043  1.00  0.00           C  
ATOM   3606  HB2 LEU   223      28.845  48.116  62.296  1.00  0.00           H  
ATOM   3607  HB3 LEU   223      29.533  47.279  63.618  1.00  0.00           H  
ATOM   3608  CG  LEU   223      28.271  46.060  62.267  1.00  0.00           C  
ATOM   3609  HG  LEU   223      27.204  46.017  62.049  1.00  0.00           H  
ATOM   3610  CD1 LEU   223      28.790  46.103  60.851  1.00  0.00           C  
ATOM   3611 HD11 LEU   223      28.807  45.134  60.352  1.00  0.00           H  
ATOM   3612 HD12 LEU   223      28.178  46.757  60.231  1.00  0.00           H  
ATOM   3613 HD13 LEU   223      29.810  46.485  60.816  1.00  0.00           H  
ATOM   3614  CD2 LEU   223      28.831  44.847  63.042  1.00  0.00           C  
ATOM   3615 HD21 LEU   223      28.460  43.991  62.478  1.00  0.00           H  
ATOM   3616 HD22 LEU   223      29.919  44.898  63.075  1.00  0.00           H  
ATOM   3617 HD23 LEU   223      28.294  44.956  63.985  1.00  0.00           H  
ATOM   3618  C   LEU   223      27.781  49.122  64.883  1.00  0.00           C  
ATOM   3619  O   LEU   223      27.748  50.284  64.439  1.00  0.00           O  
ATOM   3620  N   TYR   224      28.415  48.889  66.035  1.00  0.00           N  
ATOM   3621  H   TYR   224      28.546  47.934  66.338  1.00  0.00           H  
ATOM   3622  CA  TYR   224      28.856  49.929  66.944  1.00  0.00           C  
ATOM   3623  HA  TYR   224      28.090  50.683  67.124  1.00  0.00           H  
ATOM   3624  CB  TYR   224      29.215  49.225  68.321  1.00  0.00           C  
ATOM   3625  HB2 TYR   224      29.777  48.318  68.101  1.00  0.00           H  
ATOM   3626  HB3 TYR   224      29.841  49.807  68.997  1.00  0.00           H  
ATOM   3627  CG  TYR   224      27.931  48.860  69.042  1.00  0.00           C  
ATOM   3628  CD1 TYR   224      27.007  49.831  69.476  1.00  0.00           C  
ATOM   3629  HD1 TYR   224      27.054  50.846  69.111  1.00  0.00           H  
ATOM   3630  CE1 TYR   224      25.839  49.496  70.226  1.00  0.00           C  
ATOM   3631  HE1 TYR   224      25.169  50.268  70.575  1.00  0.00           H  
ATOM   3632  CZ  TYR   224      25.577  48.139  70.502  1.00  0.00           C  
ATOM   3633  OH  TYR   224      24.472  47.762  71.153  1.00  0.00           O  
ATOM   3634  HH  TYR   224      23.847  48.490  71.132  1.00  0.00           H  
ATOM   3635  CE2 TYR   224      26.456  47.164  69.976  1.00  0.00           C  
ATOM   3636  HE2 TYR   224      26.180  46.120  69.980  1.00  0.00           H  
ATOM   3637  CD2 TYR   224      27.551  47.476  69.184  1.00  0.00           C  
ATOM   3638  HD2 TYR   224      28.151  46.741  68.669  1.00  0.00           H  
ATOM   3639  C   TYR   224      30.137  50.656  66.443  1.00  0.00           C  
ATOM   3640  O   TYR   224      30.876  50.159  65.585  1.00  0.00           O  
ATOM   3641  N   ARG   225      30.456  51.841  66.987  1.00  0.00           N  
ATOM   3642  H   ARG   225      29.816  52.257  67.649  1.00  0.00           H  
ATOM   3643  CA  ARG   225      31.556  52.668  66.427  1.00  0.00           C  
ATOM   3644  HA  ARG   225      31.221  52.714  65.391  1.00  0.00           H  
ATOM   3645  CB  ARG   225      31.340  54.093  66.879  1.00  0.00           C  
ATOM   3646  HB2 ARG   225      30.269  54.291  66.823  1.00  0.00           H  
ATOM   3647  HB3 ARG   225      31.685  54.131  67.912  1.00  0.00           H  
ATOM   3648  CG  ARG   225      32.145  55.240  66.213  1.00  0.00           C  
ATOM   3649  HG2 ARG   225      33.185  55.061  66.487  1.00  0.00           H  
ATOM   3650  HG3 ARG   225      32.022  55.121  65.137  1.00  0.00           H  
ATOM   3651  CD  ARG   225      31.707  56.551  66.715  1.00  0.00           C  
ATOM   3652  HD2 ARG   225      31.701  57.244  65.874  1.00  0.00           H  
ATOM   3653  HD3 ARG   225      30.683  56.503  67.083  1.00  0.00           H  
ATOM   3654  NE  ARG   225      32.644  57.064  67.718  1.00  0.00           N  
ATOM   3655  HE  ARG   225      33.497  57.473  67.365  1.00  0.00           H  
ATOM   3656  CZ  ARG   225      32.347  57.115  68.982  1.00  0.00           C  
ATOM   3657  NH1 ARG   225      33.311  57.561  69.736  1.00  0.00           N  
ATOM   3658 HH11 ARG   225      34.164  57.852  69.281  1.00  0.00           H  
ATOM   3659 HH12 ARG   225      32.992  57.949  70.613  1.00  0.00           H  
ATOM   3660  NH2 ARG   225      31.188  56.916  69.492  1.00  0.00           N  
ATOM   3661 HH21 ARG   225      30.478  56.345  69.054  1.00  0.00           H  
ATOM   3662 HH22 ARG   225      31.015  57.142  70.461  1.00  0.00           H  
ATOM   3663  C   ARG   225      33.075  52.201  66.535  1.00  0.00           C  
ATOM   3664  O   ARG   225      33.542  51.867  67.653  1.00  0.00           O  
ATOM   3665  N   PRO   226      33.840  52.220  65.444  1.00  0.00           N  
ATOM   3666  CD  PRO   226      33.444  52.361  64.084  1.00  0.00           C  
ATOM   3667  HD2 PRO   226      33.582  53.389  63.749  1.00  0.00           H  
ATOM   3668  HD3 PRO   226      32.393  52.099  63.958  1.00  0.00           H  
ATOM   3669  CG  PRO   226      34.384  51.441  63.353  1.00  0.00           C  
ATOM   3670  HG2 PRO   226      34.376  51.732  62.303  1.00  0.00           H  
ATOM   3671  HG3 PRO   226      34.089  50.396  63.443  1.00  0.00           H  
ATOM   3672  CB  PRO   226      35.659  51.678  64.122  1.00  0.00           C  
ATOM   3673  HB2 PRO   226      36.193  52.537  63.717  1.00  0.00           H  
ATOM   3674  HB3 PRO   226      36.225  50.753  64.015  1.00  0.00           H  
ATOM   3675  CA  PRO   226      35.177  51.837  65.552  1.00  0.00           C  
ATOM   3676  HA  PRO   226      35.245  50.883  66.075  1.00  0.00           H  
ATOM   3677  C   PRO   226      36.026  52.863  66.298  1.00  0.00           C  
ATOM   3678  O   PRO   226      35.849  54.066  66.084  1.00  0.00           O  
ATOM   3679  N   HIE   227      36.937  52.476  67.215  1.00  0.00           N  
ATOM   3680  H   HIE   227      37.118  51.517  67.475  1.00  0.00           H  
ATOM   3681  CA  HIE   227      37.812  53.323  68.076  1.00  0.00           C  
ATOM   3682  HA  HIE   227      37.111  53.816  68.751  1.00  0.00           H  
ATOM   3683  CB  HIE   227      38.692  52.527  69.053  1.00  0.00           C  
ATOM   3684  HB2 HIE   227      39.491  52.089  68.455  1.00  0.00           H  
ATOM   3685  HB3 HIE   227      39.268  53.152  69.735  1.00  0.00           H  
ATOM   3686  CG  HIE   227      37.935  51.385  69.707  1.00  0.00           C  
ATOM   3687  ND1 HIE   227      37.177  51.434  70.929  1.00  0.00           N  
ATOM   3688  CE1 HIE   227      36.460  50.257  70.911  1.00  0.00           C  
ATOM   3689  HE1 HIE   227      35.808  49.894  71.691  1.00  0.00           H  
ATOM   3690  NE2 HIE   227      36.736  49.527  69.818  1.00  0.00           N  
ATOM   3691  HE2 HIE   227      36.246  48.695  69.521  1.00  0.00           H  
ATOM   3692  CD2 HIE   227      37.714  50.220  69.060  1.00  0.00           C  
ATOM   3693  HD2 HIE   227      38.183  49.989  68.115  1.00  0.00           H  
ATOM   3694  C   HIE   227      38.677  54.397  67.366  1.00  0.00           C  
ATOM   3695  O   HIE   227      39.114  55.348  68.008  1.00  0.00           O  
ATOM   3696  N   LEU   228      38.995  54.215  66.066  1.00  0.00           N  
ATOM   3697  H   LEU   228      38.648  53.315  65.767  1.00  0.00           H  
ATOM   3698  CA  LEU   228      39.671  55.040  65.091  1.00  0.00           C  
ATOM   3699  HA  LEU   228      40.361  55.719  65.591  1.00  0.00           H  
ATOM   3700  CB  LEU   228      40.365  54.195  63.994  1.00  0.00           C  
ATOM   3701  HB2 LEU   228      39.739  53.312  63.869  1.00  0.00           H  
ATOM   3702  HB3 LEU   228      40.522  54.811  63.108  1.00  0.00           H  
ATOM   3703  CG  LEU   228      41.757  53.638  64.392  1.00  0.00           C  
ATOM   3704  HG  LEU   228      41.660  53.146  65.360  1.00  0.00           H  
ATOM   3705  CD1 LEU   228      42.235  52.629  63.362  1.00  0.00           C  
ATOM   3706 HD11 LEU   228      41.743  52.813  62.407  1.00  0.00           H  
ATOM   3707 HD12 LEU   228      43.309  52.503  63.227  1.00  0.00           H  
ATOM   3708 HD13 LEU   228      41.852  51.636  63.597  1.00  0.00           H  
ATOM   3709  CD2 LEU   228      42.856  54.622  64.726  1.00  0.00           C  
ATOM   3710 HD21 LEU   228      43.691  54.103  65.197  1.00  0.00           H  
ATOM   3711 HD22 LEU   228      43.256  54.997  63.784  1.00  0.00           H  
ATOM   3712 HD23 LEU   228      42.434  55.457  65.285  1.00  0.00           H  
ATOM   3713  C   LEU   228      38.733  56.038  64.445  1.00  0.00           C  
ATOM   3714  O   LEU   228      39.229  57.070  64.043  1.00  0.00           O  
ATOM   3715  N   ALA   229      37.485  55.662  64.222  1.00  0.00           N  
ATOM   3716  H   ALA   229      37.305  54.750  64.615  1.00  0.00           H  
ATOM   3717  CA  ALA   229      36.503  56.495  63.545  1.00  0.00           C  
ATOM   3718  HA  ALA   229      36.884  56.767  62.560  1.00  0.00           H  
ATOM   3719  CB  ALA   229      35.160  55.724  63.366  1.00  0.00           C  
ATOM   3720  HB1 ALA   229      35.479  54.810  62.865  1.00  0.00           H  
ATOM   3721  HB2 ALA   229      34.709  55.557  64.344  1.00  0.00           H  
ATOM   3722  HB3 ALA   229      34.466  56.281  62.737  1.00  0.00           H  
ATOM   3723  C   ALA   229      36.260  57.819  64.328  1.00  0.00           C  
ATOM   3724  O   ALA   229      36.274  57.926  65.527  1.00  0.00           O  
ATOM   3725  N   SER   230      35.893  58.874  63.590  1.00  0.00           N  
ATOM   3726  H   SER   230      36.199  58.855  62.628  1.00  0.00           H  
ATOM   3727  CA  SER   230      35.153  60.038  64.218  1.00  0.00           C  
ATOM   3728  HA  SER   230      35.422  60.193  65.263  1.00  0.00           H  
ATOM   3729  CB  SER   230      35.526  61.338  63.527  1.00  0.00           C  
ATOM   3730  HB2 SER   230      34.995  62.146  64.030  1.00  0.00           H  
ATOM   3731  HB3 SER   230      36.549  61.689  63.666  1.00  0.00           H  
ATOM   3732  OG  SER   230      35.160  61.352  62.171  1.00  0.00           O  
ATOM   3733  HG  SER   230      35.995  61.338  61.698  1.00  0.00           H  
ATOM   3734  C   SER   230      33.588  59.852  64.057  1.00  0.00           C  
ATOM   3735  O   SER   230      33.121  59.056  63.241  1.00  0.00           O  
ATOM   3736  N   GLU   231      32.760  60.616  64.831  1.00  0.00           N  
ATOM   3737  H   GLU   231      33.178  61.056  65.638  1.00  0.00           H  
ATOM   3738  CA  GLU   231      31.280  60.699  64.780  1.00  0.00           C  
ATOM   3739  HA  GLU   231      30.790  59.765  65.054  1.00  0.00           H  
ATOM   3740  CB  GLU   231      30.702  61.661  65.750  1.00  0.00           C  
ATOM   3741  HB2 GLU   231      31.188  62.604  65.499  1.00  0.00           H  
ATOM   3742  HB3 GLU   231      29.618  61.690  65.643  1.00  0.00           H  
ATOM   3743  CG  GLU   231      31.050  61.295  67.229  1.00  0.00           C  
ATOM   3744  HG2 GLU   231      30.280  61.682  67.897  1.00  0.00           H  
ATOM   3745  HG3 GLU   231      30.873  60.231  67.385  1.00  0.00           H  
ATOM   3746  CD  GLU   231      32.445  61.775  67.766  1.00  0.00           C  
ATOM   3747  OE1 GLU   231      33.514  61.236  67.386  1.00  0.00           O  
ATOM   3748  OE2 GLU   231      32.481  62.501  68.732  1.00  0.00           O  
ATOM   3749  C   GLU   231      30.913  61.048  63.378  1.00  0.00           C  
ATOM   3750  O   GLU   231      29.977  60.404  62.837  1.00  0.00           O  
ATOM   3751  N   LYS   232      31.544  62.050  62.701  1.00  0.00           N  
ATOM   3752  H   LYS   232      32.224  62.667  63.122  1.00  0.00           H  
ATOM   3753  CA  LYS   232      31.255  62.377  61.313  1.00  0.00           C  
ATOM   3754  HA  LYS   232      30.183  62.545  61.215  1.00  0.00           H  
ATOM   3755  CB  LYS   232      31.894  63.696  60.892  1.00  0.00           C  
ATOM   3756  HB2 LYS   232      32.927  63.509  60.599  1.00  0.00           H  
ATOM   3757  HB3 LYS   232      31.382  64.136  60.035  1.00  0.00           H  
ATOM   3758  CG  LYS   232      31.998  64.768  62.007  1.00  0.00           C  
ATOM   3759  HG2 LYS   232      31.108  64.640  62.622  1.00  0.00           H  
ATOM   3760  HG3 LYS   232      32.921  64.623  62.568  1.00  0.00           H  
ATOM   3761  CD  LYS   232      31.877  66.156  61.529  1.00  0.00           C  
ATOM   3762  HD2 LYS   232      32.754  66.382  60.922  1.00  0.00           H  
ATOM   3763  HD3 LYS   232      31.034  66.163  60.838  1.00  0.00           H  
ATOM   3764  CE  LYS   232      31.565  67.059  62.709  1.00  0.00           C  
ATOM   3765  HE2 LYS   232      30.733  66.691  63.309  1.00  0.00           H  
ATOM   3766  HE3 LYS   232      32.471  67.232  63.290  1.00  0.00           H  
ATOM   3767  NZ  LYS   232      31.263  68.427  62.248  1.00  0.00           N  
ATOM   3768  HZ1 LYS   232      30.825  69.075  62.886  1.00  0.00           H  
ATOM   3769  HZ2 LYS   232      32.106  68.812  61.846  1.00  0.00           H  
ATOM   3770  HZ3 LYS   232      30.585  68.397  61.500  1.00  0.00           H  
ATOM   3771  C   LYS   232      31.621  61.274  60.289  1.00  0.00           C  
ATOM   3772  O   LYS   232      30.882  61.245  59.278  1.00  0.00           O  
ATOM   3773  N   VAL   233      32.594  60.434  60.504  1.00  0.00           N  
ATOM   3774  H   VAL   233      33.223  60.584  61.279  1.00  0.00           H  
ATOM   3775  CA  VAL   233      32.918  59.301  59.593  1.00  0.00           C  
ATOM   3776  HA  VAL   233      32.753  59.604  58.559  1.00  0.00           H  
ATOM   3777  CB  VAL   233      34.380  58.825  59.632  1.00  0.00           C  
ATOM   3778  HB  VAL   233      34.559  58.446  60.638  1.00  0.00           H  
ATOM   3779  CG1 VAL   233      34.576  57.671  58.611  1.00  0.00           C  
ATOM   3780 HG11 VAL   233      35.603  57.371  58.404  1.00  0.00           H  
ATOM   3781 HG12 VAL   233      34.067  56.787  58.995  1.00  0.00           H  
ATOM   3782 HG13 VAL   233      34.031  57.941  57.707  1.00  0.00           H  
ATOM   3783  CG2 VAL   233      35.156  59.985  59.153  1.00  0.00           C  
ATOM   3784 HG21 VAL   233      34.768  60.301  58.184  1.00  0.00           H  
ATOM   3785 HG22 VAL   233      35.084  60.851  59.811  1.00  0.00           H  
ATOM   3786 HG23 VAL   233      36.190  59.641  59.122  1.00  0.00           H  
ATOM   3787  C   VAL   233      31.962  58.103  59.895  1.00  0.00           C  
ATOM   3788  O   VAL   233      31.332  57.456  58.991  1.00  0.00           O  
ATOM   3789  N   TYR   234      31.737  57.940  61.209  1.00  0.00           N  
ATOM   3790  H   TYR   234      32.227  58.592  61.805  1.00  0.00           H  
ATOM   3791  CA  TYR   234      30.641  57.075  61.698  1.00  0.00           C  
ATOM   3792  HA  TYR   234      30.920  56.132  61.228  1.00  0.00           H  
ATOM   3793  CB  TYR   234      30.600  56.957  63.256  1.00  0.00           C  
ATOM   3794  HB2 TYR   234      31.632  56.764  63.551  1.00  0.00           H  
ATOM   3795  HB3 TYR   234      30.226  57.856  63.745  1.00  0.00           H  
ATOM   3796  CG  TYR   234      29.790  55.791  63.749  1.00  0.00           C  
ATOM   3797  CD1 TYR   234      30.010  54.436  63.361  1.00  0.00           C  
ATOM   3798  HD1 TYR   234      30.843  54.117  62.753  1.00  0.00           H  
ATOM   3799  CE1 TYR   234      29.161  53.420  63.820  1.00  0.00           C  
ATOM   3800  HE1 TYR   234      29.132  52.408  63.443  1.00  0.00           H  
ATOM   3801  CZ  TYR   234      28.138  53.720  64.764  1.00  0.00           C  
ATOM   3802  OH  TYR   234      27.311  52.788  65.298  1.00  0.00           O  
ATOM   3803  HH  TYR   234      27.502  51.950  64.872  1.00  0.00           H  
ATOM   3804  CE2 TYR   234      27.929  55.093  65.146  1.00  0.00           C  
ATOM   3805  HE2 TYR   234      27.168  55.363  65.863  1.00  0.00           H  
ATOM   3806  CD2 TYR   234      28.746  56.087  64.598  1.00  0.00           C  
ATOM   3807  HD2 TYR   234      28.506  57.112  64.838  1.00  0.00           H  
ATOM   3808  C   TYR   234      29.288  57.438  61.097  1.00  0.00           C  
ATOM   3809  O   TYR   234      28.592  56.498  60.607  1.00  0.00           O  
ATOM   3810  N   THR   235      28.933  58.682  60.906  1.00  0.00           N  
ATOM   3811  H   THR   235      29.363  59.344  61.536  1.00  0.00           H  
ATOM   3812  CA  THR   235      27.719  59.092  60.203  1.00  0.00           C  
ATOM   3813  HA  THR   235      26.939  58.486  60.663  1.00  0.00           H  
ATOM   3814  CB  THR   235      27.420  60.603  60.565  1.00  0.00           C  
ATOM   3815  HB  THR   235      28.286  61.148  60.192  1.00  0.00           H  
ATOM   3816  CG2 THR   235      26.046  61.128  59.966  1.00  0.00           C  
ATOM   3817 HG21 THR   235      26.038  61.298  58.889  1.00  0.00           H  
ATOM   3818 HG22 THR   235      25.240  60.450  60.244  1.00  0.00           H  
ATOM   3819 HG23 THR   235      25.783  62.017  60.538  1.00  0.00           H  
ATOM   3820  OG1 THR   235      27.294  60.759  61.948  1.00  0.00           O  
ATOM   3821  HG1 THR   235      28.119  60.541  62.387  1.00  0.00           H  
ATOM   3822  C   THR   235      27.642  58.804  58.739  1.00  0.00           C  
ATOM   3823  O   THR   235      26.511  58.532  58.222  1.00  0.00           O  
ATOM   3824  N   ILE   236      28.742  58.700  58.000  1.00  0.00           N  
ATOM   3825  H   ILE   236      29.613  58.878  58.480  1.00  0.00           H  
ATOM   3826  CA  ILE   236      28.829  58.167  56.665  1.00  0.00           C  
ATOM   3827  HA  ILE   236      28.255  58.742  55.937  1.00  0.00           H  
ATOM   3828  CB  ILE   236      30.319  58.214  55.988  1.00  0.00           C  
ATOM   3829  HB  ILE   236      30.904  57.598  56.670  1.00  0.00           H  
ATOM   3830  CG2 ILE   236      30.322  57.534  54.570  1.00  0.00           C  
ATOM   3831 HG21 ILE   236      29.412  57.704  53.994  1.00  0.00           H  
ATOM   3832 HG22 ILE   236      31.108  57.943  53.935  1.00  0.00           H  
ATOM   3833 HG23 ILE   236      30.463  56.463  54.711  1.00  0.00           H  
ATOM   3834  CG1 ILE   236      30.890  59.720  55.949  1.00  0.00           C  
ATOM   3835 HG12 ILE   236      30.410  60.162  55.076  1.00  0.00           H  
ATOM   3836 HG13 ILE   236      30.741  60.196  56.918  1.00  0.00           H  
ATOM   3837  CD1 ILE   236      32.379  60.072  55.675  1.00  0.00           C  
ATOM   3838 HD11 ILE   236      32.610  59.797  54.646  1.00  0.00           H  
ATOM   3839 HD12 ILE   236      32.573  61.140  55.782  1.00  0.00           H  
ATOM   3840 HD13 ILE   236      33.080  59.574  56.344  1.00  0.00           H  
ATOM   3841  C   ILE   236      28.382  56.722  56.570  1.00  0.00           C  
ATOM   3842  O   ILE   236      27.358  56.481  55.922  1.00  0.00           O  
ATOM   3843  N   MET   237      29.001  55.761  57.325  1.00  0.00           N  
ATOM   3844  H   MET   237      29.686  56.018  58.022  1.00  0.00           H  
ATOM   3845  CA  MET   237      28.477  54.388  57.360  1.00  0.00           C  
ATOM   3846  HA  MET   237      28.456  54.026  56.332  1.00  0.00           H  
ATOM   3847  CB  MET   237      29.479  53.393  58.027  1.00  0.00           C  
ATOM   3848  HB2 MET   237      29.025  52.403  58.061  1.00  0.00           H  
ATOM   3849  HB3 MET   237      30.383  53.441  57.420  1.00  0.00           H  
ATOM   3850  CG  MET   237      29.768  53.778  59.480  1.00  0.00           C  
ATOM   3851  HG2 MET   237      29.854  54.859  59.590  1.00  0.00           H  
ATOM   3852  HG3 MET   237      29.014  53.471  60.205  1.00  0.00           H  
ATOM   3853  SD  MET   237      31.215  53.066  60.377  1.00  0.00           S  
ATOM   3854  CE  MET   237      32.549  54.045  59.658  1.00  0.00           C  
ATOM   3855  HE1 MET   237      33.389  53.935  60.344  1.00  0.00           H  
ATOM   3856  HE2 MET   237      32.711  53.518  58.717  1.00  0.00           H  
ATOM   3857  HE3 MET   237      32.269  55.085  59.494  1.00  0.00           H  
ATOM   3858  C   MET   237      27.072  54.269  57.921  1.00  0.00           C  
ATOM   3859  O   MET   237      26.229  53.648  57.292  1.00  0.00           O  
ATOM   3860  N   TYR   238      26.656  55.059  58.978  1.00  0.00           N  
ATOM   3861  H   TYR   238      27.308  55.666  59.454  1.00  0.00           H  
ATOM   3862  CA  TYR   238      25.293  55.036  59.538  1.00  0.00           C  
ATOM   3863  HA  TYR   238      25.101  53.982  59.739  1.00  0.00           H  
ATOM   3864  CB  TYR   238      25.272  55.730  60.959  1.00  0.00           C  
ATOM   3865  HB2 TYR   238      26.288  55.837  61.338  1.00  0.00           H  
ATOM   3866  HB3 TYR   238      24.876  56.736  60.819  1.00  0.00           H  
ATOM   3867  CG  TYR   238      24.354  55.010  61.838  1.00  0.00           C  
ATOM   3868  CD1 TYR   238      22.982  55.346  61.833  1.00  0.00           C  
ATOM   3869  HD1 TYR   238      22.506  56.109  61.234  1.00  0.00           H  
ATOM   3870  CE1 TYR   238      22.106  54.703  62.694  1.00  0.00           C  
ATOM   3871  HE1 TYR   238      21.124  55.150  62.751  1.00  0.00           H  
ATOM   3872  CZ  TYR   238      22.561  53.630  63.457  1.00  0.00           C  
ATOM   3873  OH  TYR   238      21.674  53.057  64.202  1.00  0.00           O  
ATOM   3874  HH  TYR   238      20.758  53.246  63.985  1.00  0.00           H  
ATOM   3875  CE2 TYR   238      23.875  53.192  63.415  1.00  0.00           C  
ATOM   3876  HE2 TYR   238      24.255  52.349  63.974  1.00  0.00           H  
ATOM   3877  CD2 TYR   238      24.790  53.968  62.667  1.00  0.00           C  
ATOM   3878  HD2 TYR   238      25.829  53.677  62.618  1.00  0.00           H  
ATOM   3879  C   TYR   238      24.201  55.455  58.587  1.00  0.00           C  
ATOM   3880  O   TYR   238      23.199  54.767  58.570  1.00  0.00           O  
ATOM   3881  N   SER   239      24.419  56.510  57.787  1.00  0.00           N  
ATOM   3882  H   SER   239      25.217  57.106  57.955  1.00  0.00           H  
ATOM   3883  CA  SER   239      23.522  56.941  56.730  1.00  0.00           C  
ATOM   3884  HA  SER   239      22.504  56.850  57.108  1.00  0.00           H  
ATOM   3885  CB  SER   239      23.900  58.422  56.412  1.00  0.00           C  
ATOM   3886  HB2 SER   239      23.200  58.831  55.684  1.00  0.00           H  
ATOM   3887  HB3 SER   239      23.771  59.017  57.316  1.00  0.00           H  
ATOM   3888  OG  SER   239      25.228  58.660  55.795  1.00  0.00           O  
ATOM   3889  HG  SER   239      25.868  58.536  56.499  1.00  0.00           H  
ATOM   3890  C   SER   239      23.582  56.154  55.457  1.00  0.00           C  
ATOM   3891  O   SER   239      22.612  55.981  54.754  1.00  0.00           O  
ATOM   3892  N   CYS   240      24.701  55.575  55.075  1.00  0.00           N  
ATOM   3893  H   CYS   240      25.513  55.817  55.625  1.00  0.00           H  
ATOM   3894  CA  CYS   240      24.799  54.386  54.151  1.00  0.00           C  
ATOM   3895  HA  CYS   240      24.390  54.684  53.186  1.00  0.00           H  
ATOM   3896  CB  CYS   240      26.283  53.959  54.020  1.00  0.00           C  
ATOM   3897  HB2 CYS   240      26.809  53.837  54.967  1.00  0.00           H  
ATOM   3898  HB3 CYS   240      26.322  53.059  53.408  1.00  0.00           H  
ATOM   3899  SG  CYS   240      27.103  55.323  53.141  1.00  0.00           S  
ATOM   3900  HG  CYS   240      27.145  55.997  54.294  1.00  0.00           H  
ATOM   3901  C   CYS   240      23.881  53.223  54.634  1.00  0.00           C  
ATOM   3902  O   CYS   240      23.229  52.582  53.772  1.00  0.00           O  
ATOM   3903  N   TRP   241      23.758  53.009  55.964  1.00  0.00           N  
ATOM   3904  H   TRP   241      24.202  53.614  56.640  1.00  0.00           H  
ATOM   3905  CA  TRP   241      22.880  51.949  56.544  1.00  0.00           C  
ATOM   3906  HA  TRP   241      22.916  51.164  55.789  1.00  0.00           H  
ATOM   3907  CB  TRP   241      23.549  51.295  57.785  1.00  0.00           C  
ATOM   3908  HB2 TRP   241      23.530  51.947  58.659  1.00  0.00           H  
ATOM   3909  HB3 TRP   241      22.907  50.466  58.082  1.00  0.00           H  
ATOM   3910  CG  TRP   241      24.935  50.748  57.601  1.00  0.00           C  
ATOM   3911  CD1 TRP   241      25.351  49.936  56.635  1.00  0.00           C  
ATOM   3912  HD1 TRP   241      24.786  49.690  55.748  1.00  0.00           H  
ATOM   3913  NE1 TRP   241      26.605  49.447  56.888  1.00  0.00           N  
ATOM   3914  HE1 TRP   241      27.114  48.927  56.188  1.00  0.00           H  
ATOM   3915  CE2 TRP   241      27.115  49.986  58.068  1.00  0.00           C  
ATOM   3916  CZ2 TRP   241      28.270  49.758  58.761  1.00  0.00           C  
ATOM   3917  HZ2 TRP   241      29.045  49.234  58.221  1.00  0.00           H  
ATOM   3918  CH2 TRP   241      28.485  50.312  60.030  1.00  0.00           C  
ATOM   3919  HH2 TRP   241      29.423  50.155  60.542  1.00  0.00           H  
ATOM   3920  CZ3 TRP   241      27.387  51.052  60.588  1.00  0.00           C  
ATOM   3921  HZ3 TRP   241      27.477  51.501  61.567  1.00  0.00           H  
ATOM   3922  CE3 TRP   241      26.173  51.327  59.860  1.00  0.00           C  
ATOM   3923  HE3 TRP   241      25.288  51.748  60.313  1.00  0.00           H  
ATOM   3924  CD2 TRP   241      26.049  50.769  58.575  1.00  0.00           C  
ATOM   3925  C   TRP   241      21.338  52.340  56.716  1.00  0.00           C  
ATOM   3926  O   TRP   241      20.704  51.761  57.564  1.00  0.00           O  
ATOM   3927  N   HIE   242      20.782  53.234  55.911  1.00  0.00           N  
ATOM   3928  H   HIE   242      21.459  53.680  55.309  1.00  0.00           H  
ATOM   3929  CA  HIE   242      19.378  53.460  55.813  1.00  0.00           C  
ATOM   3930  HA  HIE   242      18.922  53.456  56.803  1.00  0.00           H  
ATOM   3931  CB  HIE   242      19.056  54.802  55.073  1.00  0.00           C  
ATOM   3932  HB2 HIE   242      19.503  54.864  54.080  1.00  0.00           H  
ATOM   3933  HB3 HIE   242      17.981  54.952  54.979  1.00  0.00           H  
ATOM   3934  CG  HIE   242      19.488  55.924  55.882  1.00  0.00           C  
ATOM   3935  ND1 HIE   242      19.390  55.955  57.268  1.00  0.00           N  
ATOM   3936  CE1 HIE   242      19.892  57.140  57.664  1.00  0.00           C  
ATOM   3937  HE1 HIE   242      19.988  57.487  58.682  1.00  0.00           H  
ATOM   3938  NE2 HIE   242      20.173  57.869  56.570  1.00  0.00           N  
ATOM   3939  HE2 HIE   242      20.458  58.836  56.498  1.00  0.00           H  
ATOM   3940  CD2 HIE   242      19.941  57.075  55.444  1.00  0.00           C  
ATOM   3941  HD2 HIE   242      20.181  57.293  54.414  1.00  0.00           H  
ATOM   3942  C   HIE   242      18.707  52.256  55.198  1.00  0.00           C  
ATOM   3943  O   HIE   242      19.168  51.777  54.163  1.00  0.00           O  
ATOM   3944  N   GLU   243      17.647  51.844  55.875  1.00  0.00           N  
ATOM   3945  H   GLU   243      17.125  52.430  56.511  1.00  0.00           H  
ATOM   3946  CA  GLU   243      16.906  50.638  55.484  1.00  0.00           C  
ATOM   3947  HA  GLU   243      17.510  49.731  55.510  1.00  0.00           H  
ATOM   3948  CB  GLU   243      15.850  50.314  56.563  1.00  0.00           C  
ATOM   3949  HB2 GLU   243      16.376  50.309  57.517  1.00  0.00           H  
ATOM   3950  HB3 GLU   243      15.077  51.079  56.478  1.00  0.00           H  
ATOM   3951  CG  GLU   243      15.213  48.957  56.305  1.00  0.00           C  
ATOM   3952  HG2 GLU   243      15.079  48.929  55.224  1.00  0.00           H  
ATOM   3953  HG3 GLU   243      15.986  48.220  56.524  1.00  0.00           H  
ATOM   3954  CD  GLU   243      13.919  48.693  57.183  1.00  0.00           C  
ATOM   3955  OE1 GLU   243      13.079  49.633  57.168  1.00  0.00           O  
ATOM   3956  OE2 GLU   243      13.769  47.687  57.883  1.00  0.00           O  
ATOM   3957  C   GLU   243      16.224  50.746  54.086  1.00  0.00           C  
ATOM   3958  O   GLU   243      16.570  49.929  53.231  1.00  0.00           O  
ATOM   3959  N   LYS   244      15.494  51.778  53.851  1.00  0.00           N  
ATOM   3960  H   LYS   244      15.256  52.452  54.565  1.00  0.00           H  
ATOM   3961  CA  LYS   244      14.871  52.081  52.513  1.00  0.00           C  
ATOM   3962  HA  LYS   244      14.295  51.242  52.122  1.00  0.00           H  
ATOM   3963  CB  LYS   244      13.784  53.166  52.668  1.00  0.00           C  
ATOM   3964  HB2 LYS   244      12.929  52.796  53.234  1.00  0.00           H  
ATOM   3965  HB3 LYS   244      14.192  53.973  53.276  1.00  0.00           H  
ATOM   3966  CG  LYS   244      13.212  53.844  51.363  1.00  0.00           C  
ATOM   3967  HG2 LYS   244      14.038  54.120  50.708  1.00  0.00           H  
ATOM   3968  HG3 LYS   244      12.553  53.173  50.813  1.00  0.00           H  
ATOM   3969  CD  LYS   244      12.293  55.024  51.726  1.00  0.00           C  
ATOM   3970  HD2 LYS   244      12.968  55.734  52.203  1.00  0.00           H  
ATOM   3971  HD3 LYS   244      11.970  55.467  50.784  1.00  0.00           H  
ATOM   3972  CE  LYS   244      11.064  54.691  52.649  1.00  0.00           C  
ATOM   3973  HE2 LYS   244      10.387  54.020  52.120  1.00  0.00           H  
ATOM   3974  HE3 LYS   244      11.470  54.087  53.461  1.00  0.00           H  
ATOM   3975  NZ  LYS   244      10.469  55.931  53.056  1.00  0.00           N  
ATOM   3976  HZ1 LYS   244       9.938  56.409  52.342  1.00  0.00           H  
ATOM   3977  HZ2 LYS   244       9.762  55.694  53.738  1.00  0.00           H  
ATOM   3978  HZ3 LYS   244      11.148  56.542  53.488  1.00  0.00           H  
ATOM   3979  C   LYS   244      15.934  52.332  51.484  1.00  0.00           C  
ATOM   3980  O   LYS   244      16.629  53.285  51.622  1.00  0.00           O  
ATOM   3981  N   ALA   245      16.024  51.498  50.434  1.00  0.00           N  
ATOM   3982  H   ALA   245      15.391  50.740  50.223  1.00  0.00           H  
ATOM   3983  CA  ALA   245      17.031  51.736  49.428  1.00  0.00           C  
ATOM   3984  HA  ALA   245      17.971  51.636  49.971  1.00  0.00           H  
ATOM   3985  CB  ALA   245      16.971  50.579  48.438  1.00  0.00           C  
ATOM   3986  HB1 ALA   245      15.991  50.599  47.960  1.00  0.00           H  
ATOM   3987  HB2 ALA   245      17.681  50.795  47.641  1.00  0.00           H  
ATOM   3988  HB3 ALA   245      17.128  49.626  48.942  1.00  0.00           H  
ATOM   3989  C   ALA   245      16.909  53.197  48.879  1.00  0.00           C  
ATOM   3990  O   ALA   245      17.963  53.737  48.702  1.00  0.00           O  
ATOM   3991  N   ASP   246      15.700  53.752  48.740  1.00  0.00           N  
ATOM   3992  H   ASP   246      14.932  53.112  48.887  1.00  0.00           H  
ATOM   3993  CA  ASP   246      15.392  55.134  48.306  1.00  0.00           C  
ATOM   3994  HA  ASP   246      16.136  55.378  47.547  1.00  0.00           H  
ATOM   3995  CB  ASP   246      13.993  55.204  47.610  1.00  0.00           C  
ATOM   3996  HB2 ASP   246      13.796  54.314  47.013  1.00  0.00           H  
ATOM   3997  HB3 ASP   246      13.271  55.070  48.414  1.00  0.00           H  
ATOM   3998  CG  ASP   246      13.650  56.452  46.789  1.00  0.00           C  
ATOM   3999  OD1 ASP   246      14.592  56.983  46.256  1.00  0.00           O  
ATOM   4000  OD2 ASP   246      12.453  56.826  46.616  1.00  0.00           O  
ATOM   4001  C   ASP   246      15.497  56.198  49.396  1.00  0.00           C  
ATOM   4002  O   ASP   246      15.123  57.371  49.173  1.00  0.00           O  
ATOM   4003  N   GLU   247      16.107  55.923  50.557  1.00  0.00           N  
ATOM   4004  H   GLU   247      16.460  54.983  50.667  1.00  0.00           H  
ATOM   4005  CA  GLU   247      16.720  56.894  51.513  1.00  0.00           C  
ATOM   4006  HA  GLU   247      16.484  57.922  51.240  1.00  0.00           H  
ATOM   4007  CB  GLU   247      15.972  56.567  52.863  1.00  0.00           C  
ATOM   4008  HB2 GLU   247      14.892  56.645  52.736  1.00  0.00           H  
ATOM   4009  HB3 GLU   247      16.158  55.523  53.116  1.00  0.00           H  
ATOM   4010  CG  GLU   247      16.345  57.394  54.149  1.00  0.00           C  
ATOM   4011  HG2 GLU   247      15.829  57.015  55.031  1.00  0.00           H  
ATOM   4012  HG3 GLU   247      17.419  57.273  54.290  1.00  0.00           H  
ATOM   4013  CD  GLU   247      15.926  58.851  53.888  1.00  0.00           C  
ATOM   4014  OE1 GLU   247      15.173  59.167  52.932  1.00  0.00           O  
ATOM   4015  OE2 GLU   247      16.143  59.577  54.843  1.00  0.00           O  
ATOM   4016  C   GLU   247      18.270  56.899  51.587  1.00  0.00           C  
ATOM   4017  O   GLU   247      18.823  57.758  52.285  1.00  0.00           O  
ATOM   4018  N   ARG   248      18.924  55.966  50.910  1.00  0.00           N  
ATOM   4019  H   ARG   248      18.447  55.451  50.184  1.00  0.00           H  
ATOM   4020  CA  ARG   248      20.388  55.878  50.928  1.00  0.00           C  
ATOM   4021  HA  ARG   248      20.686  56.170  51.935  1.00  0.00           H  
ATOM   4022  CB  ARG   248      20.842  54.470  50.557  1.00  0.00           C  
ATOM   4023  HB2 ARG   248      20.634  54.262  49.507  1.00  0.00           H  
ATOM   4024  HB3 ARG   248      21.931  54.425  50.572  1.00  0.00           H  
ATOM   4025  CG  ARG   248      20.165  53.350  51.465  1.00  0.00           C  
ATOM   4026  HG2 ARG   248      20.254  53.559  52.531  1.00  0.00           H  
ATOM   4027  HG3 ARG   248      19.125  53.196  51.176  1.00  0.00           H  
ATOM   4028  CD  ARG   248      20.762  51.918  51.175  1.00  0.00           C  
ATOM   4029  HD2 ARG   248      20.892  51.822  50.097  1.00  0.00           H  
ATOM   4030  HD3 ARG   248      21.731  51.858  51.671  1.00  0.00           H  
ATOM   4031  NE  ARG   248      19.977  50.852  51.679  1.00  0.00           N  
ATOM   4032  HE  ARG   248      19.624  51.024  52.610  1.00  0.00           H  
ATOM   4033  CZ  ARG   248      19.696  49.688  51.157  1.00  0.00           C  
ATOM   4034  NH1 ARG   248      20.037  49.235  49.967  1.00  0.00           N  
ATOM   4035 HH11 ARG   248      20.676  49.723  49.357  1.00  0.00           H  
ATOM   4036 HH12 ARG   248      19.761  48.289  49.747  1.00  0.00           H  
ATOM   4037  NH2 ARG   248      18.925  48.916  51.891  1.00  0.00           N  
ATOM   4038 HH21 ARG   248      18.343  49.329  52.606  1.00  0.00           H  
ATOM   4039 HH22 ARG   248      18.655  48.041  51.466  1.00  0.00           H  
ATOM   4040  C   ARG   248      21.059  56.887  49.950  1.00  0.00           C  
ATOM   4041  O   ARG   248      20.549  57.116  48.823  1.00  0.00           O  
ATOM   4042  N   PRO   249      22.201  57.452  50.342  1.00  0.00           N  
ATOM   4043  CD  PRO   249      22.857  57.305  51.652  1.00  0.00           C  
ATOM   4044  HD2 PRO   249      23.276  56.315  51.834  1.00  0.00           H  
ATOM   4045  HD3 PRO   249      22.112  57.563  52.405  1.00  0.00           H  
ATOM   4046  CG  PRO   249      23.894  58.401  51.721  1.00  0.00           C  
ATOM   4047  HG2 PRO   249      24.711  58.189  52.410  1.00  0.00           H  
ATOM   4048  HG3 PRO   249      23.403  59.319  52.047  1.00  0.00           H  
ATOM   4049  CB  PRO   249      24.308  58.477  50.265  1.00  0.00           C  
ATOM   4050  HB2 PRO   249      24.956  57.624  50.062  1.00  0.00           H  
ATOM   4051  HB3 PRO   249      24.883  59.380  50.064  1.00  0.00           H  
ATOM   4052  CA  PRO   249      23.074  58.334  49.455  1.00  0.00           C  
ATOM   4053  HA  PRO   249      22.650  59.335  49.369  1.00  0.00           H  
ATOM   4054  C   PRO   249      23.371  57.841  48.079  1.00  0.00           C  
ATOM   4055  O   PRO   249      23.198  56.642  47.739  1.00  0.00           O  
ATOM   4056  N   THR   250      23.940  58.755  47.236  1.00  0.00           N  
ATOM   4057  H   THR   250      24.100  59.711  47.521  1.00  0.00           H  
ATOM   4058  CA  THR   250      24.584  58.330  46.009  1.00  0.00           C  
ATOM   4059  HA  THR   250      24.237  57.335  45.733  1.00  0.00           H  
ATOM   4060  CB  THR   250      24.084  59.088  44.786  1.00  0.00           C  
ATOM   4061  HB  THR   250      24.363  58.461  43.939  1.00  0.00           H  
ATOM   4062  CG2 THR   250      22.586  59.432  44.608  1.00  0.00           C  
ATOM   4063 HG21 THR   250      22.366  60.415  45.024  1.00  0.00           H  
ATOM   4064 HG22 THR   250      22.497  59.525  43.526  1.00  0.00           H  
ATOM   4065 HG23 THR   250      21.945  58.615  44.940  1.00  0.00           H  
ATOM   4066  OG1 THR   250      24.810  60.331  44.786  1.00  0.00           O  
ATOM   4067  HG1 THR   250      24.682  60.729  43.921  1.00  0.00           H  
ATOM   4068  C   THR   250      26.146  58.235  46.111  1.00  0.00           C  
ATOM   4069  O   THR   250      26.792  58.928  46.846  1.00  0.00           O  
ATOM   4070  N   PHE   251      26.883  57.376  45.337  1.00  0.00           N  
ATOM   4071  H   PHE   251      26.502  56.607  44.803  1.00  0.00           H  
ATOM   4072  CA  PHE   251      28.388  57.471  45.327  1.00  0.00           C  
ATOM   4073  HA  PHE   251      28.675  57.332  46.369  1.00  0.00           H  
ATOM   4074  CB  PHE   251      28.940  56.355  44.454  1.00  0.00           C  
ATOM   4075  HB2 PHE   251      28.403  56.428  43.508  1.00  0.00           H  
ATOM   4076  HB3 PHE   251      29.999  56.551  44.287  1.00  0.00           H  
ATOM   4077  CG  PHE   251      28.634  54.931  45.027  1.00  0.00           C  
ATOM   4078  CD1 PHE   251      29.416  54.519  46.154  1.00  0.00           C  
ATOM   4079  HD1 PHE   251      30.176  55.142  46.603  1.00  0.00           H  
ATOM   4080  CE1 PHE   251      29.429  53.224  46.641  1.00  0.00           C  
ATOM   4081  HE1 PHE   251      29.975  52.965  47.536  1.00  0.00           H  
ATOM   4082  CZ  PHE   251      28.696  52.282  45.977  1.00  0.00           C  
ATOM   4083  HZ  PHE   251      28.671  51.266  46.343  1.00  0.00           H  
ATOM   4084  CE2 PHE   251      27.890  52.629  44.861  1.00  0.00           C  
ATOM   4085  HE2 PHE   251      27.379  51.831  44.341  1.00  0.00           H  
ATOM   4086  CD2 PHE   251      27.838  53.930  44.407  1.00  0.00           C  
ATOM   4087  HD2 PHE   251      27.382  54.127  43.448  1.00  0.00           H  
ATOM   4088  C   PHE   251      28.961  58.824  44.871  1.00  0.00           C  
ATOM   4089  O   PHE   251      30.111  59.136  45.205  1.00  0.00           O  
ATOM   4090  N   LYS   252      28.190  59.632  44.155  1.00  0.00           N  
ATOM   4091  H   LYS   252      27.281  59.330  43.835  1.00  0.00           H  
ATOM   4092  CA  LYS   252      28.566  61.038  43.939  1.00  0.00           C  
ATOM   4093  HA  LYS   252      29.646  61.146  43.840  1.00  0.00           H  
ATOM   4094  CB  LYS   252      27.755  61.542  42.732  1.00  0.00           C  
ATOM   4095  HB2 LYS   252      27.478  60.793  41.990  1.00  0.00           H  
ATOM   4096  HB3 LYS   252      26.830  61.893  43.189  1.00  0.00           H  
ATOM   4097  CG  LYS   252      28.523  62.611  41.990  1.00  0.00           C  
ATOM   4098  HG2 LYS   252      28.773  63.326  42.773  1.00  0.00           H  
ATOM   4099  HG3 LYS   252      29.409  62.201  41.503  1.00  0.00           H  
ATOM   4100  CD  LYS   252      27.579  63.084  40.825  1.00  0.00           C  
ATOM   4101  HD2 LYS   252      27.356  62.318  40.082  1.00  0.00           H  
ATOM   4102  HD3 LYS   252      26.611  63.407  41.209  1.00  0.00           H  
ATOM   4103  CE  LYS   252      28.142  64.277  40.046  1.00  0.00           C  
ATOM   4104  HE2 LYS   252      27.340  64.688  39.433  1.00  0.00           H  
ATOM   4105  HE3 LYS   252      28.318  65.080  40.762  1.00  0.00           H  
ATOM   4106  NZ  LYS   252      29.361  63.936  39.211  1.00  0.00           N  
ATOM   4107  HZ1 LYS   252      30.090  63.413  39.674  1.00  0.00           H  
ATOM   4108  HZ2 LYS   252      29.094  63.320  38.456  1.00  0.00           H  
ATOM   4109  HZ3 LYS   252      29.782  64.753  38.793  1.00  0.00           H  
ATOM   4110  C   LYS   252      28.346  62.019  45.099  1.00  0.00           C  
ATOM   4111  O   LYS   252      29.096  62.956  45.330  1.00  0.00           O  
ATOM   4112  N   ILE   253      27.351  61.790  45.973  1.00  0.00           N  
ATOM   4113  H   ILE   253      26.677  61.069  45.757  1.00  0.00           H  
ATOM   4114  CA  ILE   253      27.145  62.608  47.122  1.00  0.00           C  
ATOM   4115  HA  ILE   253      27.351  63.654  46.896  1.00  0.00           H  
ATOM   4116  CB  ILE   253      25.636  62.591  47.442  1.00  0.00           C  
ATOM   4117  HB  ILE   253      25.343  61.542  47.396  1.00  0.00           H  
ATOM   4118  CG2 ILE   253      25.330  63.136  48.936  1.00  0.00           C  
ATOM   4119 HG21 ILE   253      25.670  64.161  49.085  1.00  0.00           H  
ATOM   4120 HG22 ILE   253      24.263  63.294  49.092  1.00  0.00           H  
ATOM   4121 HG23 ILE   253      25.815  62.470  49.649  1.00  0.00           H  
ATOM   4122  CG1 ILE   253      24.826  63.495  46.512  1.00  0.00           C  
ATOM   4123 HG12 ILE   253      24.921  64.577  46.611  1.00  0.00           H  
ATOM   4124 HG13 ILE   253      25.262  63.229  45.549  1.00  0.00           H  
ATOM   4125  CD1 ILE   253      23.342  63.004  46.424  1.00  0.00           C  
ATOM   4126 HD11 ILE   253      23.246  61.920  46.380  1.00  0.00           H  
ATOM   4127 HD12 ILE   253      22.705  63.506  47.152  1.00  0.00           H  
ATOM   4128 HD13 ILE   253      22.949  63.229  45.432  1.00  0.00           H  
ATOM   4129  C   ILE   253      27.999  62.140  48.303  1.00  0.00           C  
ATOM   4130  O   ILE   253      28.501  63.013  48.976  1.00  0.00           O  
ATOM   4131  N   LEU   254      28.251  60.821  48.434  1.00  0.00           N  
ATOM   4132  H   LEU   254      27.902  60.180  47.736  1.00  0.00           H  
ATOM   4133  CA  LEU   254      29.255  60.238  49.304  1.00  0.00           C  
ATOM   4134  HA  LEU   254      29.046  60.516  50.336  1.00  0.00           H  
ATOM   4135  CB  LEU   254      29.136  58.696  49.199  1.00  0.00           C  
ATOM   4136  HB2 LEU   254      28.913  58.407  48.172  1.00  0.00           H  
ATOM   4137  HB3 LEU   254      30.115  58.272  49.423  1.00  0.00           H  
ATOM   4138  CG  LEU   254      28.027  58.083  50.022  1.00  0.00           C  
ATOM   4139  HG  LEU   254      27.198  58.779  49.895  1.00  0.00           H  
ATOM   4140  CD1 LEU   254      27.823  56.607  49.589  1.00  0.00           C  
ATOM   4141 HD11 LEU   254      27.188  56.044  50.273  1.00  0.00           H  
ATOM   4142 HD12 LEU   254      27.466  56.576  48.560  1.00  0.00           H  
ATOM   4143 HD13 LEU   254      28.801  56.139  49.481  1.00  0.00           H  
ATOM   4144  CD2 LEU   254      28.371  58.098  51.470  1.00  0.00           C  
ATOM   4145 HD21 LEU   254      27.512  57.819  52.081  1.00  0.00           H  
ATOM   4146 HD22 LEU   254      29.227  57.423  51.474  1.00  0.00           H  
ATOM   4147 HD23 LEU   254      28.757  59.062  51.800  1.00  0.00           H  
ATOM   4148  C   LEU   254      30.649  60.803  49.114  1.00  0.00           C  
ATOM   4149  O   LEU   254      31.340  60.978  50.102  1.00  0.00           O  
ATOM   4150  N   LEU   255      31.000  61.155  47.837  1.00  0.00           N  
ATOM   4151  H   LEU   255      30.465  60.903  47.018  1.00  0.00           H  
ATOM   4152  CA  LEU   255      32.259  61.886  47.658  1.00  0.00           C  
ATOM   4153  HA  LEU   255      33.065  61.457  48.252  1.00  0.00           H  
ATOM   4154  CB  LEU   255      32.759  61.760  46.240  1.00  0.00           C  
ATOM   4155  HB2 LEU   255      32.907  60.704  46.014  1.00  0.00           H  
ATOM   4156  HB3 LEU   255      31.955  62.131  45.604  1.00  0.00           H  
ATOM   4157  CG  LEU   255      33.986  62.611  45.869  1.00  0.00           C  
ATOM   4158  HG  LEU   255      33.638  63.615  46.111  1.00  0.00           H  
ATOM   4159  CD1 LEU   255      35.355  62.406  46.560  1.00  0.00           C  
ATOM   4160 HD11 LEU   255      36.061  63.158  46.208  1.00  0.00           H  
ATOM   4161 HD12 LEU   255      35.210  62.402  47.641  1.00  0.00           H  
ATOM   4162 HD13 LEU   255      35.758  61.434  46.276  1.00  0.00           H  
ATOM   4163  CD2 LEU   255      34.264  62.701  44.411  1.00  0.00           C  
ATOM   4164 HD21 LEU   255      33.339  62.807  43.844  1.00  0.00           H  
ATOM   4165 HD22 LEU   255      34.877  63.571  44.177  1.00  0.00           H  
ATOM   4166 HD23 LEU   255      34.732  61.773  44.084  1.00  0.00           H  
ATOM   4167  C   LEU   255      32.155  63.297  48.218  1.00  0.00           C  
ATOM   4168  O   LEU   255      33.093  63.764  48.848  1.00  0.00           O  
ATOM   4169  N   SER   256      31.106  64.063  47.988  1.00  0.00           N  
ATOM   4170  H   SER   256      30.344  63.652  47.469  1.00  0.00           H  
ATOM   4171  CA  SER   256      30.928  65.331  48.666  1.00  0.00           C  
ATOM   4172  HA  SER   256      31.751  65.979  48.364  1.00  0.00           H  
ATOM   4173  CB  SER   256      29.527  65.947  48.291  1.00  0.00           C  
ATOM   4174  HB2 SER   256      28.704  65.415  48.768  1.00  0.00           H  
ATOM   4175  HB3 SER   256      29.437  67.017  48.478  1.00  0.00           H  
ATOM   4176  OG  SER   256      29.279  65.833  46.867  1.00  0.00           O  
ATOM   4177  HG  SER   256      30.003  66.335  46.486  1.00  0.00           H  
ATOM   4178  C   SER   256      31.038  65.159  50.180  1.00  0.00           C  
ATOM   4179  O   SER   256      31.767  65.966  50.811  1.00  0.00           O  
ATOM   4180  N   ASN   257      30.393  64.197  50.811  1.00  0.00           N  
ATOM   4181  H   ASN   257      29.767  63.614  50.274  1.00  0.00           H  
ATOM   4182  CA  ASN   257      30.307  64.044  52.285  1.00  0.00           C  
ATOM   4183  HA  ASN   257      30.174  65.053  52.678  1.00  0.00           H  
ATOM   4184  CB  ASN   257      29.058  63.195  52.530  1.00  0.00           C  
ATOM   4185  HB2 ASN   257      29.146  62.266  51.966  1.00  0.00           H  
ATOM   4186  HB3 ASN   257      29.027  63.015  53.605  1.00  0.00           H  
ATOM   4187  CG  ASN   257      27.764  63.823  52.098  1.00  0.00           C  
ATOM   4188  OD1 ASN   257      27.613  64.902  51.486  1.00  0.00           O  
ATOM   4189  ND2 ASN   257      26.713  63.229  52.572  1.00  0.00           N  
ATOM   4190 HD21 ASN   257      25.790  63.626  52.468  1.00  0.00           H  
ATOM   4191 HD22 ASN   257      26.795  62.373  53.103  1.00  0.00           H  
ATOM   4192  C   ASN   257      31.574  63.440  52.915  1.00  0.00           C  
ATOM   4193  O   ASN   257      31.766  63.637  54.097  1.00  0.00           O  
ATOM   4194  N   ILE   258      32.493  62.753  52.084  1.00  0.00           N  
ATOM   4195  H   ILE   258      32.197  62.317  51.223  1.00  0.00           H  
ATOM   4196  CA  ILE   258      33.873  62.360  52.544  1.00  0.00           C  
ATOM   4197  HA  ILE   258      33.775  61.899  53.527  1.00  0.00           H  
ATOM   4198  CB  ILE   258      34.439  61.407  51.544  1.00  0.00           C  
ATOM   4199  HB  ILE   258      34.052  61.667  50.558  1.00  0.00           H  
ATOM   4200  CG2 ILE   258      35.974  61.325  51.541  1.00  0.00           C  
ATOM   4201 HG21 ILE   258      36.334  62.299  51.210  1.00  0.00           H  
ATOM   4202 HG22 ILE   258      36.375  61.163  52.541  1.00  0.00           H  
ATOM   4203 HG23 ILE   258      36.308  60.567  50.832  1.00  0.00           H  
ATOM   4204  CG1 ILE   258      33.788  60.035  51.928  1.00  0.00           C  
ATOM   4205 HG12 ILE   258      34.159  59.636  52.872  1.00  0.00           H  
ATOM   4206 HG13 ILE   258      32.726  60.215  52.099  1.00  0.00           H  
ATOM   4207  CD1 ILE   258      34.043  58.932  50.944  1.00  0.00           C  
ATOM   4208 HD11 ILE   258      33.538  58.001  51.202  1.00  0.00           H  
ATOM   4209 HD12 ILE   258      33.688  59.310  49.985  1.00  0.00           H  
ATOM   4210 HD13 ILE   258      35.105  58.701  50.857  1.00  0.00           H  
ATOM   4211  C   ILE   258      34.611  63.702  52.679  1.00  0.00           C  
ATOM   4212  O   ILE   258      35.175  63.989  53.734  1.00  0.00           O  
ATOM   4213  N   LEU   259      34.773  64.527  51.597  1.00  0.00           N  
ATOM   4214  H   LEU   259      34.252  64.333  50.754  1.00  0.00           H  
ATOM   4215  CA  LEU   259      35.469  65.772  51.494  1.00  0.00           C  
ATOM   4216  HA  LEU   259      36.528  65.585  51.672  1.00  0.00           H  
ATOM   4217  CB  LEU   259      35.301  66.380  50.098  1.00  0.00           C  
ATOM   4218  HB2 LEU   259      34.235  66.339  49.875  1.00  0.00           H  
ATOM   4219  HB3 LEU   259      35.651  67.395  49.913  1.00  0.00           H  
ATOM   4220  CG  LEU   259      36.036  65.491  49.125  1.00  0.00           C  
ATOM   4221  HG  LEU   259      35.828  64.444  49.344  1.00  0.00           H  
ATOM   4222  CD1 LEU   259      35.640  65.963  47.760  1.00  0.00           C  
ATOM   4223 HD11 LEU   259      34.671  65.529  47.514  1.00  0.00           H  
ATOM   4224 HD12 LEU   259      35.482  67.040  47.815  1.00  0.00           H  
ATOM   4225 HD13 LEU   259      36.348  65.643  46.995  1.00  0.00           H  
ATOM   4226  CD2 LEU   259      37.592  65.811  49.209  1.00  0.00           C  
ATOM   4227 HD21 LEU   259      38.110  65.061  48.611  1.00  0.00           H  
ATOM   4228 HD22 LEU   259      37.751  66.823  48.835  1.00  0.00           H  
ATOM   4229 HD23 LEU   259      37.956  65.718  50.232  1.00  0.00           H  
ATOM   4230  C   LEU   259      35.017  66.893  52.507  1.00  0.00           C  
ATOM   4231  O   LEU   259      35.804  67.740  52.936  1.00  0.00           O  
ATOM   4232  N   ASP   260      33.771  66.888  52.960  1.00  0.00           N  
ATOM   4233  H   ASP   260      33.174  66.151  52.612  1.00  0.00           H  
ATOM   4234  CA  ASP   260      33.249  67.824  54.016  1.00  0.00           C  
ATOM   4235  HA  ASP   260      33.493  68.849  53.738  1.00  0.00           H  
ATOM   4236  CB  ASP   260      31.714  67.636  54.154  1.00  0.00           C  
ATOM   4237  HB2 ASP   260      31.499  66.595  54.397  1.00  0.00           H  
ATOM   4238  HB3 ASP   260      31.462  68.208  55.046  1.00  0.00           H  
ATOM   4239  CG  ASP   260      30.824  68.305  53.079  1.00  0.00           C  
ATOM   4240  OD1 ASP   260      31.179  69.358  52.513  1.00  0.00           O  
ATOM   4241  OD2 ASP   260      29.595  67.934  53.027  1.00  0.00           O  
ATOM   4242  C   ASP   260      33.880  67.560  55.365  1.00  0.00           C  
ATOM   4243  O   ASP   260      33.807  68.382  56.319  1.00  0.00           O  
ATOM   4244  N   VAL   261      34.519  66.413  55.602  1.00  0.00           N  
ATOM   4245  H   VAL   261      34.376  65.642  54.966  1.00  0.00           H  
ATOM   4246  CA  VAL   261      35.266  65.945  56.783  1.00  0.00           C  
ATOM   4247  HA  VAL   261      35.092  66.581  57.650  1.00  0.00           H  
ATOM   4248  CB  VAL   261      34.887  64.598  57.247  1.00  0.00           C  
ATOM   4249  HB  VAL   261      35.285  63.830  56.583  1.00  0.00           H  
ATOM   4250  CG1 VAL   261      35.336  64.352  58.675  1.00  0.00           C  
ATOM   4251 HG11 VAL   261      34.950  65.150  59.309  1.00  0.00           H  
ATOM   4252 HG12 VAL   261      34.784  63.473  59.008  1.00  0.00           H  
ATOM   4253 HG13 VAL   261      36.415  64.213  58.732  1.00  0.00           H  
ATOM   4254  CG2 VAL   261      33.305  64.413  57.284  1.00  0.00           C  
ATOM   4255 HG21 VAL   261      32.854  64.304  56.298  1.00  0.00           H  
ATOM   4256 HG22 VAL   261      33.067  63.430  57.689  1.00  0.00           H  
ATOM   4257 HG23 VAL   261      32.807  65.210  57.837  1.00  0.00           H  
ATOM   4258  C   VAL   261      36.713  65.961  56.576  1.00  0.00           C  
ATOM   4259  O   VAL   261      37.466  66.228  57.569  1.00  0.00           O  
ATOM   4260  N   MET   262      37.201  65.742  55.373  1.00  0.00           N  
ATOM   4261  H   MET   262      36.573  65.347  54.688  1.00  0.00           H  
ATOM   4262  CA  MET   262      38.611  66.026  54.981  1.00  0.00           C  
ATOM   4263  HA  MET   262      39.256  65.481  55.671  1.00  0.00           H  
ATOM   4264  CB  MET   262      38.946  65.624  53.543  1.00  0.00           C  
ATOM   4265  HB2 MET   262      38.428  66.256  52.822  1.00  0.00           H  
ATOM   4266  HB3 MET   262      40.011  65.855  53.504  1.00  0.00           H  
ATOM   4267  CG  MET   262      38.708  64.170  53.262  1.00  0.00           C  
ATOM   4268  HG2 MET   262      39.096  63.691  54.162  1.00  0.00           H  
ATOM   4269  HG3 MET   262      37.626  64.090  53.165  1.00  0.00           H  
ATOM   4270  SD  MET   262      39.375  63.457  51.686  1.00  0.00           S  
ATOM   4271  CE  MET   262      41.186  63.431  52.166  1.00  0.00           C  
ATOM   4272  HE1 MET   262      41.294  62.585  52.844  1.00  0.00           H  
ATOM   4273  HE2 MET   262      41.792  63.144  51.306  1.00  0.00           H  
ATOM   4274  HE3 MET   262      41.512  64.394  52.559  1.00  0.00           H  
ATOM   4275  C   MET   262      38.954  67.506  55.268  1.00  0.00           C  
ATOM   4276  O   MET   262      40.137  67.775  55.485  1.00  0.00           O  
ATOM   4277  N   ASP   263      37.993  68.403  55.331  1.00  0.00           N  
ATOM   4278  H   ASP   263      37.047  68.112  55.135  1.00  0.00           H  
ATOM   4279  CA  ASP   263      38.190  69.843  55.650  1.00  0.00           C  
ATOM   4280  HA  ASP   263      39.011  70.115  54.987  1.00  0.00           H  
ATOM   4281  CB  ASP   263      36.916  70.574  55.156  1.00  0.00           C  
ATOM   4282  HB2 ASP   263      36.905  70.473  54.071  1.00  0.00           H  
ATOM   4283  HB3 ASP   263      36.019  70.089  55.541  1.00  0.00           H  
ATOM   4284  CG  ASP   263      36.827  72.047  55.295  1.00  0.00           C  
ATOM   4285  OD1 ASP   263      35.986  72.458  56.089  1.00  0.00           O  
ATOM   4286  OD2 ASP   263      37.469  72.794  54.568  1.00  0.00           O  
ATOM   4287  C   ASP   263      38.352  70.171  57.095  1.00  0.00           C  
ATOM   4288  O   ASP   263      38.982  71.187  57.388  1.00  0.00           O  
ATOM   4289  N   GLU   264      37.805  69.266  57.923  1.00  0.00           N  
ATOM   4290  H   GLU   264      37.373  68.431  57.555  1.00  0.00           H  
ATOM   4291  CA  GLU   264      38.013  69.286  59.373  1.00  0.00           C  
ATOM   4292  HA  GLU   264      38.249  70.309  59.669  1.00  0.00           H  
ATOM   4293  CB  GLU   264      36.765  68.824  60.187  1.00  0.00           C  
ATOM   4294  HB2 GLU   264      36.525  67.793  59.926  1.00  0.00           H  
ATOM   4295  HB3 GLU   264      36.982  68.987  61.243  1.00  0.00           H  
ATOM   4296  CG  GLU   264      35.435  69.542  59.804  1.00  0.00           C  
ATOM   4297  HG2 GLU   264      35.579  70.609  59.975  1.00  0.00           H  
ATOM   4298  HG3 GLU   264      35.197  69.506  58.741  1.00  0.00           H  
ATOM   4299  CD  GLU   264      34.264  68.972  60.628  1.00  0.00           C  
ATOM   4300  OE1 GLU   264      33.111  69.322  60.400  1.00  0.00           O  
ATOM   4301  OE2 GLU   264      34.570  68.332  61.684  1.00  0.00           O  
ATOM   4302  C   GLU   264      39.201  68.520  59.785  1.00  0.00           C  
ATOM   4303  O   GLU   264      39.913  68.893  60.726  1.00  0.00           O  
ATOM   4304  N   GLU   265      39.444  67.397  59.228  1.00  0.00           N  
ATOM   4305  H   GLU   265      38.827  67.117  58.479  1.00  0.00           H  
ATOM   4306  CA  GLU   265      40.472  66.424  59.636  1.00  0.00           C  
ATOM   4307  HA  GLU   265      40.343  66.273  60.708  1.00  0.00           H  
ATOM   4308  CB  GLU   265      40.307  65.049  58.992  1.00  0.00           C  
ATOM   4309  HB2 GLU   265      39.362  64.564  59.237  1.00  0.00           H  
ATOM   4310  HB3 GLU   265      40.119  65.165  57.925  1.00  0.00           H  
ATOM   4311  CG  GLU   265      41.424  64.019  59.023  1.00  0.00           C  
ATOM   4312  HG2 GLU   265      41.179  63.140  58.426  1.00  0.00           H  
ATOM   4313  HG3 GLU   265      42.297  64.388  58.484  1.00  0.00           H  
ATOM   4314  CD  GLU   265      41.785  63.471  60.413  1.00  0.00           C  
ATOM   4315  OE1 GLU   265      42.827  63.887  60.919  1.00  0.00           O  
ATOM   4316  OE2 GLU   265      41.093  62.611  60.982  1.00  0.00           O  
ATOM   4317  C   GLU   265      41.826  67.025  59.409  1.00  0.00           C  
ATOM   4318  O   GLU   265      42.703  66.885  60.282  1.00  0.00           O  
ATOM   4319  N   SER   266      41.991  67.710  58.231  1.00  0.00           N  
ATOM   4320  H   SER   266      41.310  67.609  57.493  1.00  0.00           H  
ATOM   4321  CA  SER   266      43.351  68.046  57.834  1.00  0.00           C  
ATOM   4322  HA  SER   266      43.945  67.135  57.902  1.00  0.00           H  
ATOM   4323  CB  SER   266      43.460  68.569  56.452  1.00  0.00           C  
ATOM   4324  HB2 SER   266      43.039  69.565  56.312  1.00  0.00           H  
ATOM   4325  HB3 SER   266      44.532  68.642  56.272  1.00  0.00           H  
ATOM   4326  OG  SER   266      42.851  67.704  55.491  1.00  0.00           O  
ATOM   4327  HG  SER   266      41.942  68.011  55.490  1.00  0.00           H  
ATOM   4328  C   SER   266      44.117  68.969  58.812  1.00  0.00           C  
ATOM   4329  O   SER   266      45.358  68.796  58.878  1.00  0.00           O  
ATOM   4330  OXT SER   266      43.605  69.962  59.389  1.00  0.00           O  
TER    4331      SER   266 
ATOM   4331  N1  L01   267      47.761  41.951  41.228  1.00  0.00           N  
ATOM   4332  C2  L01   267      48.345  41.542  42.363  1.00  0.00           C  
ATOM   4333  N3  L01   267      47.924  40.621  43.201  1.00  0.00           N  
ATOM   4334  C4  L01   267      46.731  40.097  42.900  1.00  0.00           C  
ATOM   4335  C5  L01   267      46.056  40.497  41.786  1.00  0.00           C  
ATOM   4336  C6  L01   267      46.616  41.338  40.903  1.00  0.00           C  
ATOM   4337 Cl7  L01   267      48.561  37.493  49.679  1.00  0.00          CL  
ATOM   4338  NAB L01   267      45.914  41.931  39.906  1.00  0.00           N  
ATOM   4339  OAC L01   267      48.194  40.005  47.720  1.00  0.00           O  
ATOM   4340  CAD L01   267      47.273  38.721  49.466  1.00  0.00           C  
ATOM   4341  CAE L01   267      37.253  42.067  37.469  1.00  0.00           C  
ATOM   4342  CAF L01   267      38.537  42.559  37.567  1.00  0.00           C  
ATOM   4343  CAG L01   267      37.101  40.674  37.423  1.00  0.00           C  
ATOM   4344  CAI L01   267      39.650  41.816  37.957  1.00  0.00           C  
ATOM   4345  CAJ L01   267      38.230  39.837  37.667  1.00  0.00           C  
ATOM   4346  CAK L01   267      42.960  39.286  38.594  1.00  0.00           C  
ATOM   4347  CAL L01   267      41.454  40.285  40.224  1.00  0.00           C  
ATOM   4348  CAM L01   267      43.918  39.124  39.583  1.00  0.00           C  
ATOM   4349  CAN L01   267      42.467  40.353  41.154  1.00  0.00           C  
ATOM   4350  CAO L01   267      45.660  36.466  46.365  1.00  0.00           C  
ATOM   4351  CAP L01   267      45.419  37.162  44.996  1.00  0.00           C  
ATOM   4352  CAQ L01   267      45.460  37.502  47.475  1.00  0.00           C  
ATOM   4353  CAR L01   267      46.159  39.340  45.912  1.00  0.00           C  
ATOM   4354  NAU L01   267      44.814  38.904  42.818  1.00  0.00           N  
ATOM   4355  OAV L01   267      40.549  39.517  38.093  1.00  0.00           O  
ATOM   4356  CAW L01   267      47.295  39.167  48.048  1.00  0.00           C  
ATOM   4357  CAY L01   267      39.503  40.383  37.887  1.00  0.00           C  
ATOM   4358  CAZ L01   267      41.670  39.671  38.934  1.00  0.00           C  
ATOM   4359  CBA L01   267      43.710  39.832  40.803  1.00  0.00           C  
ATOM   4360  CBB L01   267      44.825  39.753  41.769  1.00  0.00           C  
ATOM   4361  CBE L01   267      46.293  38.396  44.758  1.00  0.00           C  
ATOM   4362  NBF L01   267      45.965  39.123  43.474  1.00  0.00           N  
ATOM   4363  NBG L01   267      46.372  38.664  47.186  1.00  0.00           N  
ATOM   4364  HC2 L01   267      49.252  42.039  42.693  1.00  0.00           H  
ATOM   4365 HAB1 L01   267      45.147  41.413  39.337  1.00  0.00           H  
ATOM   4366 HAB2 L01   267      46.528  42.693  39.436  1.00  0.00           H  
ATOM   4367 HCAE L01   267      36.436  42.711  37.155  1.00  0.00           H  
ATOM   4368 HCAF L01   267      38.661  43.637  37.510  1.00  0.00           H  
ATOM   4369 HCAG L01   267      36.088  40.419  37.126  1.00  0.00           H  
ATOM   4370 HCAI L01   267      40.621  42.242  38.238  1.00  0.00           H  
ATOM   4371 HCAJ L01   267      38.134  38.745  37.681  1.00  0.00           H  
ATOM   4372 HCAK L01   267      43.157  38.820  37.621  1.00  0.00           H  
ATOM   4373 HCAL L01   267      40.422  40.608  40.408  1.00  0.00           H  
ATOM   4374 HCAM L01   267      44.894  38.643  39.440  1.00  0.00           H  
ATOM   4375 HCAN L01   267      42.246  40.789  42.136  1.00  0.00           H  
ATOM   4376 HAO1 L01   267      46.705  36.133  46.396  1.00  0.00           H  
ATOM   4377 HAO2 L01   267      44.958  35.624  46.379  1.00  0.00           H  
ATOM   4378 HAP1 L01   267      44.472  37.311  44.962  1.00  0.00           H  
ATOM   4379 HAP2 L01   267      45.520  36.363  44.252  1.00  0.00           H  
ATOM   4380 HAQ1 L01   267      45.763  37.105  48.439  1.00  0.00           H  
ATOM   4381 HAQ2 L01   267      44.454  37.794  47.568  1.00  0.00           H  
ATOM   4382 HAR1 L01   267      45.211  39.785  45.890  1.00  0.00           H  
ATOM   4383 HAR2 L01   267      46.873  40.171  45.844  1.00  0.00           H  
ATOM   4384 HCBE L01   267      47.338  38.086  44.759  1.00  0.00           H  
ATOM   4385 HCAD L01   267      46.432  38.218  49.799  1.00  0.00           H  
ATOM   4386  H1  L01   267      47.406  39.569  50.090  1.00  0.00           H  
TER    4387      L01   267 
ATOM   4387 Na+  Na+   268      28.952  70.152  52.193  1.00  0.00          NA  
TER    4388      Na+   268 
ATOM   4388 Na+  Na+   269      43.861  72.383  61.933  1.00  0.00          NA  
TER    4389      Na+   269 
ATOM   4389 Na+  Na+   270      21.282   8.953  46.451  1.00  0.00          NA  
TER    4390      Na+   270 
ATOM   4390 Na+  Na+   271       7.044  57.524  24.367  1.00  0.00          NA  
TER    4391      Na+   271 
ATOM   4391 Na+  Na+   272      17.016  37.061  26.396  1.00  0.00          NA  
TER    4392      Na+   272 
ATOM   4392 Na+  Na+   273      43.803  57.093  47.758  1.00  0.00          NA  
TER    4393      Na+   273 
ATOM   4393 Na+  Na+   274      48.241  16.825  58.915  1.00  0.00          NA  
TER    4394      Na+   274 
ATOM   4394 Na+  Na+   275      60.165  87.542  50.656  1.00  0.00          NA  
TER    4395      Na+   275 
ATOM   4395  O   WAT   276      67.338 -32.053 132.276  1.00  0.00           O  
ATOM   4396  H1  WAT   276      67.335 -33.010 132.251  1.00  0.00           H  
ATOM   4397  H2  WAT   276      67.792 -31.836 133.090  1.00  0.00           H  
TER    4398      WAT   276 
ATOM   4398  O   WAT   277      84.871  39.279  83.053  1.00  0.00           O  
ATOM   4399  H1  WAT   277      84.272  39.009  83.748  1.00  0.00           H  
ATOM   4400  H2  WAT   277      84.938  40.229  83.149  1.00  0.00           H  
TER    4401      WAT   277 
ATOM   4401  O   WAT   278      21.779  38.295 137.107  1.00  0.00           O  
ATOM   4402  H1  WAT   278      21.616  39.149 137.509  1.00  0.00           H  
ATOM   4403  H2  WAT   278      21.449  38.384 136.213  1.00  0.00           H  
TER    4404      WAT   278 
ATOM   4404  O   WAT   279      55.977 -48.647  88.549  1.00  0.00           O  
ATOM   4405  H1  WAT   279      55.733 -48.137  87.777  1.00  0.00           H  
ATOM   4406  H2  WAT   279      55.791 -48.068  89.288  1.00  0.00           H  
TER    4407      WAT   279 
ATOM   4407  O   WAT   280      88.242  22.353  84.564  1.00  0.00           O  
ATOM   4408  H1  WAT   280      88.422  23.154  85.055  1.00  0.00           H  
ATOM   4409  H2  WAT   280      87.457  22.555  84.056  1.00  0.00           H  
TER    4410      WAT   280 
ATOM   4410  O   WAT   281      55.524  28.100  49.252  1.00  0.00           O  
ATOM   4411  H1  WAT   281      55.442  29.024  49.491  1.00  0.00           H  
ATOM   4412  H2  WAT   281      56.203  27.761  49.834  1.00  0.00           H  
TER    4413      WAT   281 
ATOM   4413  O   WAT   282      -4.463   5.186  90.028  1.00  0.00           O  
ATOM   4414  H1  WAT   282      -4.112   5.259  90.916  1.00  0.00           H  
ATOM   4415  H2  WAT   282      -3.700   5.288  89.460  1.00  0.00           H  
TER    4416      WAT   282 
ATOM   4416  O   WAT   283      37.260   3.657 112.129  1.00  0.00           O  
ATOM   4417  H1  WAT   283      37.465   4.138 111.327  1.00  0.00           H  
ATOM   4418  H2  WAT   283      37.154   2.750 111.844  1.00  0.00           H  
TER    4419      WAT   283 
ATOM   4419  O   WAT   284     164.036  90.392  68.957  1.00  0.00           O  
ATOM   4420  H1  WAT   284     164.942  90.503  68.669  1.00  0.00           H  
ATOM   4421  H2  WAT   284     164.000  90.828  69.809  1.00  0.00           H  
TER    4422      WAT   284 
ATOM   4422  O   WAT   285      12.077  34.537 103.153  1.00  0.00           O  
ATOM   4423  H1  WAT   285      12.092  33.727 103.663  1.00  0.00           H  
ATOM   4424  H2  WAT   285      12.792  34.437 102.525  1.00  0.00           H  
TER    4425      WAT   285 
ATOM   4425  O   WAT   286      62.446  50.211  96.649  1.00  0.00           O  
ATOM   4426  H1  WAT   286      62.611  50.527  97.538  1.00  0.00           H  
ATOM   4427  H2  WAT   286      61.602  50.594  96.411  1.00  0.00           H  
TER    4428      WAT   286 
ATOM   4428  O   WAT   287      13.458  98.931  58.392  1.00  0.00           O  
ATOM   4429  H1  WAT   287      13.371  99.865  58.584  1.00  0.00           H  
ATOM   4430  H2  WAT   287      12.689  98.531  58.799  1.00  0.00           H  
TER    4431      WAT   287 
ATOM   4431  O   WAT   288      51.951  22.880  43.221  1.00  0.00           O  
ATOM   4432  H1  WAT   288      51.433  22.341  43.819  1.00  0.00           H  
ATOM   4433  H2  WAT   288      51.523  23.736  43.239  1.00  0.00           H  
TER    4434      WAT   288 
ATOM   4434  O   WAT   289      10.514  61.778  91.380  1.00  0.00           O  
ATOM   4435  H1  WAT   289      11.097  61.283  91.956  1.00  0.00           H  
ATOM   4436  H2  WAT   289      10.906  61.692  90.511  1.00  0.00           H  
TER    4437      WAT   289 
ATOM   4437  O   WAT   290      98.459  31.026  80.713  1.00  0.00           O  
ATOM   4438  H1  WAT   290      97.786  31.361  80.120  1.00  0.00           H  
ATOM   4439  H2  WAT   290      98.943  30.387  80.191  1.00  0.00           H  
TER    4440      WAT   290 
ATOM   4440  O   WAT   291     143.231 -16.462  70.887  1.00  0.00           O  
ATOM   4441  H1  WAT   291     142.388 -16.696  71.275  1.00  0.00           H  
ATOM   4442  H2  WAT   291     143.056 -15.655  70.404  1.00  0.00           H  
TER    4443      WAT   291 
ATOM   4443  O   WAT   292      31.901  12.355  78.960  1.00  0.00           O  
ATOM   4444  H1  WAT   292      31.620  11.531  79.357  1.00  0.00           H  
ATOM   4445  H2  WAT   292      32.812  12.455  79.235  1.00  0.00           H  
TER    4446      WAT   292 
ATOM   4446  O   WAT   293      85.327  92.130  73.488  1.00  0.00           O  
ATOM   4447  H1  WAT   293      85.797  92.873  73.111  1.00  0.00           H  
ATOM   4448  H2  WAT   293      84.698  92.526  74.092  1.00  0.00           H  
TER    4449      WAT   293 
ATOM   4449  O   WAT   294      22.990  26.381  77.548  1.00  0.00           O  
ATOM   4450  H1  WAT   294      23.066  25.926  78.386  1.00  0.00           H  
ATOM   4451  H2  WAT   294      22.821  25.686  76.912  1.00  0.00           H  
TER    4452      WAT   294 
ATOM   4452  O   WAT   295      27.007  -3.375 160.516  1.00  0.00           O  
ATOM   4453  H1  WAT   295      26.601  -2.697 161.055  1.00  0.00           H  
ATOM   4454  H2  WAT   295      27.003  -3.012 159.630  1.00  0.00           H  
TER    4455      WAT   295 
ATOM   4455  O   WAT   296      15.849  36.334  72.070  1.00  0.00           O  
ATOM   4456  H1  WAT   296      15.850  35.977  71.182  1.00  0.00           H  
ATOM   4457  H2  WAT   296      15.649  37.263  71.954  1.00  0.00           H  
TER    4458      WAT   296 
ATOM   4458  O   WAT   297      56.412  31.179  61.984  1.00  0.00           O  
ATOM   4459  H1  WAT   297      56.782  30.495  61.426  1.00  0.00           H  
ATOM   4460  H2  WAT   297      55.785  30.719  62.542  1.00  0.00           H  
TER    4461      WAT   297 
ATOM   4461  O   WAT   298      63.488  15.438  97.309  1.00  0.00           O  
ATOM   4462  H1  WAT   298      63.622  14.994  96.472  1.00  0.00           H  
ATOM   4463  H2  WAT   298      63.626  14.755  97.966  1.00  0.00           H  
TER    4464      WAT   298 
ATOM   4464  O   WAT   299     113.783  42.478  92.655  1.00  0.00           O  
ATOM   4465  H1  WAT   299     113.491  42.526  93.565  1.00  0.00           H  
ATOM   4466  H2  WAT   299     113.083  42.899  92.156  1.00  0.00           H  
TER    4467      WAT   299 
ATOM   4467  O   WAT   300     101.458  77.929  33.060  1.00  0.00           O  
ATOM   4468  H1  WAT   300     101.234  78.860  33.068  1.00  0.00           H  
ATOM   4469  H2  WAT   300     100.677  77.492  33.397  1.00  0.00           H  
TER    4470      WAT   300 
ATOM   4470  O   WAT   301      25.321  21.535  32.948  1.00  0.00           O  
ATOM   4471  H1  WAT   301      24.373  21.666  32.963  1.00  0.00           H  
ATOM   4472  H2  WAT   301      25.683  22.415  32.840  1.00  0.00           H  
TER    4473      WAT   301 
ATOM   4473  O   WAT   302      67.022  53.544 104.988  1.00  0.00           O  
ATOM   4474  H1  WAT   302      66.482  54.145 104.476  1.00  0.00           H  
ATOM   4475  H2  WAT   302      67.693  54.102 105.383  1.00  0.00           H  
TER    4476      WAT   302 
ATOM   4476  O   WAT   303      17.162  29.665 112.531  1.00  0.00           O  
ATOM   4477  H1  WAT   303      16.327  29.854 112.104  1.00  0.00           H  
ATOM   4478  H2  WAT   303      17.210  30.293 113.252  1.00  0.00           H  
TER    4479      WAT   303 
ATOM   4479  O   WAT   304      67.082   9.462  61.159  1.00  0.00           O  
ATOM   4480  H1  WAT   304      66.566   8.661  61.250  1.00  0.00           H  
ATOM   4481  H2  WAT   304      66.794   9.838  60.327  1.00  0.00           H  
TER    4482      WAT   304 
ATOM   4482  O   WAT   305      64.702  35.025  95.670  1.00  0.00           O  
ATOM   4483  H1  WAT   305      65.272  34.300  95.926  1.00  0.00           H  
ATOM   4484  H2  WAT   305      63.827  34.638  95.628  1.00  0.00           H  
TER    4485      WAT   305 
ATOM   4485  O   WAT   306      78.080  -7.773  63.291  1.00  0.00           O  
ATOM   4486  H1  WAT   306      78.963  -7.884  63.645  1.00  0.00           H  
ATOM   4487  H2  WAT   306      78.157  -7.038  62.683  1.00  0.00           H  
TER    4488      WAT   306 
ATOM   4488  O   WAT   307      40.590  14.511  50.496  1.00  0.00           O  
ATOM   4489  H1  WAT   307      40.178  14.097  51.255  1.00  0.00           H  
ATOM   4490  H2  WAT   307      41.358  13.969  50.315  1.00  0.00           H  
TER    4491      WAT   307 
ATOM   4491  O   WAT   308      73.136   9.947  99.055  1.00  0.00           O  
ATOM   4492  H1  WAT   308      73.349  10.442  99.846  1.00  0.00           H  
ATOM   4493  H2  WAT   308      72.607  10.548  98.531  1.00  0.00           H  
TER    4494      WAT   308 
ATOM   4494  O   WAT   309       0.861  92.569  32.152  1.00  0.00           O  
ATOM   4495  H1  WAT   309       0.263  91.910  32.504  1.00  0.00           H  
ATOM   4496  H2  WAT   309       0.330  93.363  32.086  1.00  0.00           H  
TER    4497      WAT   309 
ATOM   4497  O   WAT   310      53.238  61.165 103.637  1.00  0.00           O  
ATOM   4498  H1  WAT   310      54.144  61.123 103.330  1.00  0.00           H  
ATOM   4499  H2  WAT   310      53.241  61.857 104.298  1.00  0.00           H  
TER    4500      WAT   310 
ATOM   4500  O   WAT   311      -9.591 100.815  56.421  1.00  0.00           O  
ATOM   4501  H1  WAT   311      -8.736 101.003  56.034  1.00  0.00           H  
ATOM   4502  H2  WAT   311      -9.389 100.344  57.229  1.00  0.00           H  
TER    4503      WAT   311 
ATOM   4503  O   WAT   312      35.332 -11.998  11.333  1.00  0.00           O  
ATOM   4504  H1  WAT   312      34.425 -12.152  11.596  1.00  0.00           H  
ATOM   4505  H2  WAT   312      35.745 -11.615  12.107  1.00  0.00           H  
TER    4506      WAT   312 
ATOM   4506  O   WAT   313      43.083  33.122  53.562  1.00  0.00           O  
ATOM   4507  H1  WAT   313      43.757  32.562  53.947  1.00  0.00           H  
ATOM   4508  H2  WAT   313      42.358  32.527  53.371  1.00  0.00           H  
TER    4509      WAT   313 
ATOM   4509  O   WAT   314      38.780  28.747 105.216  1.00  0.00           O  
ATOM   4510  H1  WAT   314      39.348  28.010 105.440  1.00  0.00           H  
ATOM   4511  H2  WAT   314      38.019  28.344 104.799  1.00  0.00           H  
TER    4512      WAT   314 
ATOM   4512  O   WAT   315      28.045  -1.651  39.976  1.00  0.00           O  
ATOM   4513  H1  WAT   315      28.806  -1.234  39.572  1.00  0.00           H  
ATOM   4514  H2  WAT   315      28.321  -1.834  40.874  1.00  0.00           H  
TER    4515      WAT   315 
ATOM   4515  O   WAT   316      51.869   8.182  38.542  1.00  0.00           O  
ATOM   4516  H1  WAT   316      51.150   8.281  39.166  1.00  0.00           H  
ATOM   4517  H2  WAT   316      52.363   7.427  38.863  1.00  0.00           H  
TER    4518      WAT   316 
ATOM   4518  O   WAT   317      36.021 -35.717  91.555  1.00  0.00           O  
ATOM   4519  H1  WAT   317      35.668 -34.848  91.747  1.00  0.00           H  
ATOM   4520  H2  WAT   317      35.473 -36.316  92.062  1.00  0.00           H  
TER    4521      WAT   317 
ATOM   4521  O   WAT   318      71.052  33.634  40.272  1.00  0.00           O  
ATOM   4522  H1  WAT   318      71.778  33.538  40.889  1.00  0.00           H  
ATOM   4523  H2  WAT   318      70.885  34.576  40.243  1.00  0.00           H  
TER    4524      WAT   318 
ATOM   4524  O   WAT   319      79.830  14.146  91.587  1.00  0.00           O  
ATOM   4525  H1  WAT   319      78.966  14.299  91.206  1.00  0.00           H  
ATOM   4526  H2  WAT   319      80.116  13.315  91.208  1.00  0.00           H  
TER    4527      WAT   319 
ATOM   4527  O   WAT   320      15.981  23.021  72.953  1.00  0.00           O  
ATOM   4528  H1  WAT   320      16.736  23.282  73.480  1.00  0.00           H  
ATOM   4529  H2  WAT   320      16.194  22.138  72.650  1.00  0.00           H  
TER    4530      WAT   320 
ATOM   4530  O   WAT   321      41.140 -36.259  79.749  1.00  0.00           O  
ATOM   4531  H1  WAT   321      40.303 -36.503  79.353  1.00  0.00           H  
ATOM   4532  H2  WAT   321      41.015 -36.411  80.685  1.00  0.00           H  
TER    4533      WAT   321 
ATOM   4533  O   WAT   322      24.377   3.311 124.477  1.00  0.00           O  
ATOM   4534  H1  WAT   322      24.132   3.516 125.379  1.00  0.00           H  
ATOM   4535  H2  WAT   322      24.746   2.429 124.523  1.00  0.00           H  
TER    4536      WAT   322 
ATOM   4536  O   WAT   323      19.718  -2.962  74.455  1.00  0.00           O  
ATOM   4537  H1  WAT   323      19.138  -2.600  73.785  1.00  0.00           H  
ATOM   4538  H2  WAT   323      19.204  -3.656  74.868  1.00  0.00           H  
TER    4539      WAT   323 
ATOM   4539  O   WAT   324      98.031  14.442  70.964  1.00  0.00           O  
ATOM   4540  H1  WAT   324      98.331  13.544  71.103  1.00  0.00           H  
ATOM   4541  H2  WAT   324      97.229  14.351  70.451  1.00  0.00           H  
TER    4542      WAT   324 
ATOM   4542  O   WAT   325      -8.332 101.107  66.972  1.00  0.00           O  
ATOM   4543  H1  WAT   325      -7.921 100.835  67.792  1.00  0.00           H  
ATOM   4544  H2  WAT   325      -9.151 101.523  67.241  1.00  0.00           H  
TER    4545      WAT   325 
ATOM   4545  O   WAT   326      16.216  -3.940  54.341  1.00  0.00           O  
ATOM   4546  H1  WAT   326      16.153  -4.754  53.841  1.00  0.00           H  
ATOM   4547  H2  WAT   326      17.155  -3.764  54.396  1.00  0.00           H  
TER    4548      WAT   326 
ATOM   4548  O   WAT   327      23.241 -15.233  -5.554  1.00  0.00           O  
ATOM   4549  H1  WAT   327      23.255 -16.149  -5.831  1.00  0.00           H  
ATOM   4550  H2  WAT   327      23.193 -15.273  -4.599  1.00  0.00           H  
TER    4551      WAT   327 
ATOM   4551  O   WAT   328      40.124 -27.189  82.302  1.00  0.00           O  
ATOM   4552  H1  WAT   328      40.136 -26.233  82.341  1.00  0.00           H  
ATOM   4553  H2  WAT   328      40.869 -27.460  82.839  1.00  0.00           H  
TER    4554      WAT   328 
ATOM   4554  O   WAT   329      48.869  18.387  75.823  1.00  0.00           O  
ATOM   4555  H1  WAT   329      47.998  18.586  75.480  1.00  0.00           H  
ATOM   4556  H2  WAT   329      49.199  17.692  75.253  1.00  0.00           H  
TER    4557      WAT   329 
ATOM   4557  O   WAT   330      20.771 -53.246  93.208  1.00  0.00           O  
ATOM   4558  H1  WAT   330      20.956 -53.042  92.291  1.00  0.00           H  
ATOM   4559  H2  WAT   330      19.933 -52.819  93.384  1.00  0.00           H  
TER    4560      WAT   330 
ATOM   4560  O   WAT   331      55.675   6.996  38.979  1.00  0.00           O  
ATOM   4561  H1  WAT   331      55.565   7.731  38.376  1.00  0.00           H  
ATOM   4562  H2  WAT   331      54.786   6.788  39.268  1.00  0.00           H  
TER    4563      WAT   331 
ATOM   4563  O   WAT   332      96.950  33.651  84.125  1.00  0.00           O  
ATOM   4564  H1  WAT   332      96.298  32.959  84.020  1.00  0.00           H  
ATOM   4565  H2  WAT   332      97.768  33.258  83.821  1.00  0.00           H  
TER    4566      WAT   332 
ATOM   4566  O   WAT   333      34.521  25.194  61.117  1.00  0.00           O  
ATOM   4567  H1  WAT   333      34.751  25.020  60.204  1.00  0.00           H  
ATOM   4568  H2  WAT   333      33.658  24.795  61.227  1.00  0.00           H  
TER    4569      WAT   333 
ATOM   4569  O   WAT   334      57.218  14.557 101.502  1.00  0.00           O  
ATOM   4570  H1  WAT   334      56.961  13.697 101.834  1.00  0.00           H  
ATOM   4571  H2  WAT   334      57.948  14.377 100.910  1.00  0.00           H  
TER    4572      WAT   334 
ATOM   4572  O   WAT   335      61.245   3.303  45.050  1.00  0.00           O  
ATOM   4573  H1  WAT   335      61.783   3.058  45.803  1.00  0.00           H  
ATOM   4574  H2  WAT   335      61.628   4.123  44.739  1.00  0.00           H  
TER    4575      WAT   335 
ATOM   4575  O   WAT   336      24.273  44.762  25.888  1.00  0.00           O  
ATOM   4576  H1  WAT   336      25.164  45.099  25.797  1.00  0.00           H  
ATOM   4577  H2  WAT   336      24.229  44.443  26.790  1.00  0.00           H  
TER    4578      WAT   336 
ATOM   4578  O   WAT   337      36.838  29.332  85.510  1.00  0.00           O  
ATOM   4579  H1  WAT   337      36.364  30.093  85.844  1.00  0.00           H  
ATOM   4580  H2  WAT   337      36.153  28.704  85.281  1.00  0.00           H  
TER    4581      WAT   337 
ATOM   4581  O   WAT   338      61.582  63.415  90.262  1.00  0.00           O  
ATOM   4582  H1  WAT   338      60.776  62.926  90.093  1.00  0.00           H  
ATOM   4583  H2  WAT   338      61.323  64.334  90.194  1.00  0.00           H  
TER    4584      WAT   338 
ATOM   4584  O   WAT   339      53.087  26.021  71.223  1.00  0.00           O  
ATOM   4585  H1  WAT   339      53.777  25.664  71.783  1.00  0.00           H  
ATOM   4586  H2  WAT   339      53.290  25.686  70.350  1.00  0.00           H  
TER    4587      WAT   339 
ATOM   4587  O   WAT   340      52.907  39.510  78.574  1.00  0.00           O  
ATOM   4588  H1  WAT   340      53.207  39.248  77.704  1.00  0.00           H  
ATOM   4589  H2  WAT   340      51.956  39.400  78.543  1.00  0.00           H  
TER    4590      WAT   340 
ATOM   4590  O   WAT   341      77.441  41.054  81.065  1.00  0.00           O  
ATOM   4591  H1  WAT   341      77.725  40.271  81.537  1.00  0.00           H  
ATOM   4592  H2  WAT   341      77.614  41.775  81.670  1.00  0.00           H  
TER    4593      WAT   341 
ATOM   4593  O   WAT   342      31.732  65.218  90.778  1.00  0.00           O  
ATOM   4594  H1  WAT   342      31.148  65.336  90.029  1.00  0.00           H  
ATOM   4595  H2  WAT   342      31.794  64.269  90.886  1.00  0.00           H  
TER    4596      WAT   342 
ATOM   4596  O   WAT   343      39.326   8.353  72.330  1.00  0.00           O  
ATOM   4597  H1  WAT   343      38.511   7.892  72.130  1.00  0.00           H  
ATOM   4598  H2  WAT   343      39.586   8.753  71.500  1.00  0.00           H  
TER    4599      WAT   343 
ATOM   4599  O   WAT   344     -23.848  10.729  55.892  1.00  0.00           O  
ATOM   4600  H1  WAT   344     -23.437  11.585  56.018  1.00  0.00           H  
ATOM   4601  H2  WAT   344     -23.908  10.361  56.773  1.00  0.00           H  
TER    4602      WAT   344 
ATOM   4602  O   WAT   345      79.555  -3.252  63.083  1.00  0.00           O  
ATOM   4603  H1  WAT   345      78.947  -3.982  62.969  1.00  0.00           H  
ATOM   4604  H2  WAT   345      79.493  -2.758  62.265  1.00  0.00           H  
TER    4605      WAT   345 
ATOM   4605  O   WAT   346      60.813  12.084  77.751  1.00  0.00           O  
ATOM   4606  H1  WAT   346      60.678  12.265  78.682  1.00  0.00           H  
ATOM   4607  H2  WAT   346      60.145  11.433  77.534  1.00  0.00           H  
TER    4608      WAT   346 
ATOM   4608  O   WAT   347      75.874  52.506  37.501  1.00  0.00           O  
ATOM   4609  H1  WAT   347      76.071  53.386  37.822  1.00  0.00           H  
ATOM   4610  H2  WAT   347      76.324  51.922  38.111  1.00  0.00           H  
TER    4611      WAT   347 
ATOM   4611  O   WAT   348      72.945  27.129  47.097  1.00  0.00           O  
ATOM   4612  H1  WAT   348      73.125  27.182  46.159  1.00  0.00           H  
ATOM   4613  H2  WAT   348      72.173  27.682  47.224  1.00  0.00           H  
TER    4614      WAT   348 
ATOM   4614  O   WAT   349      40.807  -0.312  97.196  1.00  0.00           O  
ATOM   4615  H1  WAT   349      41.757  -0.249  97.100  1.00  0.00           H  
ATOM   4616  H2  WAT   349      40.551   0.515  97.604  1.00  0.00           H  
TER    4617      WAT   349 
ATOM   4617  O   WAT   350      86.021  44.659 103.605  1.00  0.00           O  
ATOM   4618  H1  WAT   350      85.515  44.078 104.173  1.00  0.00           H  
ATOM   4619  H2  WAT   350      86.880  44.715 104.023  1.00  0.00           H  
TER    4620      WAT   350 
ATOM   4620  O   WAT   351      66.731 -15.284  77.055  1.00  0.00           O  
ATOM   4621  H1  WAT   351      66.779 -15.646  77.940  1.00  0.00           H  
ATOM   4622  H2  WAT   351      67.276 -15.867  76.527  1.00  0.00           H  
TER    4623      WAT   351 
ATOM   4623  O   WAT   352      76.085  24.957 104.700  1.00  0.00           O  
ATOM   4624  H1  WAT   352      75.928  25.432 105.516  1.00  0.00           H  
ATOM   4625  H2  WAT   352      76.101  25.637 104.026  1.00  0.00           H  
TER    4626      WAT   352 
ATOM   4626  O   WAT   353      20.864  68.675 157.704  1.00  0.00           O  
ATOM   4627  H1  WAT   353      21.176  68.674 156.799  1.00  0.00           H  
ATOM   4628  H2  WAT   353      21.430  68.047 158.153  1.00  0.00           H  
TER    4629      WAT   353 
ATOM   4629  O   WAT   354      77.091 -10.885  64.624  1.00  0.00           O  
ATOM   4630  H1  WAT   354      76.443 -11.535  64.355  1.00  0.00           H  
ATOM   4631  H2  WAT   354      76.722 -10.048  64.342  1.00  0.00           H  
TER    4632      WAT   354 
ATOM   4632  O   WAT   355      40.928  28.698  67.391  1.00  0.00           O  
ATOM   4633  H1  WAT   355      41.694  29.182  67.082  1.00  0.00           H  
ATOM   4634  H2  WAT   355      40.583  29.229  68.108  1.00  0.00           H  
TER    4635      WAT   355 
ATOM   4635  O   WAT   356      85.404  14.636  69.611  1.00  0.00           O  
ATOM   4636  H1  WAT   356      84.947  14.252  68.863  1.00  0.00           H  
ATOM   4637  H2  WAT   356      86.279  14.840  69.279  1.00  0.00           H  
TER    4638      WAT   356 
ATOM   4638  O   WAT   357       9.552 -14.858  14.756  1.00  0.00           O  
ATOM   4639  H1  WAT   357      10.377 -15.337  14.677  1.00  0.00           H  
ATOM   4640  H2  WAT   357       8.895 -15.449  14.388  1.00  0.00           H  
TER    4641      WAT   357 
ATOM   4641  O   WAT   358     -13.376 -10.305 128.559  1.00  0.00           O  
ATOM   4642  H1  WAT   358     -13.835  -9.964 129.327  1.00  0.00           H  
ATOM   4643  H2  WAT   358     -12.688  -9.662 128.386  1.00  0.00           H  
TER    4644      WAT   358 
ATOM   4644  O   WAT   359      26.149  23.717  55.232  1.00  0.00           O  
ATOM   4645  H1  WAT   359      25.944  23.977  54.334  1.00  0.00           H  
ATOM   4646  H2  WAT   359      26.222  22.763  55.194  1.00  0.00           H  
TER    4647      WAT   359 
ATOM   4647  O   WAT   360      91.522   8.032  40.750  1.00  0.00           O  
ATOM   4648  H1  WAT   360      92.112   7.786  40.038  1.00  0.00           H  
ATOM   4649  H2  WAT   360      90.649   8.005  40.357  1.00  0.00           H  
TER    4650      WAT   360 
ATOM   4650  O   WAT   361       0.756 -20.906 112.156  1.00  0.00           O  
ATOM   4651  H1  WAT   361       0.373 -21.578 112.720  1.00  0.00           H  
ATOM   4652  H2  WAT   361       1.506 -21.338 111.745  1.00  0.00           H  
TER    4653      WAT   361 
ATOM   4653  O   WAT   362     120.146  37.859 113.136  1.00  0.00           O  
ATOM   4654  H1  WAT   362     119.583  37.223 112.694  1.00  0.00           H  
ATOM   4655  H2  WAT   362     119.788  37.920 114.022  1.00  0.00           H  
TER    4656      WAT   362 
ATOM   4656  O   WAT   363      78.373  -4.894 143.939  1.00  0.00           O  
ATOM   4657  H1  WAT   363      78.142  -4.065 144.359  1.00  0.00           H  
ATOM   4658  H2  WAT   363      77.711  -5.512 144.250  1.00  0.00           H  
TER    4659      WAT   363 
ATOM   4659  O   WAT   364      65.199  10.917  51.871  1.00  0.00           O  
ATOM   4660  H1  WAT   364      65.849  10.450  51.346  1.00  0.00           H  
ATOM   4661  H2  WAT   364      64.701  11.431  51.236  1.00  0.00           H  
TER    4662      WAT   364 
ATOM   4662  O   WAT   365      25.811 -17.322 127.662  1.00  0.00           O  
ATOM   4663  H1  WAT   365      26.083 -17.977 128.305  1.00  0.00           H  
ATOM   4664  H2  WAT   365      26.052 -17.701 126.817  1.00  0.00           H  
TER    4665      WAT   365 
ATOM   4665  O   WAT   366      45.561 -81.390  57.510  1.00  0.00           O  
ATOM   4666  H1  WAT   366      46.240 -81.188  56.866  1.00  0.00           H  
ATOM   4667  H2  WAT   366      45.341 -80.544  57.900  1.00  0.00           H  
TER    4668      WAT   366 
ATOM   4668  O   WAT   367      43.835   3.770  86.946  1.00  0.00           O  
ATOM   4669  H1  WAT   367      44.213   2.892  86.976  1.00  0.00           H  
ATOM   4670  H2  WAT   367      42.935   3.634  86.647  1.00  0.00           H  
TER    4671      WAT   367 
ATOM   4671  O   WAT   368      79.381  15.506  41.631  1.00  0.00           O  
ATOM   4672  H1  WAT   368      79.058  14.700  41.226  1.00  0.00           H  
ATOM   4673  H2  WAT   368      78.617  15.871  42.077  1.00  0.00           H  
TER    4674      WAT   368 
ATOM   4674  O   WAT   369      92.391 -22.046  52.010  1.00  0.00           O  
ATOM   4675  H1  WAT   369      93.308 -21.769  52.020  1.00  0.00           H  
ATOM   4676  H2  WAT   369      91.900 -21.243  51.841  1.00  0.00           H  
TER    4677      WAT   369 
ATOM   4677  O   WAT   370      16.654   2.195  57.309  1.00  0.00           O  
ATOM   4678  H1  WAT   370      15.952   2.837  57.197  1.00  0.00           H  
ATOM   4679  H2  WAT   370      17.038   2.407  58.160  1.00  0.00           H  
TER    4680      WAT   370 
ATOM   4680  O   WAT   371      97.515  35.930  85.905  1.00  0.00           O  
ATOM   4681  H1  WAT   371      98.296  36.379  85.582  1.00  0.00           H  
ATOM   4682  H2  WAT   371      97.413  35.177  85.324  1.00  0.00           H  
TER    4683      WAT   371 
ATOM   4683  O   WAT   372      36.850 -31.071  90.556  1.00  0.00           O  
ATOM   4684  H1  WAT   372      36.930 -31.317  91.477  1.00  0.00           H  
ATOM   4685  H2  WAT   372      37.580 -30.470  90.405  1.00  0.00           H  
TER    4686      WAT   372 
ATOM   4686  O   WAT   373      79.495 -11.073  93.663  1.00  0.00           O  
ATOM   4687  H1  WAT   373      79.617 -12.010  93.814  1.00  0.00           H  
ATOM   4688  H2  WAT   373      80.384 -10.724  93.594  1.00  0.00           H  
TER    4689      WAT   373 
ATOM   4689  O   WAT   374      83.008  48.031  86.143  1.00  0.00           O  
ATOM   4690  H1  WAT   374      83.060  47.094  85.958  1.00  0.00           H  
ATOM   4691  H2  WAT   374      83.583  48.159  86.897  1.00  0.00           H  
TER    4692      WAT   374 
ATOM   4692  O   WAT   375     -28.167  56.032  15.572  1.00  0.00           O  
ATOM   4693  H1  WAT   375     -28.755  56.420  16.220  1.00  0.00           H  
ATOM   4694  H2  WAT   375     -27.533  55.538  16.091  1.00  0.00           H  
TER    4695      WAT   375 
ATOM   4695  O   WAT   376      85.374  49.636  13.213  1.00  0.00           O  
ATOM   4696  H1  WAT   376      84.876  50.063  12.516  1.00  0.00           H  
ATOM   4697  H2  WAT   376      85.553  48.758  12.876  1.00  0.00           H  
TER    4698      WAT   376 
ATOM   4698  O   WAT   377      71.133 -21.595 103.724  1.00  0.00           O  
ATOM   4699  H1  WAT   377      71.034 -21.676 102.775  1.00  0.00           H  
ATOM   4700  H2  WAT   377      72.055 -21.370 103.850  1.00  0.00           H  
TER    4701      WAT   377 
ATOM   4701  O   WAT   378      33.189  -6.133  71.834  1.00  0.00           O  
ATOM   4702  H1  WAT   378      33.044  -5.281  72.247  1.00  0.00           H  
ATOM   4703  H2  WAT   378      32.551  -6.713  72.249  1.00  0.00           H  
TER    4704      WAT   378 
ATOM   4704  O   WAT   379      65.514   6.356  41.961  1.00  0.00           O  
ATOM   4705  H1  WAT   379      65.556   5.481  41.574  1.00  0.00           H  
ATOM   4706  H2  WAT   379      65.530   6.951  41.211  1.00  0.00           H  
TER    4707      WAT   379 
ATOM   4707  O   WAT   380      -2.163  13.336  44.480  1.00  0.00           O  
ATOM   4708  H1  WAT   380      -2.082  13.825  45.299  1.00  0.00           H  
ATOM   4709  H2  WAT   380      -1.262  13.229  44.176  1.00  0.00           H  
TER    4710      WAT   380 
ATOM   4710  O   WAT   381      92.304  35.509  38.667  1.00  0.00           O  
ATOM   4711  H1  WAT   381      92.766  36.278  38.332  1.00  0.00           H  
ATOM   4712  H2  WAT   381      92.970  34.822  38.692  1.00  0.00           H  
TER    4713      WAT   381 
ATOM   4713  O   WAT   382      11.603  36.311  96.654  1.00  0.00           O  
ATOM   4714  H1  WAT   382      12.117  37.075  96.395  1.00  0.00           H  
ATOM   4715  H2  WAT   382      12.234  35.592  96.672  1.00  0.00           H  
TER    4716      WAT   382 
ATOM   4716  O   WAT   383      97.970 -19.108 104.794  1.00  0.00           O  
ATOM   4717  H1  WAT   383      97.845 -20.056 104.839  1.00  0.00           H  
ATOM   4718  H2  WAT   383      97.114 -18.743 105.016  1.00  0.00           H  
TER    4719      WAT   383 
ATOM   4719  O   WAT   384      92.122   4.191   1.561  1.00  0.00           O  
ATOM   4720  H1  WAT   384      91.626   4.982   1.349  1.00  0.00           H  
ATOM   4721  H2  WAT   384      91.455   3.516   1.683  1.00  0.00           H  
TER    4722      WAT   384 
ATOM   4722  O   WAT   385     106.536  54.463 123.626  1.00  0.00           O  
ATOM   4723  H1  WAT   385     106.812  54.569 122.715  1.00  0.00           H  
ATOM   4724  H2  WAT   385     105.617  54.201 123.570  1.00  0.00           H  
TER    4725      WAT   385 
ATOM   4725  O   WAT   386      62.758  -6.106  93.058  1.00  0.00           O  
ATOM   4726  H1  WAT   386      63.291  -5.433  92.634  1.00  0.00           H  
ATOM   4727  H2  WAT   386      63.373  -6.815  93.248  1.00  0.00           H  
TER    4728      WAT   386 
ATOM   4728  O   WAT   387      46.240 -10.992  52.932  1.00  0.00           O  
ATOM   4729  H1  WAT   387      47.156 -10.759  52.780  1.00  0.00           H  
ATOM   4730  H2  WAT   387      45.781 -10.681  52.151  1.00  0.00           H  
TER    4731      WAT   387 
ATOM   4731  O   WAT   388      97.757  29.780  44.955  1.00  0.00           O  
ATOM   4732  H1  WAT   388      98.082  30.393  44.296  1.00  0.00           H  
ATOM   4733  H2  WAT   388      98.529  29.277  45.216  1.00  0.00           H  
TER    4734      WAT   388 
ATOM   4734  O   WAT   389      98.088  46.079  58.286  1.00  0.00           O  
ATOM   4735  H1  WAT   389      98.799  45.591  58.702  1.00  0.00           H  
ATOM   4736  H2  WAT   389      97.792  46.692  58.959  1.00  0.00           H  
TER    4737      WAT   389 
ATOM   4737  O   WAT   390      77.404 -19.639  49.166  1.00  0.00           O  
ATOM   4738  H1  WAT   390      77.555 -19.257  48.302  1.00  0.00           H  
ATOM   4739  H2  WAT   390      76.539 -19.318  49.422  1.00  0.00           H  
TER    4740      WAT   390 
ATOM   4740  O   WAT   391      92.484   8.645  11.525  1.00  0.00           O  
ATOM   4741  H1  WAT   391      92.894   8.693  12.388  1.00  0.00           H  
ATOM   4742  H2  WAT   391      92.932   9.314  11.008  1.00  0.00           H  
TER    4743      WAT   391 
ATOM   4743  O   WAT   392      22.303  30.244 147.518  1.00  0.00           O  
ATOM   4744  H1  WAT   392      23.191  29.987 147.767  1.00  0.00           H  
ATOM   4745  H2  WAT   392      21.748  29.890 148.213  1.00  0.00           H  
TER    4746      WAT   392 
ATOM   4746  O   WAT   393      10.963 106.754  52.588  1.00  0.00           O  
ATOM   4747  H1  WAT   393      10.912 107.568  53.090  1.00  0.00           H  
ATOM   4748  H2  WAT   393      11.112 106.076  53.246  1.00  0.00           H  
TER    4749      WAT   393 
ATOM   4749  O   WAT   394      75.025  27.745  54.184  1.00  0.00           O  
ATOM   4750  H1  WAT   394      75.855  27.292  54.332  1.00  0.00           H  
ATOM   4751  H2  WAT   394      74.371  27.046  54.160  1.00  0.00           H  
TER    4752      WAT   394 
ATOM   4752  O   WAT   395      68.793 -57.627  53.268  1.00  0.00           O  
ATOM   4753  H1  WAT   395      68.506 -57.899  54.139  1.00  0.00           H  
ATOM   4754  H2  WAT   395      68.172 -58.044  52.670  1.00  0.00           H  
TER    4755      WAT   395 
ATOM   4755  O   WAT   396      55.012   5.011 105.996  1.00  0.00           O  
ATOM   4756  H1  WAT   396      54.468   5.798 106.016  1.00  0.00           H  
ATOM   4757  H2  WAT   396      55.131   4.825 105.065  1.00  0.00           H  
TER    4758      WAT   396 
ATOM   4758  O   WAT   397      86.851  58.743 113.388  1.00  0.00           O  
ATOM   4759  H1  WAT   397      86.717  57.854 113.716  1.00  0.00           H  
ATOM   4760  H2  WAT   397      86.424  59.304 114.036  1.00  0.00           H  
TER    4761      WAT   397 
ATOM   4761  O   WAT   398      93.690  45.613 105.450  1.00  0.00           O  
ATOM   4762  H1  WAT   398      93.034  46.250 105.733  1.00  0.00           H  
ATOM   4763  H2  WAT   398      93.456  45.414 104.544  1.00  0.00           H  
TER    4764      WAT   398 
ATOM   4764  O   WAT   399      19.583  25.962 102.734  1.00  0.00           O  
ATOM   4765  H1  WAT   399      18.724  26.177 102.370  1.00  0.00           H  
ATOM   4766  H2  WAT   399      20.076  26.782 102.685  1.00  0.00           H  
TER    4767      WAT   399 
ATOM   4767  O   WAT   400       9.692 -22.179  49.239  1.00  0.00           O  
ATOM   4768  H1  WAT   400      10.383 -21.525  49.134  1.00  0.00           H  
ATOM   4769  H2  WAT   400       9.128 -21.824  49.926  1.00  0.00           H  
TER    4770      WAT   400 
ATOM   4770  O   WAT   401      78.742  -7.874  48.024  1.00  0.00           O  
ATOM   4771  H1  WAT   401      79.663  -7.619  48.090  1.00  0.00           H  
ATOM   4772  H2  WAT   401      78.414  -7.821  48.922  1.00  0.00           H  
TER    4773      WAT   401 
ATOM   4773  O   WAT   402      19.952 -19.356  -7.305  1.00  0.00           O  
ATOM   4774  H1  WAT   402      20.218 -18.437  -7.273  1.00  0.00           H  
ATOM   4775  H2  WAT   402      19.024 -19.329  -7.537  1.00  0.00           H  
TER    4776      WAT   402 
ATOM   4776  O   WAT   403      88.124  72.623  90.461  1.00  0.00           O  
ATOM   4777  H1  WAT   403      88.783  72.345  89.825  1.00  0.00           H  
ATOM   4778  H2  WAT   403      88.607  73.166  91.084  1.00  0.00           H  
TER    4779      WAT   403 
ATOM   4779  O   WAT   404      41.656  19.549  44.909  1.00  0.00           O  
ATOM   4780  H1  WAT   404      41.801  18.702  44.488  1.00  0.00           H  
ATOM   4781  H2  WAT   404      41.326  20.111  44.208  1.00  0.00           H  
TER    4782      WAT   404 
ATOM   4782  O   WAT   405      89.021   4.982  62.821  1.00  0.00           O  
ATOM   4783  H1  WAT   405      89.186   4.113  63.187  1.00  0.00           H  
ATOM   4784  H2  WAT   405      89.891   5.321  62.609  1.00  0.00           H  
TER    4785      WAT   405 
ATOM   4785  O   WAT   406      88.427  39.232  60.464  1.00  0.00           O  
ATOM   4786  H1  WAT   406      87.802  39.439  59.769  1.00  0.00           H  
ATOM   4787  H2  WAT   406      89.268  39.158  60.014  1.00  0.00           H  
TER    4788      WAT   406 
ATOM   4788  O   WAT   407     -49.053  34.231 112.296  1.00  0.00           O  
ATOM   4789  H1  WAT   407     -48.766  34.970 112.832  1.00  0.00           H  
ATOM   4790  H2  WAT   407     -49.609  34.625 111.624  1.00  0.00           H  
TER    4791      WAT   407 
ATOM   4791  O   WAT   408      -1.814  30.554  86.467  1.00  0.00           O  
ATOM   4792  H1  WAT   408      -1.592  30.400  87.385  1.00  0.00           H  
ATOM   4793  H2  WAT   408      -2.081  31.472  86.435  1.00  0.00           H  
TER    4794      WAT   408 
ATOM   4794  O   WAT   409      10.587  50.450  74.294  1.00  0.00           O  
ATOM   4795  H1  WAT   409       9.984  50.842  74.926  1.00  0.00           H  
ATOM   4796  H2  WAT   409      10.081  50.396  73.483  1.00  0.00           H  
TER    4797      WAT   409 
ATOM   4797  O   WAT   410      94.499 -12.656  23.029  1.00  0.00           O  
ATOM   4798  H1  WAT   410      93.963 -12.076  23.570  1.00  0.00           H  
ATOM   4799  H2  WAT   410      95.401 -12.432  23.258  1.00  0.00           H  
TER    4800      WAT   410 
ATOM   4800  O   WAT   411      79.872  16.157  17.842  1.00  0.00           O  
ATOM   4801  H1  WAT   411      79.250  15.478  17.583  1.00  0.00           H  
ATOM   4802  H2  WAT   411      79.559  16.949  17.405  1.00  0.00           H  
TER    4803      WAT   411 
ATOM   4803  O   WAT   412     132.093   8.134   2.538  1.00  0.00           O  
ATOM   4804  H1  WAT   412     132.478   8.038   1.667  1.00  0.00           H  
ATOM   4805  H2  WAT   412     132.805   8.478   3.078  1.00  0.00           H  
TER    4806      WAT   412 
ATOM   4806  O   WAT   413      37.352  41.125 131.252  1.00  0.00           O  
ATOM   4807  H1  WAT   413      38.274  41.379 131.210  1.00  0.00           H  
ATOM   4808  H2  WAT   413      37.183  40.698 130.412  1.00  0.00           H  
TER    4809      WAT   413 
ATOM   4809  O   WAT   414      50.758 -40.631 112.415  1.00  0.00           O  
ATOM   4810  H1  WAT   414      51.551 -40.918 112.868  1.00  0.00           H  
ATOM   4811  H2  WAT   414      50.244 -41.430 112.303  1.00  0.00           H  
TER    4812      WAT   414 
ATOM   4812  O   WAT   415       6.262  50.029  87.273  1.00  0.00           O  
ATOM   4813  H1  WAT   415       5.674  49.657  86.615  1.00  0.00           H  
ATOM   4814  H2  WAT   415       7.120  50.036  86.849  1.00  0.00           H  
TER    4815      WAT   415 
ATOM   4815  O   WAT   416     112.425  25.207  28.404  1.00  0.00           O  
ATOM   4816  H1  WAT   416     111.965  24.800  29.139  1.00  0.00           H  
ATOM   4817  H2  WAT   416     113.144  25.690  28.810  1.00  0.00           H  
TER    4818      WAT   416 
ATOM   4818  O   WAT   417      41.245 -11.006  74.826  1.00  0.00           O  
ATOM   4819  H1  WAT   417      42.057 -11.036  75.332  1.00  0.00           H  
ATOM   4820  H2  WAT   417      40.942 -10.102  74.913  1.00  0.00           H  
TER    4821      WAT   417 
ATOM   4821  O   WAT   418      16.027  25.817  67.560  1.00  0.00           O  
ATOM   4822  H1  WAT   418      15.712  25.078  67.040  1.00  0.00           H  
ATOM   4823  H2  WAT   418      15.668  26.588  67.120  1.00  0.00           H  
TER    4824      WAT   418 
ATOM   4824  O   WAT   419      29.252  45.436 121.342  1.00  0.00           O  
ATOM   4825  H1  WAT   419      29.403  44.747 121.989  1.00  0.00           H  
ATOM   4826  H2  WAT   419      28.329  45.666 121.448  1.00  0.00           H  
TER    4827      WAT   419 
ATOM   4827  O   WAT   420      87.616  -0.753  83.064  1.00  0.00           O  
ATOM   4828  H1  WAT   420      88.085  -1.585  83.127  1.00  0.00           H  
ATOM   4829  H2  WAT   420      88.215  -0.176  82.590  1.00  0.00           H  
TER    4830      WAT   420 
ATOM   4830  O   WAT   421      35.194 -13.266 106.846  1.00  0.00           O  
ATOM   4831  H1  WAT   421      34.278 -13.073 106.647  1.00  0.00           H  
ATOM   4832  H2  WAT   421      35.657 -12.449 106.658  1.00  0.00           H  
TER    4833      WAT   421 
ATOM   4833  O   WAT   422      55.870  52.278  51.588  1.00  0.00           O  
ATOM   4834  H1  WAT   422      55.587  52.548  52.462  1.00  0.00           H  
ATOM   4835  H2  WAT   422      55.374  52.840  50.992  1.00  0.00           H  
TER    4836      WAT   422 
ATOM   4836  O   WAT   423      52.044  57.174 114.269  1.00  0.00           O  
ATOM   4837  H1  WAT   423      51.477  57.199 115.040  1.00  0.00           H  
ATOM   4838  H2  WAT   423      52.510  58.010 114.288  1.00  0.00           H  
TER    4839      WAT   423 
ATOM   4839  O   WAT   424      14.833 -20.372  45.773  1.00  0.00           O  
ATOM   4840  H1  WAT   424      14.754 -20.073  46.679  1.00  0.00           H  
ATOM   4841  H2  WAT   424      14.075 -20.941  45.641  1.00  0.00           H  
TER    4842      WAT   424 
ATOM   4842  O   WAT   425      30.429 -16.279  91.683  1.00  0.00           O  
ATOM   4843  H1  WAT   425      30.516 -15.346  91.487  1.00  0.00           H  
ATOM   4844  H2  WAT   425      30.026 -16.652  90.899  1.00  0.00           H  
TER    4845      WAT   425 
ATOM   4845  O   WAT   426      29.579   2.791  31.557  1.00  0.00           O  
ATOM   4846  H1  WAT   426      29.664   3.734  31.696  1.00  0.00           H  
ATOM   4847  H2  WAT   426      30.294   2.408  32.065  1.00  0.00           H  
TER    4848      WAT   426 
ATOM   4848  O   WAT   427      57.622   4.940 106.553  1.00  0.00           O  
ATOM   4849  H1  WAT   427      57.681   5.327 105.680  1.00  0.00           H  
ATOM   4850  H2  WAT   427      56.692   4.745 106.666  1.00  0.00           H  
TER    4851      WAT   427 
ATOM   4851  O   WAT   428      91.180  78.292  96.361  1.00  0.00           O  
ATOM   4852  H1  WAT   428      90.841  79.101  95.979  1.00  0.00           H  
ATOM   4853  H2  WAT   428      90.413  77.870  96.748  1.00  0.00           H  
TER    4854      WAT   428 
ATOM   4854  O   WAT   429      39.501  38.358  60.330  1.00  0.00           O  
ATOM   4855  H1  WAT   429      40.378  38.731  60.422  1.00  0.00           H  
ATOM   4856  H2  WAT   429      39.119  38.428  61.205  1.00  0.00           H  
TER    4857      WAT   429 
ATOM   4857  O   WAT   430      15.652  93.310 120.687  1.00  0.00           O  
ATOM   4858  H1  WAT   430      15.379  92.393 120.656  1.00  0.00           H  
ATOM   4859  H2  WAT   430      16.333  93.380 120.018  1.00  0.00           H  
TER    4860      WAT   430 
ATOM   4860  O   WAT   431      39.799  40.662  44.455  1.00  0.00           O  
ATOM   4861  H1  WAT   431      39.217  40.319  45.133  1.00  0.00           H  
ATOM   4862  H2  WAT   431      39.233  40.784  43.693  1.00  0.00           H  
TER    4863      WAT   431 
ATOM   4863  O   WAT   432     108.773 -28.986  79.895  1.00  0.00           O  
ATOM   4864  H1  WAT   432     108.347 -28.823  80.737  1.00  0.00           H  
ATOM   4865  H2  WAT   432     108.242 -28.504  79.261  1.00  0.00           H  
TER    4866      WAT   432 
ATOM   4866  O   WAT   433      42.986  61.918  69.452  1.00  0.00           O  
ATOM   4867  H1  WAT   433      42.440  61.620  70.180  1.00  0.00           H  
ATOM   4868  H2  WAT   433      42.499  62.650  69.073  1.00  0.00           H  
TER    4869      WAT   433 
ATOM   4869  O   WAT   434     142.294  36.139  55.483  1.00  0.00           O  
ATOM   4870  H1  WAT   434     141.377  35.874  55.563  1.00  0.00           H  
ATOM   4871  H2  WAT   434     142.646  36.056  56.369  1.00  0.00           H  
TER    4872      WAT   434 
ATOM   4872  O   WAT   435      47.564  24.741  81.587  1.00  0.00           O  
ATOM   4873  H1  WAT   435      47.430  24.043  82.228  1.00  0.00           H  
ATOM   4874  H2  WAT   435      47.212  24.387  80.770  1.00  0.00           H  
TER    4875      WAT   435 
ATOM   4875  O   WAT   436      80.821  39.438 119.165  1.00  0.00           O  
ATOM   4876  H1  WAT   436      80.968  40.354 118.929  1.00  0.00           H  
ATOM   4877  H2  WAT   436      81.689  39.036 119.116  1.00  0.00           H  
TER    4878      WAT   436 
ATOM   4878  O   WAT   437      55.812  15.075 135.778  1.00  0.00           O
[truncated: 102,725,928 more chars]
