# Supplementary material for: α-Halothioamide warheads with enhanced cysteine reactivity and specificity for covalent protein labelling
Source: Nat Commun. 2026 May 14;17:6824. doi: 10.1038/s41467-026-72993-6 (PMC13388716; doi:10.1038/s41467-026-72993-6)
Supplement: Supplementary file 3 — Supplementary Data 1 [file 41467_2026_72993_MOESM3_ESM.zip › Figure S7e - BTK_14_complexes_starting]

CRYST1   81.088   81.088   81.088 109.47 109.47 109.47               1
ATOM      1  N   SER     1      44.364  40.831  16.240  1.00  0.00           N  
ATOM      2  H1  SER     1      45.261  40.229  16.226  1.00  0.00           H  
ATOM      3  H2  SER     1      44.218  41.317  15.287  1.00  0.00           H  
ATOM      4  H3  SER     1      43.611  40.202  16.481  1.00  0.00           H  
ATOM      5  CA  SER     1      44.511  41.895  17.265  1.00  0.00           C  
ATOM      6  HA  SER     1      45.300  42.440  16.950  1.00  0.00           H  
ATOM      7  CB  SER     1      43.303  42.799  17.160  1.00  0.00           C  
ATOM      8  HB2 SER     1      43.337  43.471  17.913  1.00  0.00           H  
ATOM      9  HB3 SER     1      43.294  43.264  16.174  1.00  0.00           H  
ATOM     10  OG  SER     1      42.197  42.002  17.379  1.00  0.00           O  
ATOM     11  HG  SER     1      41.458  42.396  16.681  1.00  0.00           H  
ATOM     12  C   SER     1      44.851  41.297  18.641  1.00  0.00           C  
ATOM     13  O   SER     1      45.987  41.351  19.115  1.00  0.00           O  
ATOM     14  N   TRP     2      43.901  40.802  19.419  1.00  0.00           N  
ATOM     15  H   TRP     2      42.864  40.954  19.119  1.00  0.00           H  
ATOM     16  CA  TRP     2      44.096  40.122  20.751  1.00  0.00           C  
ATOM     17  HA  TRP     2      44.658  40.828  21.362  1.00  0.00           H  
ATOM     18  CB  TRP     2      42.735  39.831  21.482  1.00  0.00           C  
ATOM     19  HB2 TRP     2      43.003  39.435  22.371  1.00  0.00           H  
ATOM     20  HB3 TRP     2      42.164  40.760  21.509  1.00  0.00           H  
ATOM     21  CG  TRP     2      41.992  38.844  20.578  1.00  0.00           C  
ATOM     22  CD1 TRP     2      42.299  37.525  20.576  1.00  0.00           C  
ATOM     23  HD1 TRP     2      43.045  37.053  21.216  1.00  0.00           H  
ATOM     24  NE1 TRP     2      41.479  36.846  19.712  1.00  0.00           N  
ATOM     25  HE1 TRP     2      41.437  35.757  19.672  1.00  0.00           H  
ATOM     26  CE2 TRP     2      40.579  37.683  19.143  1.00  0.00           C  
ATOM     27  CZ2 TRP     2      39.577  37.447  18.170  1.00  0.00           C  
ATOM     28  HZ2 TRP     2      39.458  36.464  17.738  1.00  0.00           H  
ATOM     29  CH2 TRP     2      38.827  38.525  17.659  1.00  0.00           C  
ATOM     30  HH2 TRP     2      38.221  38.489  16.851  1.00  0.00           H  
ATOM     31  CZ3 TRP     2      39.053  39.792  18.193  1.00  0.00           C  
ATOM     32  HZ3 TRP     2      38.429  40.600  17.843  1.00  0.00           H  
ATOM     33  CE3 TRP     2      40.043  40.019  19.142  1.00  0.00           C  
ATOM     34  HE3 TRP     2      40.263  41.050  19.374  1.00  0.00           H  
ATOM     35  CD2 TRP     2      40.874  39.009  19.644  1.00  0.00           C  
ATOM     36  C   TRP     2      45.031  38.927  20.722  1.00  0.00           C  
ATOM     37  O   TRP     2      45.726  38.688  21.651  1.00  0.00           O  
ATOM     38  N   GLU     3      45.091  38.142  19.673  1.00  0.00           N  
ATOM     39  H   GLU     3      44.329  38.347  18.921  1.00  0.00           H  
ATOM     40  CA  GLU     3      45.838  36.847  19.509  1.00  0.00           C  
ATOM     41  HA  GLU     3      45.534  36.090  20.232  1.00  0.00           H  
ATOM     42  CB  GLU     3      45.362  36.131  18.194  1.00  0.00           C  
ATOM     43  HB2 GLU     3      44.463  35.712  18.384  1.00  0.00           H  
ATOM     44  HB3 GLU     3      45.238  36.831  17.367  1.00  0.00           H  
ATOM     45  CG  GLU     3      46.330  35.034  17.731  1.00  0.00           C  
ATOM     46  HG2 GLU     3      46.029  34.635  16.762  1.00  0.00           H  
ATOM     47  HG3 GLU     3      47.312  35.487  17.591  1.00  0.00           H  
ATOM     48  CD  GLU     3      46.396  33.744  18.568  1.00  0.00           C  
ATOM     49  OE1 GLU     3      45.819  33.761  19.637  1.00  0.00           O  
ATOM     50  OE2 GLU     3      46.944  32.686  18.109  1.00  0.00           O  
ATOM     51  C   GLU     3      47.342  37.159  19.463  1.00  0.00           C  
ATOM     52  O   GLU     3      47.848  37.864  18.580  1.00  0.00           O  
ATOM     53  N   ILE     4      48.099  36.451  20.319  1.00  0.00           N  
ATOM     54  H   ILE     4      47.495  35.904  21.044  1.00  0.00           H  
ATOM     55  CA  ILE     4      49.657  36.389  20.365  1.00  0.00           C  
ATOM     56  HA  ILE     4      50.052  37.120  19.660  1.00  0.00           H  
ATOM     57  CB  ILE     4      50.201  36.811  21.797  1.00  0.00           C  
ATOM     58  HB  ILE     4      49.713  36.223  22.457  1.00  0.00           H  
ATOM     59  CG2 ILE     4      51.667  36.440  21.969  1.00  0.00           C  
ATOM     60 HG21 ILE     4      52.077  36.856  22.889  1.00  0.00           H  
ATOM     61 HG22 ILE     4      51.799  35.359  22.024  1.00  0.00           H  
ATOM     62 HG23 ILE     4      52.158  36.799  21.064  1.00  0.00           H  
ATOM     63  CG1 ILE     4      49.930  38.296  21.957  1.00  0.00           C  
ATOM     64 HG12 ILE     4      50.384  38.811  21.110  1.00  0.00           H  
ATOM     65 HG13 ILE     4      48.853  38.407  21.836  1.00  0.00           H  
ATOM     66  CD1 ILE     4      50.344  38.981  23.270  1.00  0.00           C  
ATOM     67 HD11 ILE     4      51.424  39.091  23.377  1.00  0.00           H  
ATOM     68 HD12 ILE     4      49.851  39.952  23.291  1.00  0.00           H  
ATOM     69 HD13 ILE     4      49.960  38.410  24.116  1.00  0.00           H  
ATOM     70  C   ILE     4      50.180  34.986  20.072  1.00  0.00           C  
ATOM     71  O   ILE     4      49.504  34.052  20.405  1.00  0.00           O  
ATOM     72  N   ASP     5      51.283  34.851  19.362  1.00  0.00           N  
ATOM     73  H   ASP     5      51.722  35.802  19.060  1.00  0.00           H  
ATOM     74  CA  ASP     5      51.924  33.544  19.125  1.00  0.00           C  
ATOM     75  HA  ASP     5      51.193  32.736  19.159  1.00  0.00           H  
ATOM     76  CB  ASP     5      52.460  33.505  17.679  1.00  0.00           C  
ATOM     77  HB2 ASP     5      51.744  33.720  17.000  1.00  0.00           H  
ATOM     78  HB3 ASP     5      53.328  34.155  17.573  1.00  0.00           H  
ATOM     79  CG  ASP     5      53.101  32.125  17.346  1.00  0.00           C  
ATOM     80  OD1 ASP     5      53.228  31.317  18.282  1.00  0.00           O  
ATOM     81  OD2 ASP     5      53.358  31.832  16.155  1.00  0.00           O  
ATOM     82  C   ASP     5      53.016  33.246  20.179  1.00  0.00           C  
ATOM     83  O   ASP     5      54.075  33.950  20.265  1.00  0.00           O  
ATOM     84  N   PRO     6      52.858  32.208  21.057  1.00  0.00           N  
ATOM     85  CD  PRO     6      51.917  31.112  21.065  1.00  0.00           C  
ATOM     86  HD2 PRO     6      52.104  30.376  20.399  1.00  0.00           H  
ATOM     87  HD3 PRO     6      50.966  31.442  20.985  1.00  0.00           H  
ATOM     88  CG  PRO     6      51.920  30.542  22.514  1.00  0.00           C  
ATOM     89  HG2 PRO     6      51.549  29.518  22.544  1.00  0.00           H  
ATOM     90  HG3 PRO     6      51.236  31.128  23.128  1.00  0.00           H  
ATOM     91  CB  PRO     6      53.375  30.763  22.963  1.00  0.00           C  
ATOM     92  HB2 PRO     6      54.078  29.983  22.669  1.00  0.00           H  
ATOM     93  HB3 PRO     6      53.361  31.014  24.023  1.00  0.00           H  
ATOM     94  CA  PRO     6      53.860  31.967  22.160  1.00  0.00           C  
ATOM     95  HA  PRO     6      53.741  32.868  22.760  1.00  0.00           H  
ATOM     96  C   PRO     6      55.315  31.829  21.783  1.00  0.00           C  
ATOM     97  O   PRO     6      56.288  31.926  22.601  1.00  0.00           O  
ATOM     98  N   LYS     7      55.545  31.586  20.465  1.00  0.00           N  
ATOM     99  H   LYS     7      54.742  31.452  19.740  1.00  0.00           H  
ATOM    100  CA  LYS     7      56.867  31.375  19.878  1.00  0.00           C  
ATOM    101  HA  LYS     7      57.477  30.724  20.504  1.00  0.00           H  
ATOM    102  CB  LYS     7      56.775  30.695  18.468  1.00  0.00           C  
ATOM    103  HB2 LYS     7      55.987  31.037  17.938  1.00  0.00           H  
ATOM    104  HB3 LYS     7      57.654  30.994  17.897  1.00  0.00           H  
ATOM    105  CG  LYS     7      56.664  29.152  18.678  1.00  0.00           C  
ATOM    106  HG2 LYS     7      57.418  28.798  19.381  1.00  0.00           H  
ATOM    107  HG3 LYS     7      55.761  28.965  19.259  1.00  0.00           H  
ATOM    108  CD  LYS     7      56.774  28.362  17.342  1.00  0.00           C  
ATOM    109  HD2 LYS     7      56.495  27.367  17.689  1.00  0.00           H  
ATOM    110  HD3 LYS     7      55.987  28.752  16.697  1.00  0.00           H  
ATOM    111  CE  LYS     7      58.103  28.354  16.625  1.00  0.00           C  
ATOM    112  HE2 LYS     7      58.446  29.385  16.708  1.00  0.00           H  
ATOM    113  HE3 LYS     7      58.696  27.662  17.223  1.00  0.00           H  
ATOM    114  NZ  LYS     7      57.980  28.071  15.145  1.00  0.00           N  
ATOM    115  HZ1 LYS     7      58.903  27.921  14.584  1.00  0.00           H  
ATOM    116  HZ2 LYS     7      57.627  27.043  15.065  1.00  0.00           H  
ATOM    117  HZ3 LYS     7      57.287  28.680  14.732  1.00  0.00           H  
ATOM    118  C   LYS     7      57.633  32.678  19.745  1.00  0.00           C  
ATOM    119  O   LYS     7      58.800  32.726  19.419  1.00  0.00           O  
ATOM    120  N   ASP     8      56.946  33.816  19.961  1.00  0.00           N  
ATOM    121  H   ASP     8      55.881  33.775  20.192  1.00  0.00           H  
ATOM    122  CA  ASP     8      57.600  35.121  20.132  1.00  0.00           C  
ATOM    123  HA  ASP     8      58.523  35.229  19.562  1.00  0.00           H  
ATOM    124  CB  ASP     8      56.621  36.194  19.546  1.00  0.00           C  
ATOM    125  HB2 ASP     8      55.730  36.283  20.013  1.00  0.00           H  
ATOM    126  HB3 ASP     8      57.236  37.094  19.514  1.00  0.00           H  
ATOM    127  CG  ASP     8      56.253  36.053  18.014  1.00  0.00           C  
ATOM    128  OD1 ASP     8      57.103  35.452  17.237  1.00  0.00           O  
ATOM    129  OD2 ASP     8      55.309  36.697  17.545  1.00  0.00           O  
ATOM    130  C   ASP     8      57.975  35.546  21.584  1.00  0.00           C  
ATOM    131  O   ASP     8      58.675  36.579  21.793  1.00  0.00           O  
ATOM    132  N   LEU     9      57.539  34.781  22.568  1.00  0.00           N  
ATOM    133  H   LEU     9      56.849  33.961  22.371  1.00  0.00           H  
ATOM    134  CA  LEU     9      57.872  34.952  24.033  1.00  0.00           C  
ATOM    135  HA  LEU     9      57.970  35.899  24.154  1.00  0.00           H  
ATOM    136  CB  LEU     9      56.762  34.470  24.975  1.00  0.00           C  
ATOM    137  HB2 LEU     9      56.908  33.474  25.056  1.00  0.00           H  
ATOM    138  HB3 LEU     9      56.955  34.767  26.006  1.00  0.00           H  
ATOM    139  CG  LEU     9      55.272  34.808  24.564  1.00  0.00           C  
ATOM    140  HG  LEU     9      55.103  34.580  23.511  1.00  0.00           H  
ATOM    141  CD1 LEU     9      54.315  33.981  25.432  1.00  0.00           C  
ATOM    142 HD11 LEU     9      54.199  34.433  26.417  1.00  0.00           H  
ATOM    143 HD12 LEU     9      53.374  34.218  24.935  1.00  0.00           H  
ATOM    144 HD13 LEU     9      54.469  32.903  25.408  1.00  0.00           H  
ATOM    145  CD2 LEU     9      54.985  36.296  24.880  1.00  0.00           C  
ATOM    146 HD21 LEU     9      55.737  36.889  24.359  1.00  0.00           H  
ATOM    147 HD22 LEU     9      54.041  36.675  24.487  1.00  0.00           H  
ATOM    148 HD23 LEU     9      54.896  36.621  25.917  1.00  0.00           H  
ATOM    149  C   LEU     9      59.272  34.433  24.376  1.00  0.00           C  
ATOM    150  O   LEU     9      59.805  33.486  23.801  1.00  0.00           O  
ATOM    151  N   THR    10      59.879  35.110  25.349  1.00  0.00           N  
ATOM    152  H   THR    10      59.325  35.933  25.774  1.00  0.00           H  
ATOM    153  CA  THR    10      61.102  34.767  26.126  1.00  0.00           C  
ATOM    154  HA  THR    10      61.377  33.763  25.841  1.00  0.00           H  
ATOM    155  CB  THR    10      62.411  35.599  25.892  1.00  0.00           C  
ATOM    156  HB  THR    10      62.348  36.475  26.391  1.00  0.00           H  
ATOM    157  CG2 THR    10      63.667  34.884  26.309  1.00  0.00           C  
ATOM    158 HG21 THR    10      63.574  34.641  27.368  1.00  0.00           H  
ATOM    159 HG22 THR    10      63.815  34.053  25.619  1.00  0.00           H  
ATOM    160 HG23 THR    10      64.567  35.498  26.305  1.00  0.00           H  
ATOM    161  OG1 THR    10      62.676  35.747  24.506  1.00  0.00           O  
ATOM    162  HG1 THR    10      62.895  36.793  24.292  1.00  0.00           H  
ATOM    163  C   THR    10      60.758  34.741  27.536  1.00  0.00           C  
ATOM    164  O   THR    10      60.129  35.709  28.017  1.00  0.00           O  
ATOM    165  N   PHE    11      61.051  33.645  28.253  1.00  0.00           N  
ATOM    166  H   PHE    11      61.607  32.909  27.672  1.00  0.00           H  
ATOM    167  CA  PHE    11      60.855  33.330  29.695  1.00  0.00           C  
ATOM    168  HA  PHE    11      60.023  33.879  30.136  1.00  0.00           H  
ATOM    169  CB  PHE    11      60.487  31.812  29.739  1.00  0.00           C  
ATOM    170  HB2 PHE    11      61.165  31.281  29.211  1.00  0.00           H  
ATOM    171  HB3 PHE    11      60.496  31.437  30.763  1.00  0.00           H  
ATOM    172  CG  PHE    11      59.188  31.627  29.068  1.00  0.00           C  
ATOM    173  CD1 PHE    11      58.066  32.152  29.658  1.00  0.00           C  
ATOM    174  HD1 PHE    11      58.126  32.538  30.675  1.00  0.00           H  
ATOM    175  CE1 PHE    11      56.811  32.028  29.055  1.00  0.00           C  
ATOM    176  HE1 PHE    11      55.961  32.411  29.619  1.00  0.00           H  
ATOM    177  CZ  PHE    11      56.691  31.316  27.859  1.00  0.00           C  
ATOM    178  HZ  PHE    11      55.713  31.197  27.415  1.00  0.00           H  
ATOM    179  CE2 PHE    11      57.844  30.751  27.240  1.00  0.00           C  
ATOM    180  HE2 PHE    11      57.801  30.347  26.240  1.00  0.00           H  
ATOM    181  CD2 PHE    11      59.065  30.881  27.884  1.00  0.00           C  
ATOM    182  HD2 PHE    11      60.046  30.620  27.517  1.00  0.00           H  
ATOM    183  C   PHE    11      62.184  33.685  30.474  1.00  0.00           C  
ATOM    184  O   PHE    11      63.293  33.225  30.132  1.00  0.00           O  
ATOM    185  N   LEU    12      62.068  34.643  31.376  1.00  0.00           N  
ATOM    186  H   LEU    12      61.198  35.108  31.595  1.00  0.00           H  
ATOM    187  CA  LEU    12      63.276  35.383  31.908  1.00  0.00           C  
ATOM    188  HA  LEU    12      64.156  34.956  31.657  1.00  0.00           H  
ATOM    189  CB  LEU    12      63.390  36.822  31.340  1.00  0.00           C  
ATOM    190  HB2 LEU    12      62.510  37.251  31.587  1.00  0.00           H  
ATOM    191  HB3 LEU    12      64.106  37.414  31.911  1.00  0.00           H  
ATOM    192  CG  LEU    12      63.794  36.922  29.831  1.00  0.00           C  
ATOM    193  HG  LEU    12      63.048  36.575  29.117  1.00  0.00           H  
ATOM    194  CD1 LEU    12      64.074  38.396  29.592  1.00  0.00           C  
ATOM    195 HD11 LEU    12      64.190  38.573  28.523  1.00  0.00           H  
ATOM    196 HD12 LEU    12      63.190  38.973  29.862  1.00  0.00           H  
ATOM    197 HD13 LEU    12      64.950  38.774  30.120  1.00  0.00           H  
ATOM    198  CD2 LEU    12      65.195  36.291  29.540  1.00  0.00           C  
ATOM    199 HD21 LEU    12      65.652  36.666  28.624  1.00  0.00           H  
ATOM    200 HD22 LEU    12      65.906  36.587  30.312  1.00  0.00           H  
ATOM    201 HD23 LEU    12      65.074  35.211  29.454  1.00  0.00           H  
ATOM    202  C   LEU    12      63.398  35.372  33.466  1.00  0.00           C  
ATOM    203  O   LEU    12      64.463  35.650  34.005  1.00  0.00           O  
ATOM    204  N   LYS    13      62.327  35.059  34.168  1.00  0.00           N  
ATOM    205  H   LYS    13      61.498  34.737  33.538  1.00  0.00           H  
ATOM    206  CA  LYS    13      62.245  34.848  35.660  1.00  0.00           C  
ATOM    207  HA  LYS    13      62.992  34.117  35.970  1.00  0.00           H  
ATOM    208  CB  LYS    13      62.555  36.190  36.271  1.00  0.00           C  
ATOM    209  HB2 LYS    13      63.479  36.527  36.045  1.00  0.00           H  
ATOM    210  HB3 LYS    13      61.770  36.885  35.971  1.00  0.00           H  
ATOM    211  CG  LYS    13      62.532  36.076  37.777  1.00  0.00           C  
ATOM    212  HG2 LYS    13      61.539  35.802  38.133  1.00  0.00           H  
ATOM    213  HG3 LYS    13      63.133  35.294  38.242  1.00  0.00           H  
ATOM    214  CD  LYS    13      62.906  37.418  38.368  1.00  0.00           C  
ATOM    215  HD2 LYS    13      63.876  37.757  38.005  1.00  0.00           H  
ATOM    216  HD3 LYS    13      62.227  38.163  37.956  1.00  0.00           H  
ATOM    217  CE  LYS    13      62.867  37.266  39.871  1.00  0.00           C  
ATOM    218  HE2 LYS    13      62.034  36.677  40.254  1.00  0.00           H  
ATOM    219  HE3 LYS    13      63.754  36.723  40.196  1.00  0.00           H  
ATOM    220  NZ  LYS    13      62.925  38.591  40.566  1.00  0.00           N  
ATOM    221  HZ1 LYS    13      62.354  38.472  41.488  1.00  0.00           H  
ATOM    222  HZ2 LYS    13      63.950  38.874  40.806  1.00  0.00           H  
ATOM    223  HZ3 LYS    13      62.625  39.385  40.018  1.00  0.00           H  
ATOM    224  C   LYS    13      60.898  34.249  35.998  1.00  0.00           C  
ATOM    225  O   LYS    13      59.904  34.615  35.367  1.00  0.00           O  
ATOM    226  N   GLU    14      60.819  33.457  37.068  1.00  0.00           N  
ATOM    227  H   GLU    14      61.714  33.443  37.689  1.00  0.00           H  
ATOM    228  CA  GLU    14      59.562  32.909  37.558  1.00  0.00           C  
ATOM    229  HA  GLU    14      58.919  32.624  36.726  1.00  0.00           H  
ATOM    230  CB  GLU    14      60.047  31.533  38.052  1.00  0.00           C  
ATOM    231  HB2 GLU    14      60.845  31.507  38.670  1.00  0.00           H  
ATOM    232  HB3 GLU    14      59.224  31.095  38.617  1.00  0.00           H  
ATOM    233  CG  GLU    14      60.481  30.569  36.894  1.00  0.00           C  
ATOM    234  HG2 GLU    14      59.576  30.365  36.322  1.00  0.00           H  
ATOM    235  HG3 GLU    14      61.025  31.160  36.157  1.00  0.00           H  
ATOM    236  CD  GLU    14      61.046  29.267  37.383  1.00  0.00           C  
ATOM    237  OE1 GLU    14      60.192  28.345  37.629  1.00  0.00           O  
ATOM    238  OE2 GLU    14      62.289  29.095  37.509  1.00  0.00           O  
ATOM    239  C   GLU    14      58.893  33.873  38.670  1.00  0.00           C  
ATOM    240  O   GLU    14      59.738  34.331  39.485  1.00  0.00           O  
ATOM    241  N   LEU    15      57.604  34.100  38.542  1.00  0.00           N  
ATOM    242  H   LEU    15      57.038  33.434  37.892  1.00  0.00           H  
ATOM    243  CA  LEU    15      57.098  35.421  38.915  1.00  0.00           C  
ATOM    244  HA  LEU    15      57.752  35.865  39.666  1.00  0.00           H  
ATOM    245  CB  LEU    15      57.066  36.335  37.722  1.00  0.00           C  
ATOM    246  HB2 LEU    15      57.914  36.088  37.232  1.00  0.00           H  
ATOM    247  HB3 LEU    15      56.209  36.115  37.086  1.00  0.00           H  
ATOM    248  CG  LEU    15      57.042  37.860  38.124  1.00  0.00           C  
ATOM    249  HG  LEU    15      56.457  38.020  39.030  1.00  0.00           H  
ATOM    250  CD1 LEU    15      58.509  38.280  38.362  1.00  0.00           C  
ATOM    251 HD11 LEU    15      58.573  39.302  38.738  1.00  0.00           H  
ATOM    252 HD12 LEU    15      58.933  37.680  39.168  1.00  0.00           H  
ATOM    253 HD13 LEU    15      59.105  38.223  37.451  1.00  0.00           H  
ATOM    254  CD2 LEU    15      56.515  38.775  36.988  1.00  0.00           C  
ATOM    255 HD21 LEU    15      55.447  38.578  37.078  1.00  0.00           H  
ATOM    256 HD22 LEU    15      56.822  39.806  37.164  1.00  0.00           H  
ATOM    257 HD23 LEU    15      56.934  38.514  36.016  1.00  0.00           H  
ATOM    258  C   LEU    15      55.671  35.302  39.581  1.00  0.00           C  
ATOM    259  O   LEU    15      54.777  36.179  39.365  1.00  0.00           O  
ATOM    260  N   GLY    16      55.431  34.265  40.366  1.00  0.00           N  
ATOM    261  H   GLY    16      56.267  33.584  40.521  1.00  0.00           H  
ATOM    262  CA  GLY    16      54.207  33.835  40.969  1.00  0.00           C  
ATOM    263  HA2 GLY    16      54.548  33.801  41.866  1.00  0.00           H  
ATOM    264  HA3 GLY    16      53.406  34.427  40.802  1.00  0.00           H  
ATOM    265  C   GLY    16      53.933  32.399  40.605  1.00  0.00           C  
ATOM    266  O   GLY    16      54.526  31.926  39.642  1.00  0.00           O  
ATOM    267  N   THR    17      53.060  31.806  41.393  1.00  0.00           N  
ATOM    268  H   THR    17      52.753  32.323  42.302  1.00  0.00           H  
ATOM    269  CA  THR    17      52.487  30.431  41.228  1.00  0.00           C  
ATOM    270  HA  THR    17      52.102  30.368  40.210  1.00  0.00           H  
ATOM    271  CB  THR    17      53.530  29.319  41.550  1.00  0.00           C  
ATOM    272  HB  THR    17      54.376  29.675  41.128  1.00  0.00           H  
ATOM    273  CG2 THR    17      53.866  29.105  43.008  1.00  0.00           C  
ATOM    274 HG21 THR    17      54.742  28.463  43.100  1.00  0.00           H  
ATOM    275 HG22 THR    17      54.112  30.089  43.405  1.00  0.00           H  
ATOM    276 HG23 THR    17      53.051  28.583  43.511  1.00  0.00           H  
ATOM    277  OG1 THR    17      53.325  28.113  40.973  1.00  0.00           O  
ATOM    278  HG1 THR    17      54.323  27.918  40.580  1.00  0.00           H  
ATOM    279  C   THR    17      51.229  30.216  42.009  1.00  0.00           C  
ATOM    280  O   THR    17      50.985  30.921  42.947  1.00  0.00           O  
ATOM    281  N   GLY    18      50.408  29.205  41.751  1.00  0.00           N  
ATOM    282  H   GLY    18      50.580  28.561  40.992  1.00  0.00           H  
ATOM    283  CA  GLY    18      49.311  28.909  42.666  1.00  0.00           C  
ATOM    284  HA2 GLY    18      49.703  28.475  43.489  1.00  0.00           H  
ATOM    285  HA3 GLY    18      48.833  29.722  43.028  1.00  0.00           H  
ATOM    286  C   GLY    18      48.272  28.022  42.068  1.00  0.00           C  
ATOM    287  O   GLY    18      48.453  27.426  40.938  1.00  0.00           O  
ATOM    288  N   GLN    19      47.083  28.009  42.669  1.00  0.00           N  
ATOM    289  H   GLN    19      47.044  28.539  43.610  1.00  0.00           H  
ATOM    290  CA  GLN    19      45.940  27.400  42.026  1.00  0.00           C  
ATOM    291  HA  GLN    19      46.230  26.360  42.006  1.00  0.00           H  
ATOM    292  CB  GLN    19      44.714  27.518  43.005  1.00  0.00           C  
ATOM    293  HB2 GLN    19      44.103  26.738  42.808  1.00  0.00           H  
ATOM    294  HB3 GLN    19      45.004  27.381  44.047  1.00  0.00           H  
ATOM    295  CG  GLN    19      43.977  28.844  43.071  1.00  0.00           C  
ATOM    296  HG2 GLN    19      43.699  29.198  42.078  1.00  0.00           H  
ATOM    297  HG3 GLN    19      43.060  28.659  43.630  1.00  0.00           H  
ATOM    298  CD  GLN    19      44.619  30.030  43.882  1.00  0.00           C  
ATOM    299  OE1 GLN    19      45.638  29.992  44.544  1.00  0.00           O  
ATOM    300  NE2 GLN    19      43.980  31.132  43.703  1.00  0.00           N  
ATOM    301 HE21 GLN    19      44.449  32.075  43.982  1.00  0.00           H  
ATOM    302 HE22 GLN    19      43.019  31.154  43.190  1.00  0.00           H  
ATOM    303  C   GLN    19      45.615  27.838  40.577  1.00  0.00           C  
ATOM    304  O   GLN    19      44.818  27.141  39.984  1.00  0.00           O  
ATOM    305  N   PHE    20      45.807  29.086  40.161  1.00  0.00           N  
ATOM    306  H   PHE    20      46.242  29.730  40.925  1.00  0.00           H  
ATOM    307  CA  PHE    20      45.531  29.422  38.745  1.00  0.00           C  
ATOM    308  HA  PHE    20      44.775  28.688  38.468  1.00  0.00           H  
ATOM    309  CB  PHE    20      44.815  30.823  38.554  1.00  0.00           C  
ATOM    310  HB2 PHE    20      45.585  31.457  38.393  1.00  0.00           H  
ATOM    311  HB3 PHE    20      44.241  30.963  37.638  1.00  0.00           H  
ATOM    312  CG  PHE    20      43.876  31.319  39.656  1.00  0.00           C  
ATOM    313  CD1 PHE    20      42.762  30.566  39.988  1.00  0.00           C  
ATOM    314  HD1 PHE    20      42.704  29.606  39.475  1.00  0.00           H  
ATOM    315  CE1 PHE    20      41.865  31.043  40.951  1.00  0.00           C  
ATOM    316  HE1 PHE    20      41.044  30.396  41.261  1.00  0.00           H  
ATOM    317  CZ  PHE    20      42.108  32.295  41.516  1.00  0.00           C  
ATOM    318  HZ  PHE    20      41.463  32.708  42.277  1.00  0.00           H  
ATOM    319  CE2 PHE    20      43.282  33.011  41.256  1.00  0.00           C  
ATOM    320  HE2 PHE    20      43.584  33.850  41.865  1.00  0.00           H  
ATOM    321  CD2 PHE    20      44.141  32.562  40.239  1.00  0.00           C  
ATOM    322  HD2 PHE    20      45.018  33.137  39.982  1.00  0.00           H  
ATOM    323  C   PHE    20      46.689  29.128  37.803  1.00  0.00           C  
ATOM    324  O   PHE    20      46.563  29.313  36.587  1.00  0.00           O  
ATOM    325  N   GLY    21      47.821  28.630  38.388  1.00  0.00           N  
ATOM    326  H   GLY    21      48.006  28.506  39.455  1.00  0.00           H  
ATOM    327  CA  GLY    21      48.949  28.276  37.439  1.00  0.00           C  
ATOM    328  HA2 GLY    21      49.162  27.208  37.397  1.00  0.00           H  
ATOM    329  HA3 GLY    21      48.724  28.439  36.468  1.00  0.00           H  
ATOM    330  C   GLY    21      50.186  28.980  37.745  1.00  0.00           C  
ATOM    331  O   GLY    21      50.300  29.658  38.786  1.00  0.00           O  
ATOM    332  N   VAL    22      51.271  28.843  36.907  1.00  0.00           N  
ATOM    333  H   VAL    22      51.175  28.076  36.140  1.00  0.00           H  
ATOM    334  CA  VAL    22      52.563  29.561  36.944  1.00  0.00           C  
ATOM    335  HA  VAL    22      52.895  29.663  37.978  1.00  0.00           H  
ATOM    336  CB  VAL    22      53.635  28.719  36.232  1.00  0.00           C  
ATOM    337  HB  VAL    22      53.223  28.521  35.331  1.00  0.00           H  
ATOM    338  CG1 VAL    22      55.013  29.428  35.958  1.00  0.00           C  
ATOM    339 HG11 VAL    22      54.829  30.307  35.339  1.00  0.00           H  
ATOM    340 HG12 VAL    22      55.493  29.567  36.927  1.00  0.00           H  
ATOM    341 HG13 VAL    22      55.614  28.783  35.317  1.00  0.00           H  
ATOM    342  CG2 VAL    22      53.947  27.311  36.787  1.00  0.00           C  
ATOM    343 HG21 VAL    22      54.683  27.372  37.589  1.00  0.00           H  
ATOM    344 HG22 VAL    22      53.075  26.746  37.117  1.00  0.00           H  
ATOM    345 HG23 VAL    22      54.404  26.867  35.902  1.00  0.00           H  
ATOM    346  C   VAL    22      52.344  30.938  36.405  1.00  0.00           C  
ATOM    347  O   VAL    22      51.527  31.239  35.586  1.00  0.00           O  
ATOM    348  N   VAL    23      53.162  31.894  36.947  1.00  0.00           N  
ATOM    349  H   VAL    23      53.780  31.692  37.720  1.00  0.00           H  
ATOM    350  CA  VAL    23      53.382  33.212  36.356  1.00  0.00           C  
ATOM    351  HA  VAL    23      52.934  33.367  35.464  1.00  0.00           H  
ATOM    352  CB  VAL    23      53.064  34.355  37.252  1.00  0.00           C  
ATOM    353  HB  VAL    23      53.696  34.264  38.035  1.00  0.00           H  
ATOM    354  CG1 VAL    23      53.167  35.725  36.543  1.00  0.00           C  
ATOM    355 HG11 VAL    23      52.392  35.864  35.790  1.00  0.00           H  
ATOM    356 HG12 VAL    23      52.882  36.472  37.284  1.00  0.00           H  
ATOM    357 HG13 VAL    23      54.175  35.929  36.181  1.00  0.00           H  
ATOM    358  CG2 VAL    23      51.650  34.271  37.719  1.00  0.00           C  
ATOM    359 HG21 VAL    23      51.385  35.079  38.400  1.00  0.00           H  
ATOM    360 HG22 VAL    23      51.024  34.318  36.827  1.00  0.00           H  
ATOM    361 HG23 VAL    23      51.505  33.419  38.384  1.00  0.00           H  
ATOM    362  C   VAL    23      54.927  33.190  36.157  1.00  0.00           C  
ATOM    363  O   VAL    23      55.716  32.631  36.903  1.00  0.00           O  
ATOM    364  N   LYS    24      55.404  33.895  35.080  1.00  0.00           N  
ATOM    365  H   LYS    24      54.708  34.155  34.296  1.00  0.00           H  
ATOM    366  CA  LYS    24      56.795  34.297  34.734  1.00  0.00           C  
ATOM    367  HA  LYS    24      57.455  34.247  35.587  1.00  0.00           H  
ATOM    368  CB  LYS    24      57.371  33.311  33.664  1.00  0.00           C  
ATOM    369  HB2 LYS    24      56.696  33.422  32.921  1.00  0.00           H  
ATOM    370  HB3 LYS    24      58.357  33.571  33.278  1.00  0.00           H  
ATOM    371  CG  LYS    24      57.485  31.862  34.152  1.00  0.00           C  
ATOM    372  HG2 LYS    24      58.065  31.871  35.075  1.00  0.00           H  
ATOM    373  HG3 LYS    24      56.495  31.448  34.344  1.00  0.00           H  
ATOM    374  CD  LYS    24      58.137  31.005  33.059  1.00  0.00           C  
ATOM    375  HD2 LYS    24      57.478  30.979  32.191  1.00  0.00           H  
ATOM    376  HD3 LYS    24      59.151  31.356  32.870  1.00  0.00           H  
ATOM    377  CE  LYS    24      58.306  29.589  33.744  1.00  0.00           C  
ATOM    378  HE2 LYS    24      59.036  29.739  34.540  1.00  0.00           H  
ATOM    379  HE3 LYS    24      57.317  29.287  34.088  1.00  0.00           H  
ATOM    380  NZ  LYS    24      58.818  28.606  32.838  1.00  0.00           N  
ATOM    381  HZ1 LYS    24      58.241  28.746  31.925  1.00  0.00           H  
ATOM    382  HZ2 LYS    24      59.886  28.734  32.660  1.00  0.00           H  
ATOM    383  HZ3 LYS    24      58.562  27.647  33.027  1.00  0.00           H  
ATOM    384  C   LYS    24      56.799  35.744  34.230  1.00  0.00           C  
ATOM    385  O   LYS    24      56.000  36.202  33.441  1.00  0.00           O  
ATOM    386  N   TYR    25      57.891  36.521  34.461  1.00  0.00           N  
ATOM    387  H   TYR    25      58.720  36.008  34.949  1.00  0.00           H  
ATOM    388  CA  TYR    25      58.378  37.635  33.729  1.00  0.00           C  
ATOM    389  HA  TYR    25      57.600  38.335  33.426  1.00  0.00           H  
ATOM    390  CB  TYR    25      59.364  38.383  34.607  1.00  0.00           C  
ATOM    391  HB2 TYR    25      58.913  38.932  35.324  1.00  0.00           H  
ATOM    392  HB3 TYR    25      60.006  37.689  35.149  1.00  0.00           H  
ATOM    393  CG  TYR    25      60.353  39.304  33.864  1.00  0.00           C  
ATOM    394  CD1 TYR    25      59.836  40.348  33.072  1.00  0.00           C  
ATOM    395  HD1 TYR    25      58.771  40.571  33.142  1.00  0.00           H  
ATOM    396  CE1 TYR    25      60.703  41.156  32.272  1.00  0.00           C  
ATOM    397  HE1 TYR    25      60.271  41.861  31.561  1.00  0.00           H  
ATOM    398  CZ  TYR    25      62.114  41.037  32.398  1.00  0.00           C  
ATOM    399  OH  TYR    25      62.926  41.700  31.568  1.00  0.00           O  
ATOM    400  HH  TYR    25      62.361  42.403  30.975  1.00  0.00           H  
ATOM    401  CE2 TYR    25      62.593  39.892  33.150  1.00  0.00           C  
ATOM    402  HE2 TYR    25      63.663  39.748  33.124  1.00  0.00           H  
ATOM    403  CD2 TYR    25      61.704  39.003  33.818  1.00  0.00           C  
ATOM    404  HD2 TYR    25      62.105  38.279  34.305  1.00  0.00           H  
ATOM    405  C   TYR    25      59.089  37.210  32.467  1.00  0.00           C  
ATOM    406  O   TYR    25      59.796  36.152  32.554  1.00  0.00           O  
ATOM    407  N   GLY    26      59.030  37.960  31.399  1.00  0.00           N  
ATOM    408  H   GLY    26      58.474  38.803  31.422  1.00  0.00           H  
ATOM    409  CA  GLY    26      59.637  37.672  30.119  1.00  0.00           C  
ATOM    410  HA2 GLY    26      60.604  37.383  30.155  1.00  0.00           H  
ATOM    411  HA3 GLY    26      59.010  36.985  29.727  1.00  0.00           H  
ATOM    412  C   GLY    26      59.630  38.945  29.202  1.00  0.00           C  
ATOM    413  O   GLY    26      59.413  40.120  29.637  1.00  0.00           O  
ATOM    414  N   LYS    27      60.044  38.597  27.906  1.00  0.00           N  
ATOM    415  H   LYS    27      60.217  37.579  27.589  1.00  0.00           H  
ATOM    416  CA  LYS    27      59.936  39.531  26.725  1.00  0.00           C  
ATOM    417  HA  LYS    27      59.370  40.373  27.096  1.00  0.00           H  
ATOM    418  CB  LYS    27      61.283  40.120  26.389  1.00  0.00           C  
ATOM    419  HB2 LYS    27      61.802  39.357  25.979  1.00  0.00           H  
ATOM    420  HB3 LYS    27      61.183  40.982  25.729  1.00  0.00           H  
ATOM    421  CG  LYS    27      62.015  40.858  27.497  1.00  0.00           C  
ATOM    422  HG2 LYS    27      61.556  41.761  27.900  1.00  0.00           H  
ATOM    423  HG3 LYS    27      62.118  40.157  28.326  1.00  0.00           H  
ATOM    424  CD  LYS    27      63.434  41.168  26.992  1.00  0.00           C  
ATOM    425  HD2 LYS    27      63.817  40.233  26.583  1.00  0.00           H  
ATOM    426  HD3 LYS    27      63.316  41.888  26.182  1.00  0.00           H  
ATOM    427  CE  LYS    27      64.388  41.723  28.064  1.00  0.00           C  
ATOM    428  HE2 LYS    27      64.377  41.228  29.035  1.00  0.00           H  
ATOM    429  HE3 LYS    27      65.415  41.689  27.700  1.00  0.00           H  
ATOM    430  NZ  LYS    27      64.160  43.233  28.223  1.00  0.00           N  
ATOM    431  HZ1 LYS    27      63.134  43.333  28.575  1.00  0.00           H  
ATOM    432  HZ2 LYS    27      64.751  43.689  29.017  1.00  0.00           H  
ATOM    433  HZ3 LYS    27      64.313  43.792  27.396  1.00  0.00           H  
ATOM    434  C   LYS    27      59.209  38.981  25.487  1.00  0.00           C  
ATOM    435  O   LYS    27      58.991  37.806  25.378  1.00  0.00           O  
ATOM    436  N   TRP    28      58.881  39.914  24.580  1.00  0.00           N  
ATOM    437  H   TRP    28      59.276  40.823  24.775  1.00  0.00           H  
ATOM    438  CA  TRP    28      58.015  39.652  23.377  1.00  0.00           C  
ATOM    439  HA  TRP    28      57.797  38.676  23.237  1.00  0.00           H  
ATOM    440  CB  TRP    28      56.633  40.281  23.573  1.00  0.00           C  
ATOM    441  HB2 TRP    28      56.205  39.731  24.304  1.00  0.00           H  
ATOM    442  HB3 TRP    28      56.811  41.331  23.803  1.00  0.00           H  
ATOM    443  CG  TRP    28      55.726  40.159  22.332  1.00  0.00           C  
ATOM    444  CD1 TRP    28      55.448  38.967  21.751  1.00  0.00           C  
ATOM    445  HD1 TRP    28      55.753  38.038  22.232  1.00  0.00           H  
ATOM    446  NE1 TRP    28      54.616  39.221  20.696  1.00  0.00           N  
ATOM    447  HE1 TRP    28      54.117  38.420  20.150  1.00  0.00           H  
ATOM    448  CE2 TRP    28      54.488  40.540  20.326  1.00  0.00           C  
ATOM    449  CZ2 TRP    28      53.740  41.162  19.307  1.00  0.00           C  
ATOM    450  HZ2 TRP    28      53.172  40.565  18.610  1.00  0.00           H  
ATOM    451  CH2 TRP    28      53.702  42.526  19.320  1.00  0.00           C  
ATOM    452  HH2 TRP    28      53.293  43.021  18.541  1.00  0.00           H  
ATOM    453  CZ3 TRP    28      54.600  43.212  20.165  1.00  0.00           C  
ATOM    454  HZ3 TRP    28      54.762  44.278  20.095  1.00  0.00           H  
ATOM    455  CE3 TRP    28      55.296  42.533  21.219  1.00  0.00           C  
ATOM    456  HE3 TRP    28      55.771  43.149  21.969  1.00  0.00           H  
ATOM    457  CD2 TRP    28      55.203  41.155  21.349  1.00  0.00           C  
ATOM    458  C   TRP    28      58.767  40.320  22.106  1.00  0.00           C  
ATOM    459  O   TRP    28      59.246  41.482  22.143  1.00  0.00           O  
ATOM    460  N   ARG    29      58.937  39.548  21.010  1.00  0.00           N  
ATOM    461  H   ARG    29      58.681  38.489  21.038  1.00  0.00           H  
ATOM    462  CA  ARG    29      59.527  39.959  19.747  1.00  0.00           C  
ATOM    463  HA  ARG    29      59.828  39.014  19.293  1.00  0.00           H  
ATOM    464  CB  ARG    29      58.611  40.747  18.827  1.00  0.00           C  
ATOM    465  HB2 ARG    29      58.186  41.544  19.280  1.00  0.00           H  
ATOM    466  HB3 ARG    29      59.065  41.026  17.876  1.00  0.00           H  
ATOM    467  CG  ARG    29      57.458  39.818  18.408  1.00  0.00           C  
ATOM    468  HG2 ARG    29      58.013  38.994  17.959  1.00  0.00           H  
ATOM    469  HG3 ARG    29      56.879  39.517  19.281  1.00  0.00           H  
ATOM    470  CD  ARG    29      56.497  40.428  17.356  1.00  0.00           C  
ATOM    471  HD2 ARG    29      55.957  41.248  17.830  1.00  0.00           H  
ATOM    472  HD3 ARG    29      57.125  40.735  16.520  1.00  0.00           H  
ATOM    473  NE  ARG    29      55.541  39.398  16.806  1.00  0.00           N  
ATOM    474  HE  ARG    29      55.569  38.370  17.168  1.00  0.00           H  
ATOM    475  CZ  ARG    29      54.495  39.657  16.107  1.00  0.00           C  
ATOM    476  NH1 ARG    29      53.746  38.645  15.718  1.00  0.00           N  
ATOM    477 HH11 ARG    29      53.883  37.645  16.131  1.00  0.00           H  
ATOM    478 HH12 ARG    29      52.924  38.788  15.149  1.00  0.00           H  
ATOM    479  NH2 ARG    29      54.235  40.836  15.689  1.00  0.00           N  
ATOM    480 HH21 ARG    29      54.891  41.518  16.043  1.00  0.00           H  
ATOM    481 HH22 ARG    29      53.537  41.022  14.983  1.00  0.00           H  
ATOM    482  C   ARG    29      60.917  40.603  19.939  1.00  0.00           C  
ATOM    483  O   ARG    29      61.266  41.641  19.399  1.00  0.00           O  
ATOM    484  N   GLY    30      61.808  39.921  20.659  1.00  0.00           N  
ATOM    485  H   GLY    30      61.458  39.010  20.922  1.00  0.00           H  
ATOM    486  CA  GLY    30      63.207  40.236  21.069  1.00  0.00           C  
ATOM    487  HA2 GLY    30      63.636  39.481  21.585  1.00  0.00           H  
ATOM    488  HA3 GLY    30      63.624  40.374  20.159  1.00  0.00           H  
ATOM    489  C   GLY    30      63.381  41.552  21.798  1.00  0.00           C  
ATOM    490  O   GLY    30      64.540  41.928  22.025  1.00  0.00           O  
ATOM    491  N   GLN    31      62.303  42.236  22.189  1.00  0.00           N  
ATOM    492  H   GLN    31      61.309  41.862  21.990  1.00  0.00           H  
ATOM    493  CA  GLN    31      62.385  43.673  22.622  1.00  0.00           C  
ATOM    494  HA  GLN    31      63.372  43.919  22.983  1.00  0.00           H  
ATOM    495  CB  GLN    31      62.093  44.506  21.327  1.00  0.00           C  
ATOM    496  HB2 GLN    31      62.758  44.273  20.605  1.00  0.00           H  
ATOM    497  HB3 GLN    31      61.123  44.242  20.905  1.00  0.00           H  
ATOM    498  CG  GLN    31      62.149  46.031  21.621  1.00  0.00           C  
ATOM    499  HG2 GLN    31      61.266  46.291  22.205  1.00  0.00           H  
ATOM    500  HG3 GLN    31      63.080  46.354  22.085  1.00  0.00           H  
ATOM    501  CD  GLN    31      62.088  46.866  20.449  1.00  0.00           C  
ATOM    502  OE1 GLN    31      61.956  46.405  19.342  1.00  0.00           O  
ATOM    503  NE2 GLN    31      62.271  48.171  20.511  1.00  0.00           N  
ATOM    504 HE21 GLN    31      62.459  48.792  19.636  1.00  0.00           H  
ATOM    505 HE22 GLN    31      62.333  48.552  21.530  1.00  0.00           H  
ATOM    506  C   GLN    31      61.516  43.971  23.855  1.00  0.00           C  
ATOM    507  O   GLN    31      62.050  44.372  24.899  1.00  0.00           O  
ATOM    508  N   TYR    32      60.189  43.806  23.744  1.00  0.00           N  
ATOM    509  H   TYR    32      59.822  43.221  22.900  1.00  0.00           H  
ATOM    510  CA  TYR    32      59.294  44.279  24.824  1.00  0.00           C  
ATOM    511  HA  TYR    32      59.609  45.304  25.019  1.00  0.00           H  
ATOM    512  CB  TYR    32      57.962  44.342  24.208  1.00  0.00           C  
ATOM    513  HB2 TYR    32      57.671  43.394  24.017  1.00  0.00           H  
ATOM    514  HB3 TYR    32      57.274  44.755  24.944  1.00  0.00           H  
ATOM    515  CG  TYR    32      57.836  45.145  22.924  1.00  0.00           C  
ATOM    516  CD1 TYR    32      57.861  44.676  21.632  1.00  0.00           C  
ATOM    517  HD1 TYR    32      57.994  43.612  21.434  1.00  0.00           H  
ATOM    518  CE1 TYR    32      57.929  45.583  20.538  1.00  0.00           C  
ATOM    519  HE1 TYR    32      58.078  45.223  19.520  1.00  0.00           H  
ATOM    520  CZ  TYR    32      57.945  46.971  20.818  1.00  0.00           C  
ATOM    521  OH  TYR    32      58.062  47.854  19.841  1.00  0.00           O  
ATOM    522  HH  TYR    32      57.911  47.386  18.879  1.00  0.00           H  
ATOM    523  CE2 TYR    32      57.753  47.432  22.080  1.00  0.00           C  
ATOM    524  HE2 TYR    32      57.561  48.486  22.217  1.00  0.00           H  
ATOM    525  CD2 TYR    32      57.715  46.535  23.164  1.00  0.00           C  
ATOM    526  HD2 TYR    32      57.641  46.848  24.068  1.00  0.00           H  
ATOM    527  C   TYR    32      59.264  43.471  26.123  1.00  0.00           C  
ATOM    528  O   TYR    32      58.727  42.371  26.077  1.00  0.00           O  
ATOM    529  N   ASP    33      59.569  44.099  27.335  1.00  0.00           N  
ATOM    530  H   ASP    33      59.848  45.153  27.331  1.00  0.00           H  
ATOM    531  CA  ASP    33      59.229  43.457  28.662  1.00  0.00           C  
ATOM    532  HA  ASP    33      59.717  42.489  28.779  1.00  0.00           H  
ATOM    533  CB  ASP    33      59.806  44.385  29.660  1.00  0.00           C  
ATOM    534  HB2 ASP    33      59.390  45.303  29.591  1.00  0.00           H  
ATOM    535  HB3 ASP    33      59.577  44.006  30.656  1.00  0.00           H  
ATOM    536  CG  ASP    33      61.354  44.429  29.554  1.00  0.00           C  
ATOM    537  OD1 ASP    33      61.809  45.258  28.765  1.00  0.00           O  
ATOM    538  OD2 ASP    33      62.074  43.624  30.212  1.00  0.00           O  
ATOM    539  C   ASP    33      57.690  43.260  28.933  1.00  0.00           C  
ATOM    540  O   ASP    33      56.846  44.127  28.699  1.00  0.00           O  
ATOM    541  N   VAL    34      57.329  42.105  29.467  1.00  0.00           N  
ATOM    542  H   VAL    34      58.187  41.441  29.573  1.00  0.00           H  
ATOM    543  CA  VAL    34      56.027  41.481  29.755  1.00  0.00           C  
ATOM    544  HA  VAL    34      55.266  42.252  29.875  1.00  0.00           H  
ATOM    545  CB  VAL    34      55.509  40.553  28.532  1.00  0.00           C  
ATOM    546  HB  VAL    34      54.662  40.068  28.793  1.00  0.00           H  
ATOM    547  CG1 VAL    34      55.260  41.280  27.322  1.00  0.00           C  
ATOM    548 HG11 VAL    34      54.456  41.980  27.550  1.00  0.00           H  
ATOM    549 HG12 VAL    34      56.170  41.796  27.017  1.00  0.00           H  
ATOM    550 HG13 VAL    34      54.963  40.678  26.464  1.00  0.00           H  
ATOM    551  CG2 VAL    34      56.491  39.400  28.296  1.00  0.00           C  
ATOM    552 HG21 VAL    34      56.122  38.732  27.518  1.00  0.00           H  
ATOM    553 HG22 VAL    34      57.449  39.816  27.984  1.00  0.00           H  
ATOM    554 HG23 VAL    34      56.674  38.744  29.146  1.00  0.00           H  
ATOM    555  C   VAL    34      56.005  40.532  30.983  1.00  0.00           C  
ATOM    556  O   VAL    34      56.963  40.082  31.591  1.00  0.00           O  
ATOM    557  N   ALA    35      54.781  40.385  31.505  1.00  0.00           N  
ATOM    558  H   ALA    35      53.981  40.865  30.941  1.00  0.00           H  
ATOM    559  CA  ALA    35      54.498  39.232  32.392  1.00  0.00           C  
ATOM    560  HA  ALA    35      55.433  38.700  32.569  1.00  0.00           H  
ATOM    561  CB  ALA    35      54.064  39.791  33.759  1.00  0.00           C  
ATOM    562  HB1 ALA    35      53.496  40.626  33.747  1.00  0.00           H  
ATOM    563  HB2 ALA    35      53.668  39.061  34.464  1.00  0.00           H  
ATOM    564  HB3 ALA    35      54.988  40.182  34.185  1.00  0.00           H  
ATOM    565  C   ALA    35      53.502  38.244  31.750  1.00  0.00           C  
ATOM    566  O   ALA    35      52.452  38.646  31.175  1.00  0.00           O  
ATOM    567  N   ILE    36      53.835  36.938  31.724  1.00  0.00           N  
ATOM    568  H   ILE    36      54.631  36.660  32.280  1.00  0.00           H  
ATOM    569  CA  ILE    36      53.049  35.741  31.295  1.00  0.00           C  
ATOM    570  HA  ILE    36      52.380  35.896  30.554  1.00  0.00           H  
ATOM    571  CB  ILE    36      53.895  34.608  30.607  1.00  0.00           C  
ATOM    572  HB  ILE    36      54.429  34.086  31.287  1.00  0.00           H  
ATOM    573  CG2 ILE    36      52.936  33.535  29.938  1.00  0.00           C  
ATOM    574 HG21 ILE    36      52.486  34.023  29.073  1.00  0.00           H  
ATOM    575 HG22 ILE    36      53.475  32.701  29.489  1.00  0.00           H  
ATOM    576 HG23 ILE    36      52.198  33.085  30.602  1.00  0.00           H  
ATOM    577  CG1 ILE    36      54.814  35.115  29.473  1.00  0.00           C  
ATOM    578 HG12 ILE    36      54.995  34.278  28.798  1.00  0.00           H  
ATOM    579 HG13 ILE    36      54.434  36.029  29.019  1.00  0.00           H  
ATOM    580  CD1 ILE    36      56.237  35.454  29.970  1.00  0.00           C  
ATOM    581 HD11 ILE    36      56.235  36.273  30.689  1.00  0.00           H  
ATOM    582 HD12 ILE    36      56.570  34.639  30.613  1.00  0.00           H  
ATOM    583 HD13 ILE    36      56.963  35.718  29.201  1.00  0.00           H  
ATOM    584  C   ILE    36      52.296  35.069  32.483  1.00  0.00           C  
ATOM    585  O   ILE    36      52.988  34.726  33.461  1.00  0.00           O  
ATOM    586  N   LYS    37      50.894  35.015  32.431  1.00  0.00           N  
ATOM    587  H   LYS    37      50.366  35.466  31.592  1.00  0.00           H  
ATOM    588  CA  LYS    37      50.012  34.153  33.286  1.00  0.00           C  
ATOM    589  HA  LYS    37      50.519  33.871  34.209  1.00  0.00           H  
ATOM    590  CB  LYS    37      48.660  34.757  33.561  1.00  0.00           C  
ATOM    591  HB2 LYS    37      48.279  35.352  32.839  1.00  0.00           H  
ATOM    592  HB3 LYS    37      48.024  33.918  33.842  1.00  0.00           H  
ATOM    593  CG  LYS    37      48.953  35.780  34.683  1.00  0.00           C  
ATOM    594  HG2 LYS    37      49.698  35.329  35.339  1.00  0.00           H  
ATOM    595  HG3 LYS    37      49.321  36.679  34.188  1.00  0.00           H  
ATOM    596  CD  LYS    37      47.662  36.105  35.496  1.00  0.00           C  
ATOM    597  HD2 LYS    37      47.002  36.729  34.893  1.00  0.00           H  
ATOM    598  HD3 LYS    37      47.016  35.308  35.863  1.00  0.00           H  
ATOM    599  CE  LYS    37      48.171  37.114  36.522  1.00  0.00           C  
ATOM    600  HE2 LYS    37      49.053  36.699  37.010  1.00  0.00           H  
ATOM    601  HE3 LYS    37      48.475  38.050  36.053  1.00  0.00           H  
ATOM    602  NZ  LYS    37      47.080  37.302  37.470  1.00  0.00           N  
ATOM    603  HZ1 LYS    37      47.308  37.994  38.280  1.00  0.00           H  
ATOM    604  HZ2 LYS    37      46.165  37.511  36.915  1.00  0.00           H  
ATOM    605  HZ3 LYS    37      46.885  36.459  37.992  1.00  0.00           H  
ATOM    606  C   LYS    37      49.871  32.829  32.486  1.00  0.00           C  
ATOM    607  O   LYS    37      49.187  32.727  31.498  1.00  0.00           O  
ATOM    608  N   MET    38      50.477  31.764  32.974  1.00  0.00           N  
ATOM    609  H   MET    38      51.082  31.925  33.867  1.00  0.00           H  
ATOM    610  CA  MET    38      50.373  30.313  32.454  1.00  0.00           C  
ATOM    611  HA  MET    38      50.115  30.344  31.396  1.00  0.00           H  
ATOM    612  CB  MET    38      51.734  29.594  32.595  1.00  0.00           C  
ATOM    613  HB2 MET    38      51.880  29.149  33.490  1.00  0.00           H  
ATOM    614  HB3 MET    38      51.739  28.690  31.985  1.00  0.00           H  
ATOM    615  CG  MET    38      52.855  30.515  32.234  1.00  0.00           C  
ATOM    616  HG2 MET    38      52.826  30.821  31.188  1.00  0.00           H  
ATOM    617  HG3 MET    38      52.723  31.337  32.938  1.00  0.00           H  
ATOM    618  SD  MET    38      54.529  29.893  32.492  1.00  0.00           S  
ATOM    619  CE  MET    38      54.514  28.248  31.674  1.00  0.00           C  
ATOM    620  HE1 MET    38      53.842  28.231  30.815  1.00  0.00           H  
ATOM    621  HE2 MET    38      55.520  27.840  31.581  1.00  0.00           H  
ATOM    622  HE3 MET    38      54.071  27.575  32.408  1.00  0.00           H  
ATOM    623  C   MET    38      49.238  29.629  33.188  1.00  0.00           C  
ATOM    624  O   MET    38      49.470  29.087  34.298  1.00  0.00           O  
ATOM    625  N   ILE    39      48.016  29.878  32.756  1.00  0.00           N  
ATOM    626  H   ILE    39      47.963  30.360  31.870  1.00  0.00           H  
ATOM    627  CA  ILE    39      46.758  29.424  33.401  1.00  0.00           C  
ATOM    628  HA  ILE    39      46.699  29.654  34.382  1.00  0.00           H  
ATOM    629  CB  ILE    39      45.583  30.125  32.679  1.00  0.00           C  
ATOM    630  HB  ILE    39      45.707  29.969  31.688  1.00  0.00           H  
ATOM    631  CG2 ILE    39      44.170  29.543  32.998  1.00  0.00           C  
ATOM    632 HG21 ILE    39      44.023  29.531  34.078  1.00  0.00           H  
ATOM    633 HG22 ILE    39      43.339  30.124  32.598  1.00  0.00           H  
ATOM    634 HG23 ILE    39      44.030  28.565  32.539  1.00  0.00           H  
ATOM    635  CG1 ILE    39      45.617  31.693  32.871  1.00  0.00           C  
ATOM    636 HG12 ILE    39      46.558  32.158  32.578  1.00  0.00           H  
ATOM    637 HG13 ILE    39      44.934  32.097  32.124  1.00  0.00           H  
ATOM    638  CD1 ILE    39      45.341  32.305  34.280  1.00  0.00           C  
ATOM    639 HD11 ILE    39      45.966  31.883  35.067  1.00  0.00           H  
ATOM    640 HD12 ILE    39      45.492  33.384  34.254  1.00  0.00           H  
ATOM    641 HD13 ILE    39      44.292  32.137  34.524  1.00  0.00           H  
ATOM    642  C   ILE    39      46.716  27.934  33.372  1.00  0.00           C  
ATOM    643  O   ILE    39      47.316  27.332  32.473  1.00  0.00           O  
ATOM    644  N   LYS    40      46.050  27.270  34.336  1.00  0.00           N  
ATOM    645  H   LYS    40      45.640  27.893  35.131  1.00  0.00           H  
ATOM    646  CA  LYS    40      46.092  25.787  34.515  1.00  0.00           C  
ATOM    647  HA  LYS    40      46.933  25.412  33.932  1.00  0.00           H  
ATOM    648  CB  LYS    40      46.312  25.572  36.031  1.00  0.00           C  
ATOM    649  HB2 LYS    40      47.199  26.002  36.250  1.00  0.00           H  
ATOM    650  HB3 LYS    40      45.555  26.098  36.613  1.00  0.00           H  
ATOM    651  CG  LYS    40      46.294  24.119  36.553  1.00  0.00           C  
ATOM    652  HG2 LYS    40      45.253  23.795  36.587  1.00  0.00           H  
ATOM    653  HG3 LYS    40      46.983  23.498  35.981  1.00  0.00           H  
ATOM    654  CD  LYS    40      46.886  23.984  37.961  1.00  0.00           C  
ATOM    655  HD2 LYS    40      47.838  24.514  37.977  1.00  0.00           H  
ATOM    656  HD3 LYS    40      46.133  24.393  38.635  1.00  0.00           H  
ATOM    657  CE  LYS    40      47.082  22.460  38.327  1.00  0.00           C  
ATOM    658  HE2 LYS    40      46.126  21.999  38.574  1.00  0.00           H  
ATOM    659  HE3 LYS    40      47.492  21.882  37.499  1.00  0.00           H  
ATOM    660  NZ  LYS    40      48.143  22.405  39.366  1.00  0.00           N  
ATOM    661  HZ1 LYS    40      49.155  22.640  39.036  1.00  0.00           H  
ATOM    662  HZ2 LYS    40      48.004  23.162  40.138  1.00  0.00           H  
ATOM    663  HZ3 LYS    40      48.198  21.483  39.774  1.00  0.00           H  
ATOM    664  C   LYS    40      44.895  25.100  33.943  1.00  0.00           C  
ATOM    665  O   LYS    40      43.835  25.731  33.753  1.00  0.00           O  
ATOM    666  N   GLU    41      44.922  23.777  33.740  1.00  0.00           N  
ATOM    667  H   GLU    41      45.828  23.206  33.943  1.00  0.00           H  
ATOM    668  CA  GLU    41      43.887  22.985  33.171  1.00  0.00           C  
ATOM    669  HA  GLU    41      43.594  23.468  32.238  1.00  0.00           H  
ATOM    670  CB  GLU    41      44.424  21.545  33.034  1.00  0.00           C  
ATOM    671  HB2 GLU    41      44.820  21.282  33.925  1.00  0.00           H  
ATOM    672  HB3 GLU    41      43.582  20.867  32.899  1.00  0.00           H  
ATOM    673  CG  GLU    41      45.418  21.274  31.875  1.00  0.00           C  
ATOM    674  HG2 GLU    41      45.195  20.295  31.450  1.00  0.00           H  
ATOM    675  HG3 GLU    41      45.269  21.979  31.057  1.00  0.00           H  
ATOM    676  CD  GLU    41      46.826  21.381  32.420  1.00  0.00           C  
ATOM    677  OE1 GLU    41      47.337  22.523  32.585  1.00  0.00           O  
ATOM    678  OE2 GLU    41      47.547  20.370  32.480  1.00  0.00           O  
ATOM    679  C   GLU    41      42.577  22.959  33.980  1.00  0.00           C  
ATOM    680  O   GLU    41      42.625  22.797  35.169  1.00  0.00           O  
ATOM    681  N   GLY    42      41.400  23.142  33.322  1.00  0.00           N  
ATOM    682  H   GLY    42      41.407  23.340  32.251  1.00  0.00           H  
ATOM    683  CA  GLY    42      40.121  23.329  34.120  1.00  0.00           C  
ATOM    684  HA2 GLY    42      39.469  23.483  33.432  1.00  0.00           H  
ATOM    685  HA3 GLY    42      39.856  22.454  34.550  1.00  0.00           H  
ATOM    686  C   GLY    42      40.054  24.472  35.105  1.00  0.00           C  
ATOM    687  O   GLY    42      39.110  24.556  35.895  1.00  0.00           O  
ATOM    688  N   SER    43      41.029  25.388  35.161  1.00  0.00           N  
ATOM    689  H   SER    43      41.858  25.194  34.481  1.00  0.00           H  
ATOM    690  CA  SER    43      41.085  26.480  36.139  1.00  0.00           C  
ATOM    691  HA  SER    43      40.753  26.153  37.124  1.00  0.00           H  
ATOM    692  CB  SER    43      42.586  26.824  36.421  1.00  0.00           C  
ATOM    693  HB2 SER    43      42.488  27.429  37.224  1.00  0.00           H  
ATOM    694  HB3 SER    43      43.157  25.910  36.582  1.00  0.00           H  
ATOM    695  OG  SER    43      43.166  27.604  35.393  1.00  0.00           O  
ATOM    696  HG  SER    43      43.395  26.910  34.584  1.00  0.00           H  
ATOM    697  C   SER    43      40.170  27.691  35.728  1.00  0.00           C  
ATOM    698  O   SER    43      39.647  28.415  36.602  1.00  0.00           O  
ATOM    699  N   MET    44      39.896  27.887  34.450  1.00  0.00           N  
ATOM    700  H   MET    44      40.456  27.174  33.846  1.00  0.00           H  
ATOM    701  CA  MET    44      39.202  29.051  33.814  1.00  0.00           C  
ATOM    702  HA  MET    44      38.677  29.518  34.468  1.00  0.00           H  
ATOM    703  CB  MET    44      40.245  30.151  33.390  1.00  0.00           C  
ATOM    704  HB2 MET    44      41.064  29.679  33.034  1.00  0.00           H  
ATOM    705  HB3 MET    44      39.862  30.778  32.584  1.00  0.00           H  
ATOM    706  CG  MET    44      40.740  31.095  34.502  1.00  0.00           C  
ATOM    707  HG2 MET    44      39.833  31.478  34.969  1.00  0.00           H  
ATOM    708  HG3 MET    44      41.259  30.428  35.191  1.00  0.00           H  
ATOM    709  SD  MET    44      41.666  32.570  33.980  1.00  0.00           S  
ATOM    710  CE  MET    44      40.117  33.479  33.635  1.00  0.00           C  
ATOM    711  HE1 MET    44      39.428  33.454  34.479  1.00  0.00           H  
ATOM    712  HE2 MET    44      40.416  34.509  33.440  1.00  0.00           H  
ATOM    713  HE3 MET    44      39.506  33.071  32.830  1.00  0.00           H  
ATOM    714  C   MET    44      38.363  28.645  32.506  1.00  0.00           C  
ATOM    715  O   MET    44      38.702  27.600  31.948  1.00  0.00           O  
ATOM    716  N   SER    45      37.227  29.313  32.229  1.00  0.00           N  
ATOM    717  H   SER    45      37.193  30.237  32.807  1.00  0.00           H  
ATOM    718  CA  SER    45      36.385  29.123  31.006  1.00  0.00           C  
ATOM    719  HA  SER    45      36.287  28.085  30.688  1.00  0.00           H  
ATOM    720  CB  SER    45      34.932  29.761  31.116  1.00  0.00           C  
ATOM    721  HB2 SER    45      34.398  29.581  31.954  1.00  0.00           H  
ATOM    722  HB3 SER    45      34.973  30.848  31.045  1.00  0.00           H  
ATOM    723  OG  SER    45      34.177  29.356  30.019  1.00  0.00           O  
ATOM    724  HG  SER    45      34.415  28.349  29.678  1.00  0.00           H  
ATOM    725  C   SER    45      37.124  29.860  29.898  1.00  0.00           C  
ATOM    726  O   SER    45      36.997  31.099  29.757  1.00  0.00           O  
ATOM    727  N   GLU    46      38.021  29.174  29.203  1.00  0.00           N  
ATOM    728  H   GLU    46      38.275  28.155  29.495  1.00  0.00           H  
ATOM    729  CA  GLU    46      38.884  29.671  28.208  1.00  0.00           C  
ATOM    730  HA  GLU    46      39.609  30.433  28.492  1.00  0.00           H  
ATOM    731  CB  GLU    46      39.725  28.648  27.554  1.00  0.00           C  
ATOM    732  HB2 GLU    46      39.188  27.989  27.010  1.00  0.00           H  
ATOM    733  HB3 GLU    46      40.338  29.109  26.779  1.00  0.00           H  
ATOM    734  CG  GLU    46      40.710  27.927  28.497  1.00  0.00           C  
ATOM    735  HG2 GLU    46      41.664  27.688  28.027  1.00  0.00           H  
ATOM    736  HG3 GLU    46      40.717  28.583  29.368  1.00  0.00           H  
ATOM    737  CD  GLU    46      40.339  26.535  28.901  1.00  0.00           C  
ATOM    738  OE1 GLU    46      39.131  26.193  28.768  1.00  0.00           O  
ATOM    739  OE2 GLU    46      41.191  25.727  29.386  1.00  0.00           O  
ATOM    740  C   GLU    46      38.046  30.294  27.077  1.00  0.00           C  
ATOM    741  O   GLU    46      38.332  31.429  26.761  1.00  0.00           O  
ATOM    742  N   ASP    47      37.045  29.600  26.472  1.00  0.00           N  
ATOM    743  H   ASP    47      36.928  28.585  26.850  1.00  0.00           H  
ATOM    744  CA  ASP    47      36.351  30.087  25.358  1.00  0.00           C  
ATOM    745  HA  ASP    47      37.142  30.356  24.659  1.00  0.00           H  
ATOM    746  CB  ASP    47      35.381  29.097  24.742  1.00  0.00           C  
ATOM    747  HB2 ASP    47      34.559  28.960  25.312  1.00  0.00           H  
ATOM    748  HB3 ASP    47      34.934  29.478  23.823  1.00  0.00           H  
ATOM    749  CG  ASP    47      36.041  27.731  24.292  1.00  0.00           C  
ATOM    750  OD1 ASP    47      37.063  27.312  24.782  1.00  0.00           O  
ATOM    751  OD2 ASP    47      35.522  27.028  23.412  1.00  0.00           O  
ATOM    752  C   ASP    47      35.629  31.412  25.688  1.00  0.00           C  
ATOM    753  O   ASP    47      35.611  32.339  24.881  1.00  0.00           O  
ATOM    754  N   GLU    48      34.858  31.434  26.771  1.00  0.00           N  
ATOM    755  H   GLU    48      34.791  30.574  27.421  1.00  0.00           H  
ATOM    756  CA  GLU    48      34.036  32.572  27.083  1.00  0.00           C  
ATOM    757  HA  GLU    48      33.505  32.940  26.217  1.00  0.00           H  
ATOM    758  CB  GLU    48      33.111  32.190  28.166  1.00  0.00           C  
ATOM    759  HB2 GLU    48      33.686  31.860  28.928  1.00  0.00           H  
ATOM    760  HB3 GLU    48      32.483  33.049  28.406  1.00  0.00           H  
ATOM    761  CG  GLU    48      32.129  30.968  27.864  1.00  0.00           C  
ATOM    762  HG2 GLU    48      32.668  30.025  27.781  1.00  0.00           H  
ATOM    763  HG3 GLU    48      31.457  30.994  28.721  1.00  0.00           H  
ATOM    764  CD  GLU    48      31.085  31.133  26.796  1.00  0.00           C  
ATOM    765  OE1 GLU    48      30.579  30.092  26.262  1.00  0.00           O  
ATOM    766  OE2 GLU    48      30.714  32.293  26.433  1.00  0.00           O  
ATOM    767  C   GLU    48      34.908  33.703  27.634  1.00  0.00           C  
ATOM    768  O   GLU    48      34.492  34.859  27.597  1.00  0.00           O  
ATOM    769  N   PHE    49      36.119  33.402  28.197  1.00  0.00           N  
ATOM    770  H   PHE    49      36.453  32.365  28.155  1.00  0.00           H  
ATOM    771  CA  PHE    49      37.097  34.397  28.639  1.00  0.00           C  
ATOM    772  HA  PHE    49      36.586  35.203  29.166  1.00  0.00           H  
ATOM    773  CB  PHE    49      38.259  33.738  29.394  1.00  0.00           C  
ATOM    774  HB2 PHE    49      37.826  33.437  30.255  1.00  0.00           H  
ATOM    775  HB3 PHE    49      38.714  32.907  28.856  1.00  0.00           H  
ATOM    776  CG  PHE    49      39.369  34.597  29.902  1.00  0.00           C  
ATOM    777  CD1 PHE    49      39.155  35.490  30.992  1.00  0.00           C  
ATOM    778  HD1 PHE    49      38.224  35.479  31.558  1.00  0.00           H  
ATOM    779  CE1 PHE    49      40.069  36.474  31.347  1.00  0.00           C  
ATOM    780  HE1 PHE    49      39.752  37.190  32.106  1.00  0.00           H  
ATOM    781  CZ  PHE    49      41.281  36.561  30.698  1.00  0.00           C  
ATOM    782  HZ  PHE    49      41.961  37.381  30.875  1.00  0.00           H  
ATOM    783  CE2 PHE    49      41.603  35.637  29.685  1.00  0.00           C  
ATOM    784  HE2 PHE    49      42.548  35.581  29.166  1.00  0.00           H  
ATOM    785  CD2 PHE    49      40.682  34.624  29.306  1.00  0.00           C  
ATOM    786  HD2 PHE    49      40.847  33.984  28.452  1.00  0.00           H  
ATOM    787  C   PHE    49      37.631  35.093  27.419  1.00  0.00           C  
ATOM    788  O   PHE    49      37.792  36.312  27.505  1.00  0.00           O  
ATOM    789  N   ILE    50      37.982  34.355  26.323  1.00  0.00           N  
ATOM    790  H   ILE    50      37.838  33.288  26.493  1.00  0.00           H  
ATOM    791  CA  ILE    50      38.627  34.977  25.124  1.00  0.00           C  
ATOM    792  HA  ILE    50      39.546  35.405  25.525  1.00  0.00           H  
ATOM    793  CB  ILE    50      39.074  33.970  24.071  1.00  0.00           C  
ATOM    794  HB  ILE    50      38.245  33.489  23.749  1.00  0.00           H  
ATOM    795  CG2 ILE    50      39.595  34.656  22.830  1.00  0.00           C  
ATOM    796 HG21 ILE    50      38.714  35.058  22.330  1.00  0.00           H  
ATOM    797 HG22 ILE    50      40.222  35.518  23.058  1.00  0.00           H  
ATOM    798 HG23 ILE    50      40.114  33.972  22.159  1.00  0.00           H  
ATOM    799  CG1 ILE    50      40.069  32.962  24.630  1.00  0.00           C  
ATOM    800 HG12 ILE    50      41.036  33.460  24.557  1.00  0.00           H  
ATOM    801 HG13 ILE    50      39.945  32.735  25.689  1.00  0.00           H  
ATOM    802  CD1 ILE    50      40.058  31.639  23.877  1.00  0.00           C  
ATOM    803 HD11 ILE    50      40.502  30.847  24.479  1.00  0.00           H  
ATOM    804 HD12 ILE    50      38.998  31.398  23.787  1.00  0.00           H  
ATOM    805 HD13 ILE    50      40.611  31.675  22.939  1.00  0.00           H  
ATOM    806  C   ILE    50      37.752  36.189  24.589  1.00  0.00           C  
ATOM    807  O   ILE    50      38.300  37.202  24.150  1.00  0.00           O  
ATOM    808  N   GLU    51      36.424  36.045  24.696  1.00  0.00           N  
ATOM    809  H   GLU    51      36.078  35.094  25.101  1.00  0.00           H  
ATOM    810  CA  GLU    51      35.410  37.019  24.425  1.00  0.00           C  
ATOM    811  HA  GLU    51      35.677  37.480  23.474  1.00  0.00           H  
ATOM    812  CB  GLU    51      34.142  36.241  24.238  1.00  0.00           C  
ATOM    813  HB2 GLU    51      34.265  35.352  23.774  1.00  0.00           H  
ATOM    814  HB3 GLU    51      33.750  35.987  25.222  1.00  0.00           H  
ATOM    815  CG  GLU    51      33.083  37.005  23.451  1.00  0.00           C  
ATOM    816  HG2 GLU    51      32.234  36.324  23.396  1.00  0.00           H  
ATOM    817  HG3 GLU    51      32.881  37.941  23.973  1.00  0.00           H  
ATOM    818  CD  GLU    51      33.667  37.369  22.034  1.00  0.00           C  
ATOM    819  OE1 GLU    51      33.216  38.365  21.420  1.00  0.00           O  
ATOM    820  OE2 GLU    51      34.613  36.650  21.590  1.00  0.00           O  
ATOM    821  C   GLU    51      35.248  38.207  25.413  1.00  0.00           C  
ATOM    822  O   GLU    51      34.942  39.307  24.952  1.00  0.00           O  
ATOM    823  N   GLU    52      35.511  38.013  26.691  1.00  0.00           N  
ATOM    824  H   GLU    52      35.958  37.058  26.967  1.00  0.00           H  
ATOM    825  CA  GLU    52      35.743  39.152  27.601  1.00  0.00           C  
ATOM    826  HA  GLU    52      35.058  39.961  27.349  1.00  0.00           H  
ATOM    827  CB  GLU    52      35.426  38.706  28.956  1.00  0.00           C  
ATOM    828  HB2 GLU    52      34.632  38.082  28.920  1.00  0.00           H  
ATOM    829  HB3 GLU    52      36.227  38.208  29.503  1.00  0.00           H  
ATOM    830  CG  GLU    52      34.831  39.994  29.796  1.00  0.00           C  
ATOM    831  HG2 GLU    52      34.809  39.772  30.863  1.00  0.00           H  
ATOM    832  HG3 GLU    52      35.508  40.840  29.674  1.00  0.00           H  
ATOM    833  CD  GLU    52      33.403  40.401  29.423  1.00  0.00           C  
ATOM    834  OE1 GLU    52      32.876  41.205  30.216  1.00  0.00           O  
ATOM    835  OE2 GLU    52      32.792  39.854  28.473  1.00  0.00           O  
ATOM    836  C   GLU    52      37.201  39.668  27.641  1.00  0.00           C  
ATOM    837  O   GLU    52      37.406  40.832  27.876  1.00  0.00           O  
ATOM    838  N   ALA    53      38.304  38.909  27.335  1.00  0.00           N  
ATOM    839  H   ALA    53      38.234  37.905  27.254  1.00  0.00           H  
ATOM    840  CA  ALA    53      39.669  39.401  27.280  1.00  0.00           C  
ATOM    841  HA  ALA    53      39.943  39.807  28.164  1.00  0.00           H  
ATOM    842  CB  ALA    53      40.617  38.164  27.115  1.00  0.00           C  
ATOM    843  HB1 ALA    53      41.512  38.408  27.516  1.00  0.00           H  
ATOM    844  HB2 ALA    53      40.080  37.325  27.556  1.00  0.00           H  
ATOM    845  HB3 ALA    53      40.739  37.809  26.091  1.00  0.00           H  
ATOM    846  C   ALA    53      39.950  40.417  26.118  1.00  0.00           C  
ATOM    847  O   ALA    53      40.581  41.416  26.340  1.00  0.00           O  
ATOM    848  N   LYS    54      39.250  40.221  24.996  1.00  0.00           N  
ATOM    849  H   LYS    54      38.783  39.246  24.859  1.00  0.00           H  
ATOM    850  CA  LYS    54      39.227  41.233  23.962  1.00  0.00           C  
ATOM    851  HA  LYS    54      40.255  41.507  23.726  1.00  0.00           H  
ATOM    852  CB  LYS    54      38.571  40.763  22.659  1.00  0.00           C  
ATOM    853  HB2 LYS    54      38.553  41.554  22.030  1.00  0.00           H  
ATOM    854  HB3 LYS    54      39.287  40.032  22.283  1.00  0.00           H  
ATOM    855  CG  LYS    54      37.155  40.152  22.744  1.00  0.00           C  
ATOM    856  HG2 LYS    54      37.127  39.326  23.454  1.00  0.00           H  
ATOM    857  HG3 LYS    54      36.566  40.997  23.101  1.00  0.00           H  
ATOM    858  CD  LYS    54      36.598  39.632  21.425  1.00  0.00           C  
ATOM    859  HD2 LYS    54      35.554  39.394  21.625  1.00  0.00           H  
ATOM    860  HD3 LYS    54      36.553  40.386  20.639  1.00  0.00           H  
ATOM    861  CE  LYS    54      37.462  38.399  21.083  1.00  0.00           C  
ATOM    862  HE2 LYS    54      38.449  38.769  20.807  1.00  0.00           H  
ATOM    863  HE3 LYS    54      37.499  37.830  22.011  1.00  0.00           H  
ATOM    864  NZ  LYS    54      36.806  37.636  20.030  1.00  0.00           N  
ATOM    865  HZ1 LYS    54      35.821  37.218  20.238  1.00  0.00           H  
ATOM    866  HZ2 LYS    54      36.752  38.149  19.069  1.00  0.00           H  
ATOM    867  HZ3 LYS    54      37.263  36.789  19.721  1.00  0.00           H  
ATOM    868  C   LYS    54      38.621  42.577  24.451  1.00  0.00           C  
ATOM    869  O   LYS    54      39.115  43.654  24.111  1.00  0.00           O  
ATOM    870  N   VAL    55      37.593  42.479  25.310  1.00  0.00           N  
ATOM    871  H   VAL    55      37.335  41.493  25.695  1.00  0.00           H  
ATOM    872  CA  VAL    55      36.992  43.656  25.957  1.00  0.00           C  
ATOM    873  HA  VAL    55      36.813  44.339  25.126  1.00  0.00           H  
ATOM    874  CB  VAL    55      35.694  43.353  26.749  1.00  0.00           C  
ATOM    875  HB  VAL    55      35.873  42.647  27.449  1.00  0.00           H  
ATOM    876  CG1 VAL    55      35.094  44.546  27.510  1.00  0.00           C  
ATOM    877 HG11 VAL    55      35.004  45.226  26.663  1.00  0.00           H  
ATOM    878 HG12 VAL    55      34.132  44.194  27.884  1.00  0.00           H  
ATOM    879 HG13 VAL    55      35.713  44.939  28.317  1.00  0.00           H  
ATOM    880  CG2 VAL    55      34.568  42.673  25.971  1.00  0.00           C  
ATOM    881 HG21 VAL    55      34.934  41.823  25.395  1.00  0.00           H  
ATOM    882 HG22 VAL    55      33.823  42.236  26.636  1.00  0.00           H  
ATOM    883 HG23 VAL    55      34.179  43.436  25.298  1.00  0.00           H  
ATOM    884  C   VAL    55      37.962  44.305  26.945  1.00  0.00           C  
ATOM    885  O   VAL    55      38.272  45.446  26.811  1.00  0.00           O  
ATOM    886  N   MET    56      38.576  43.520  27.842  1.00  0.00           N  
ATOM    887  H   MET    56      38.271  42.474  27.861  1.00  0.00           H  
ATOM    888  CA  MET    56      39.618  43.937  28.816  1.00  0.00           C  
ATOM    889  HA  MET    56      39.157  44.574  29.570  1.00  0.00           H  
ATOM    890  CB  MET    56      40.098  42.617  29.501  1.00  0.00           C  
ATOM    891  HB2 MET    56      40.502  41.982  28.827  1.00  0.00           H  
ATOM    892  HB3 MET    56      40.948  42.871  30.135  1.00  0.00           H  
ATOM    893  CG  MET    56      39.071  41.949  30.469  1.00  0.00           C  
ATOM    894  HG2 MET    56      38.729  42.667  31.215  1.00  0.00           H  
ATOM    895  HG3 MET    56      38.163  41.682  29.928  1.00  0.00           H  
ATOM    896  SD  MET    56      39.685  40.591  31.415  1.00  0.00           S  
ATOM    897  CE  MET    56      38.200  39.996  32.301  1.00  0.00           C  
ATOM    898  HE1 MET    56      37.586  39.604  31.491  1.00  0.00           H  
ATOM    899  HE2 MET    56      38.565  39.257  33.015  1.00  0.00           H  
ATOM    900  HE3 MET    56      37.680  40.851  32.734  1.00  0.00           H  
ATOM    901  C   MET    56      40.796  44.565  28.139  1.00  0.00           C  
ATOM    902  O   MET    56      41.287  45.498  28.713  1.00  0.00           O  
ATOM    903  N   MET    57      41.211  44.159  26.903  1.00  0.00           N  
ATOM    904  H   MET    57      40.858  43.295  26.519  1.00  0.00           H  
ATOM    905  CA  MET    57      42.387  44.852  26.176  1.00  0.00           C  
ATOM    906  HA  MET    57      43.182  44.973  26.788  1.00  0.00           H  
ATOM    907  CB  MET    57      42.775  43.956  25.005  1.00  0.00           C  
ATOM    908  HB2 MET    57      43.148  43.094  25.378  1.00  0.00           H  
ATOM    909  HB3 MET    57      41.809  43.855  24.509  1.00  0.00           H  
ATOM    910  CG  MET    57      43.696  44.604  23.940  1.00  0.00           C  
ATOM    911  HG2 MET    57      43.159  45.360  23.367  1.00  0.00           H  
ATOM    912  HG3 MET    57      44.484  45.047  24.548  1.00  0.00           H  
ATOM    913  SD  MET    57      44.438  43.334  22.915  1.00  0.00           S  
ATOM    914  CE  MET    57      45.268  44.414  21.739  1.00  0.00           C  
ATOM    915  HE1 MET    57      44.604  45.112  21.230  1.00  0.00           H  
ATOM    916  HE2 MET    57      45.953  45.047  22.303  1.00  0.00           H  
ATOM    917  HE3 MET    57      45.840  43.840  21.010  1.00  0.00           H  
ATOM    918  C   MET    57      42.056  46.283  25.766  1.00  0.00           C  
ATOM    919  O   MET    57      42.944  47.111  25.565  1.00  0.00           O  
ATOM    920  N   ASN    58      40.815  46.645  25.552  1.00  0.00           N  
ATOM    921  H   ASN    58      40.044  45.890  25.704  1.00  0.00           H  
ATOM    922  CA  ASN    58      40.390  48.011  25.172  1.00  0.00           C  
ATOM    923  HA  ASN    58      41.184  48.406  24.539  1.00  0.00           H  
ATOM    924  CB  ASN    58      39.092  47.798  24.320  1.00  0.00           C  
ATOM    925  HB2 ASN    58      39.315  47.163  23.567  1.00  0.00           H  
ATOM    926  HB3 ASN    58      38.259  47.414  24.909  1.00  0.00           H  
ATOM    927  CG  ASN    58      38.635  49.115  23.675  1.00  0.00           C  
ATOM    928  OD1 ASN    58      37.545  49.613  23.902  1.00  0.00           O  
ATOM    929  ND2 ASN    58      39.499  49.665  22.822  1.00  0.00           N  
ATOM    930 HD21 ASN    58      39.479  50.712  22.521  1.00  0.00           H  
ATOM    931 HD22 ASN    58      40.245  48.963  22.449  1.00  0.00           H  
ATOM    932  C   ASN    58      40.099  48.907  26.393  1.00  0.00           C  
ATOM    933  O   ASN    58      40.134  50.133  26.250  1.00  0.00           O  
ATOM    934  N   LEU    59      39.776  48.345  27.530  1.00  0.00           N  
ATOM    935  H   LEU    59      39.892  47.270  27.667  1.00  0.00           H  
ATOM    936  CA  LEU    59      39.675  49.009  28.826  1.00  0.00           C  
ATOM    937  HA  LEU    59      39.057  49.743  28.792  1.00  0.00           H  
ATOM    938  CB  LEU    59      39.321  48.000  29.885  1.00  0.00           C  
ATOM    939  HB2 LEU    59      39.965  47.226  29.800  1.00  0.00           H  
ATOM    940  HB3 LEU    59      39.477  48.435  30.872  1.00  0.00           H  
ATOM    941  CG  LEU    59      37.840  47.464  29.854  1.00  0.00           C  
ATOM    942  HG  LEU    59      37.698  46.862  28.957  1.00  0.00           H  
ATOM    943  CD1 LEU    59      37.700  46.442  31.011  1.00  0.00           C  
ATOM    944 HD11 LEU    59      38.590  45.812  30.988  1.00  0.00           H  
ATOM    945 HD12 LEU    59      37.532  46.984  31.941  1.00  0.00           H  
ATOM    946 HD13 LEU    59      36.799  45.832  30.952  1.00  0.00           H  
ATOM    947  CD2 LEU    59      36.876  48.581  29.981  1.00  0.00           C  
ATOM    948 HD21 LEU    59      36.074  47.948  30.362  1.00  0.00           H  
ATOM    949 HD22 LEU    59      37.042  49.317  30.767  1.00  0.00           H  
ATOM    950 HD23 LEU    59      36.781  49.026  28.990  1.00  0.00           H  
ATOM    951  C   LEU    59      41.069  49.615  29.138  1.00  0.00           C  
ATOM    952  O   LEU    59      42.019  48.875  29.396  1.00  0.00           O  
ATOM    953  N   SER    60      41.160  50.947  28.996  1.00  0.00           N  
ATOM    954  H   SER    60      40.384  51.294  28.451  1.00  0.00           H  
ATOM    955  CA  SER    60      42.434  51.611  28.869  1.00  0.00           C  
ATOM    956  HA  SER    60      43.255  50.965  29.142  1.00  0.00           H  
ATOM    957  CB  SER    60      42.684  52.116  27.438  1.00  0.00           C  
ATOM    958  HB2 SER    60      41.828  52.360  26.961  1.00  0.00           H  
ATOM    959  HB3 SER    60      43.203  53.072  27.502  1.00  0.00           H  
ATOM    960  OG  SER    60      43.408  51.109  26.696  1.00  0.00           O  
ATOM    961  HG  SER    60      44.367  50.980  27.198  1.00  0.00           H  
ATOM    962  C   SER    60      42.544  52.797  29.910  1.00  0.00           C  
ATOM    963  O   SER    60      41.777  53.770  29.893  1.00  0.00           O  
ATOM    964  N   HIE    61      43.607  52.813  30.726  1.00  0.00           N  
ATOM    965  H   HIE    61      44.343  52.025  30.570  1.00  0.00           H  
ATOM    966  CA  HIE    61      43.828  54.014  31.624  1.00  0.00           C  
ATOM    967  HA  HIE    61      43.710  54.934  31.052  1.00  0.00           H  
ATOM    968  CB  HIE    61      42.824  53.967  32.790  1.00  0.00           C  
ATOM    969  HB2 HIE    61      41.902  53.981  32.377  1.00  0.00           H  
ATOM    970  HB3 HIE    61      42.998  53.115  33.447  1.00  0.00           H  
ATOM    971  CG  HIE    61      42.867  55.265  33.567  1.00  0.00           C  
ATOM    972  ND1 HIE    61      43.769  55.636  34.576  1.00  0.00           N  
ATOM    973  CE1 HIE    61      43.635  56.939  34.741  1.00  0.00           C  
ATOM    974  HE1 HIE    61      44.219  57.477  35.486  1.00  0.00           H  
ATOM    975  NE2 HIE    61      42.579  57.402  33.993  1.00  0.00           N  
ATOM    976  HE2 HIE    61      42.158  58.404  34.075  1.00  0.00           H  
ATOM    977  CD2 HIE    61      42.075  56.385  33.236  1.00  0.00           C  
ATOM    978  HD2 HIE    61      41.217  56.510  32.592  1.00  0.00           H  
ATOM    979  C   HIE    61      45.310  53.971  32.105  1.00  0.00           C  
ATOM    980  O   HIE    61      45.866  52.883  32.296  1.00  0.00           O  
ATOM    981  N   GLU    62      45.890  55.177  32.305  1.00  0.00           N  
ATOM    982  H   GLU    62      45.387  56.049  32.225  1.00  0.00           H  
ATOM    983  CA  GLU    62      47.232  55.353  32.821  1.00  0.00           C  
ATOM    984  HA  GLU    62      47.798  54.843  32.158  1.00  0.00           H  
ATOM    985  CB  GLU    62      47.579  56.768  33.052  1.00  0.00           C  
ATOM    986  HB2 GLU    62      47.103  57.330  32.360  1.00  0.00           H  
ATOM    987  HB3 GLU    62      47.224  57.018  34.052  1.00  0.00           H  
ATOM    988  CG  GLU    62      49.114  57.077  33.125  1.00  0.00           C  
ATOM    989  HG2 GLU    62      49.272  58.102  33.459  1.00  0.00           H  
ATOM    990  HG3 GLU    62      49.468  56.550  34.012  1.00  0.00           H  
ATOM    991  CD  GLU    62      49.909  56.837  31.856  1.00  0.00           C  
ATOM    992  OE1 GLU    62      50.915  56.115  31.889  1.00  0.00           O  
ATOM    993  OE2 GLU    62      49.556  57.360  30.770  1.00  0.00           O  
ATOM    994  C   GLU    62      47.436  54.637  34.140  1.00  0.00           C  
ATOM    995  O   GLU    62      48.527  54.085  34.299  1.00  0.00           O  
ATOM    996  N   LYS    63      46.440  54.533  35.034  1.00  0.00           N  
ATOM    997  H   LYS    63      45.488  55.010  34.800  1.00  0.00           H  
ATOM    998  CA  LYS    63      46.500  53.690  36.289  1.00  0.00           C  
ATOM    999  HA  LYS    63      47.545  53.431  36.460  1.00  0.00           H  
ATOM   1000  CB  LYS    63      46.090  54.568  37.523  1.00  0.00           C  
ATOM   1001  HB2 LYS    63      45.091  54.611  37.665  1.00  0.00           H  
ATOM   1002  HB3 LYS    63      46.440  54.033  38.407  1.00  0.00           H  
ATOM   1003  CG  LYS    63      46.609  55.996  37.549  1.00  0.00           C  
ATOM   1004  HG2 LYS    63      46.305  56.658  36.738  1.00  0.00           H  
ATOM   1005  HG3 LYS    63      46.224  56.556  38.402  1.00  0.00           H  
ATOM   1006  CD  LYS    63      48.190  56.082  37.563  1.00  0.00           C  
ATOM   1007  HD2 LYS    63      48.376  55.482  38.453  1.00  0.00           H  
ATOM   1008  HD3 LYS    63      48.608  55.523  36.726  1.00  0.00           H  
ATOM   1009  CE  LYS    63      48.823  57.488  37.547  1.00  0.00           C  
ATOM   1010  HE2 LYS    63      49.906  57.409  37.458  1.00  0.00           H  
ATOM   1011  HE3 LYS    63      48.499  58.064  36.680  1.00  0.00           H  
ATOM   1012  NZ  LYS    63      48.518  58.239  38.728  1.00  0.00           N  
ATOM   1013  HZ1 LYS    63      49.031  59.193  38.849  1.00  0.00           H  
ATOM   1014  HZ2 LYS    63      47.459  58.324  38.971  1.00  0.00           H  
ATOM   1015  HZ3 LYS    63      48.880  57.686  39.492  1.00  0.00           H  
ATOM   1016  C   LYS    63      45.833  52.259  36.230  1.00  0.00           C  
ATOM   1017  O   LYS    63      45.571  51.715  37.314  1.00  0.00           O  
ATOM   1018  N   LEU    64      45.652  51.635  35.105  1.00  0.00           N  
ATOM   1019  H   LEU    64      45.850  52.310  34.272  1.00  0.00           H  
ATOM   1020  CA  LEU    64      44.980  50.327  34.838  1.00  0.00           C  
ATOM   1021  HA  LEU    64      44.752  49.726  35.719  1.00  0.00           H  
ATOM   1022  CB  LEU    64      43.634  50.673  34.175  1.00  0.00           C  
ATOM   1023  HB2 LEU    64      43.258  51.307  34.865  1.00  0.00           H  
ATOM   1024  HB3 LEU    64      43.809  51.222  33.250  1.00  0.00           H  
ATOM   1025  CG  LEU    64      42.642  49.561  33.979  1.00  0.00           C  
ATOM   1026  HG  LEU    64      43.161  48.698  33.562  1.00  0.00           H  
ATOM   1027  CD1 LEU    64      41.980  49.123  35.324  1.00  0.00           C  
ATOM   1028 HD11 LEU    64      41.630  49.962  35.926  1.00  0.00           H  
ATOM   1029 HD12 LEU    64      41.075  48.536  35.167  1.00  0.00           H  
ATOM   1030 HD13 LEU    64      42.654  48.548  35.959  1.00  0.00           H  
ATOM   1031  CD2 LEU    64      41.600  49.920  32.981  1.00  0.00           C  
ATOM   1032 HD21 LEU    64      40.979  49.047  32.776  1.00  0.00           H  
ATOM   1033 HD22 LEU    64      40.966  50.628  33.514  1.00  0.00           H  
ATOM   1034 HD23 LEU    64      42.126  50.275  32.095  1.00  0.00           H  
ATOM   1035  C   LEU    64      45.922  49.472  34.003  1.00  0.00           C  
ATOM   1036  O   LEU    64      46.528  49.834  33.012  1.00  0.00           O  
ATOM   1037  N   VAL    65      46.142  48.238  34.474  1.00  0.00           N  
ATOM   1038  H   VAL    65      45.714  47.985  35.353  1.00  0.00           H  
ATOM   1039  CA  VAL    65      47.228  47.455  33.887  1.00  0.00           C  
ATOM   1040  HA  VAL    65      48.001  48.101  33.810  1.00  0.00           H  
ATOM   1041  CB  VAL    65      47.754  46.259  34.794  1.00  0.00           C  
ATOM   1042  HB  VAL    65      47.844  46.661  35.716  1.00  0.00           H  
ATOM   1043  CG1 VAL    65      46.770  45.028  34.812  1.00  0.00           C  
ATOM   1044 HG11 VAL    65      47.061  44.416  35.666  1.00  0.00           H  
ATOM   1045 HG12 VAL    65      45.734  45.354  34.909  1.00  0.00           H  
ATOM   1046 HG13 VAL    65      46.953  44.410  33.933  1.00  0.00           H  
ATOM   1047  CG2 VAL    65      49.116  45.718  34.305  1.00  0.00           C  
ATOM   1048 HG21 VAL    65      49.447  45.065  35.112  1.00  0.00           H  
ATOM   1049 HG22 VAL    65      48.963  45.138  33.394  1.00  0.00           H  
ATOM   1050 HG23 VAL    65      49.784  46.573  34.211  1.00  0.00           H  
ATOM   1051  C   VAL    65      46.883  47.043  32.423  1.00  0.00           C  
ATOM   1052  O   VAL    65      45.740  46.732  32.026  1.00  0.00           O  
ATOM   1053  N   GLN    66      47.869  47.211  31.541  1.00  0.00           N  
ATOM   1054  H   GLN    66      48.813  47.589  31.933  1.00  0.00           H  
ATOM   1055  CA  GLN    66      47.694  46.883  30.082  1.00  0.00           C  
ATOM   1056  HA  GLN    66      46.714  47.220  29.745  1.00  0.00           H  
ATOM   1057  CB  GLN    66      48.865  47.515  29.325  1.00  0.00           C  
ATOM   1058  HB2 GLN    66      49.775  47.275  29.691  1.00  0.00           H  
ATOM   1059  HB3 GLN    66      48.857  47.194  28.284  1.00  0.00           H  
ATOM   1060  CG  GLN    66      48.759  49.033  29.501  1.00  0.00           C  
ATOM   1061  HG2 GLN    66      47.809  49.457  29.177  1.00  0.00           H  
ATOM   1062  HG3 GLN    66      48.897  49.323  30.542  1.00  0.00           H  
ATOM   1063  CD  GLN    66      49.723  49.870  28.660  1.00  0.00           C  
ATOM   1064  OE1 GLN    66      50.541  49.353  27.898  1.00  0.00           O  
ATOM   1065  NE2 GLN    66      49.750  51.171  28.906  1.00  0.00           N  
ATOM   1066 HE21 GLN    66      50.119  51.766  28.070  1.00  0.00           H  
ATOM   1067 HE22 GLN    66      49.175  51.594  29.730  1.00  0.00           H  
ATOM   1068  C   GLN    66      47.651  45.415  29.845  1.00  0.00           C  
ATOM   1069  O   GLN    66      48.536  44.667  30.198  1.00  0.00           O  
ATOM   1070  N   LEU    67      46.486  44.841  29.410  1.00  0.00           N  
ATOM   1071  H   LEU    67      45.572  45.402  29.281  1.00  0.00           H  
ATOM   1072  CA  LEU    67      46.387  43.466  28.888  1.00  0.00           C  
ATOM   1073  HA  LEU    67      46.982  42.875  29.568  1.00  0.00           H  
ATOM   1074  CB  LEU    67      44.952  42.920  28.985  1.00  0.00           C  
ATOM   1075  HB2 LEU    67      44.687  42.885  29.959  1.00  0.00           H  
ATOM   1076  HB3 LEU    67      44.283  43.570  28.421  1.00  0.00           H  
ATOM   1077  CG  LEU    67      44.887  41.472  28.387  1.00  0.00           C  
ATOM   1078  HG  LEU    67      45.269  41.417  27.368  1.00  0.00           H  
ATOM   1079  CD1 LEU    67      45.610  40.400  29.186  1.00  0.00           C  
ATOM   1080 HD11 LEU    67      46.565  40.651  29.648  1.00  0.00           H  
ATOM   1081 HD12 LEU    67      44.983  40.118  30.032  1.00  0.00           H  
ATOM   1082 HD13 LEU    67      45.596  39.511  28.556  1.00  0.00           H  
ATOM   1083  CD2 LEU    67      43.465  41.012  28.208  1.00  0.00           C  
ATOM   1084 HD21 LEU    67      43.057  41.730  27.496  1.00  0.00           H  
ATOM   1085 HD22 LEU    67      43.431  40.008  27.786  1.00  0.00           H  
ATOM   1086 HD23 LEU    67      42.882  41.043  29.128  1.00  0.00           H  
ATOM   1087  C   LEU    67      46.819  43.544  27.414  1.00  0.00           C  
ATOM   1088  O   LEU    67      46.127  44.232  26.637  1.00  0.00           O  
ATOM   1089  N   TYR    68      47.972  42.934  27.038  1.00  0.00           N  
ATOM   1090  H   TYR    68      48.438  42.209  27.705  1.00  0.00           H  
ATOM   1091  CA  TYR    68      48.449  42.974  25.655  1.00  0.00           C  
ATOM   1092  HA  TYR    68      48.249  43.969  25.257  1.00  0.00           H  
ATOM   1093  CB  TYR    68      49.911  42.576  25.624  1.00  0.00           C  
ATOM   1094  HB2 TYR    68      50.036  41.709  26.126  1.00  0.00           H  
ATOM   1095  HB3 TYR    68      50.164  42.430  24.574  1.00  0.00           H  
ATOM   1096  CG  TYR    68      50.902  43.626  26.221  1.00  0.00           C  
ATOM   1097  CD1 TYR    68      52.279  43.311  26.158  1.00  0.00           C  
ATOM   1098  HD1 TYR    68      52.560  42.334  25.764  1.00  0.00           H  
ATOM   1099  CE1 TYR    68      53.201  44.237  26.733  1.00  0.00           C  
ATOM   1100  HE1 TYR    68      54.264  44.028  26.856  1.00  0.00           H  
ATOM   1101  CZ  TYR    68      52.752  45.500  27.192  1.00  0.00           C  
ATOM   1102  OH  TYR    68      53.603  46.494  27.449  1.00  0.00           O  
ATOM   1103  HH  TYR    68      54.649  46.329  27.237  1.00  0.00           H  
ATOM   1104  CE2 TYR    68      51.390  45.686  27.273  1.00  0.00           C  
ATOM   1105  HE2 TYR    68      51.128  46.683  27.595  1.00  0.00           H  
ATOM   1106  CD2 TYR    68      50.417  44.810  26.795  1.00  0.00           C  
ATOM   1107  HD2 TYR    68      49.528  45.125  26.618  1.00  0.00           H  
ATOM   1108  C   TYR    68      47.734  41.940  24.708  1.00  0.00           C  
ATOM   1109  O   TYR    68      47.734  42.067  23.471  1.00  0.00           O  
ATOM   1110  N   GLY    69      47.132  40.963  25.279  1.00  0.00           N  
ATOM   1111  H   GLY    69      47.042  40.834  26.358  1.00  0.00           H  
ATOM   1112  CA  GLY    69      46.423  39.902  24.509  1.00  0.00           C  
ATOM   1113  HA2 GLY    69      45.362  40.136  24.587  1.00  0.00           H  
ATOM   1114  HA3 GLY    69      46.645  40.036  23.533  1.00  0.00           H  
ATOM   1115  C   GLY    69      46.603  38.531  25.143  1.00  0.00           C  
ATOM   1116  O   GLY    69      47.064  38.455  26.325  1.00  0.00           O  
ATOM   1117  N   VAL    70      46.170  37.516  24.408  1.00  0.00           N  
ATOM   1118  H   VAL    70      45.889  37.728  23.376  1.00  0.00           H  
ATOM   1119  CA  VAL    70      45.922  36.185  24.946  1.00  0.00           C  
ATOM   1120  HA  VAL    70      46.769  35.839  25.920  1.00  0.00           H  
ATOM   1121  CB  VAL    70      44.514  36.047  25.370  1.00  0.00           C  
ATOM   1122  HB  VAL    70      43.869  36.277  24.627  1.00  0.00           H  
ATOM   1123  CG1 VAL    70      44.235  34.621  25.905  1.00  0.00           C  
ATOM   1124 HG11 VAL    70      45.005  34.282  26.599  1.00  0.00           H  
ATOM   1125 HG12 VAL    70      43.234  34.649  26.335  1.00  0.00           H  
ATOM   1126 HG13 VAL    70      44.276  33.833  25.153  1.00  0.00           H  
ATOM   1127  CG2 VAL    70      44.101  37.001  26.421  1.00  0.00           C  
ATOM   1128 HG21 VAL    70      44.861  37.119  27.194  1.00  0.00           H  
ATOM   1129 HG22 VAL    70      43.764  37.916  25.933  1.00  0.00           H  
ATOM   1130 HG23 VAL    70      43.152  36.716  26.875  1.00  0.00           H  
ATOM   1131  C   VAL    70      46.283  35.340  23.806  1.00  0.00           C  
ATOM   1132  O   VAL    70      45.918  35.640  22.684  1.00  0.00           O  
ATOM   1133  N   CYS    71      46.937  34.194  24.071  1.00  0.00           N  
ATOM   1134  H   CYS    71      47.194  34.040  25.119  1.00  0.00           H  
ATOM   1135  CA  CYS    71      47.269  33.232  23.056  1.00  0.00           C  
ATOM   1136  HA  CYS    71      47.338  33.592  22.168  1.00  0.00           H  
ATOM   1137  CB  CYS    71      48.617  32.552  23.454  1.00  0.00           C  
ATOM   1138  HB2 CYS    71      48.440  31.964  24.256  1.00  0.00           H  
ATOM   1139  HB3 CYS    71      49.073  31.923  22.690  1.00  0.00           H  
ATOM   1140  SG  CYS    71      49.854  33.841  23.834  1.00  0.00           S  
ATOM   1141  HG  CYS    71      49.790  34.166  22.795  1.00  0.00           H  
ATOM   1142  C   CYS    71      46.080  32.193  23.015  1.00  0.00           C  
ATOM   1143  O   CYS    71      45.828  31.695  24.079  1.00  0.00           O  
ATOM   1144  N   THR    72      45.486  31.946  21.883  1.00  0.00           N  
ATOM   1145  H   THR    72      45.715  32.587  21.137  1.00  0.00           H  
ATOM   1146  CA  THR    72      44.115  31.366  21.854  1.00  0.00           C  
ATOM   1147  HA  THR    72      43.852  31.263  22.824  1.00  0.00           H  
ATOM   1148  CB  THR    72      43.224  32.316  21.177  1.00  0.00           C  
ATOM   1149  HB  THR    72      42.316  31.878  21.104  1.00  0.00           H  
ATOM   1150  CG2 THR    72      43.208  33.728  21.805  1.00  0.00           C  
ATOM   1151 HG21 THR    72      44.121  34.207  21.452  1.00  0.00           H  
ATOM   1152 HG22 THR    72      42.319  34.307  21.556  1.00  0.00           H  
ATOM   1153 HG23 THR    72      43.229  33.637  22.891  1.00  0.00           H  
ATOM   1154  OG1 THR    72      43.638  32.419  19.811  1.00  0.00           O  
ATOM   1155  HG1 THR    72      44.617  32.894  19.750  1.00  0.00           H  
ATOM   1156  C   THR    72      43.962  29.978  21.196  1.00  0.00           C  
ATOM   1157  O   THR    72      42.974  29.281  21.442  1.00  0.00           O  
ATOM   1158  N   LYS    73      44.964  29.568  20.429  1.00  0.00           N  
ATOM   1159  H   LYS    73      45.730  30.213  20.301  1.00  0.00           H  
ATOM   1160  CA  LYS    73      45.162  28.215  19.762  1.00  0.00           C  
ATOM   1161  HA  LYS    73      44.310  27.868  19.346  1.00  0.00           H  
ATOM   1162  CB  LYS    73      46.257  28.314  18.654  1.00  0.00           C  
ATOM   1163  HB2 LYS    73      47.040  28.790  19.079  1.00  0.00           H  
ATOM   1164  HB3 LYS    73      46.410  27.307  18.266  1.00  0.00           H  
ATOM   1165  CG  LYS    73      45.800  29.200  17.496  1.00  0.00           C  
ATOM   1166  HG2 LYS    73      45.021  28.672  16.947  1.00  0.00           H  
ATOM   1167  HG3 LYS    73      45.444  30.165  17.857  1.00  0.00           H  
ATOM   1168  CD  LYS    73      47.051  29.355  16.595  1.00  0.00           C  
ATOM   1169  HD2 LYS    73      47.833  29.860  17.162  1.00  0.00           H  
ATOM   1170  HD3 LYS    73      47.532  28.400  16.381  1.00  0.00           H  
ATOM   1171  CE  LYS    73      46.664  30.132  15.343  1.00  0.00           C  
ATOM   1172  HE2 LYS    73      47.624  30.246  14.839  1.00  0.00           H  
ATOM   1173  HE3 LYS    73      46.013  29.449  14.797  1.00  0.00           H  
ATOM   1174  NZ  LYS    73      46.112  31.488  15.684  1.00  0.00           N  
ATOM   1175  HZ1 LYS    73      46.846  32.022  16.288  1.00  0.00           H  
ATOM   1176  HZ2 LYS    73      45.926  32.059  14.774  1.00  0.00           H  
ATOM   1177  HZ3 LYS    73      45.290  31.403  16.264  1.00  0.00           H  
ATOM   1178  C   LYS    73      45.401  27.041  20.702  1.00  0.00           C  
ATOM   1179  O   LYS    73      46.205  26.115  20.496  1.00  0.00           O  
ATOM   1180  N   GLN    74      44.834  27.149  21.962  1.00  0.00           N  
ATOM   1181  H   GLN    74      44.263  27.965  22.129  1.00  0.00           H  
ATOM   1182  CA  GLN    74      45.189  26.367  23.166  1.00  0.00           C  
ATOM   1183  HA  GLN    74      45.414  25.420  22.896  1.00  0.00           H  
ATOM   1184  CB  GLN    74      46.537  26.910  23.725  1.00  0.00           C  
ATOM   1185  HB2 GLN    74      46.861  26.372  24.516  1.00  0.00           H  
ATOM   1186  HB3 GLN    74      47.248  26.768  22.911  1.00  0.00           H  
ATOM   1187  CG  GLN    74      46.475  28.434  24.072  1.00  0.00           C  
ATOM   1188  HG2 GLN    74      46.323  28.948  23.122  1.00  0.00           H  
ATOM   1189  HG3 GLN    74      45.701  28.704  24.791  1.00  0.00           H  
ATOM   1190  CD  GLN    74      47.762  28.787  24.706  1.00  0.00           C  
ATOM   1191  OE1 GLN    74      48.672  29.227  24.068  1.00  0.00           O  
ATOM   1192  NE2 GLN    74      47.990  28.515  25.981  1.00  0.00           N  
ATOM   1193 HE21 GLN    74      48.935  28.860  26.402  1.00  0.00           H  
ATOM   1194 HE22 GLN    74      47.332  27.769  26.426  1.00  0.00           H  
ATOM   1195  C   GLN    74      44.124  26.373  24.240  1.00  0.00           C  
ATOM   1196  O   GLN    74      43.302  27.316  24.233  1.00  0.00           O  
ATOM   1197  N   ARG    75      44.020  25.230  24.987  1.00  0.00           N  
ATOM   1198  H   ARG    75      44.808  24.497  24.812  1.00  0.00           H  
ATOM   1199  CA  ARG    75      43.271  25.176  26.261  1.00  0.00           C  
ATOM   1200  HA  ARG    75      43.037  26.183  26.606  1.00  0.00           H  
ATOM   1201  CB  ARG    75      41.953  24.432  26.027  1.00  0.00           C  
ATOM   1202  HB2 ARG    75      42.130  23.547  25.573  1.00  0.00           H  
ATOM   1203  HB3 ARG    75      41.426  24.216  26.956  1.00  0.00           H  
ATOM   1204  CG  ARG    75      40.933  25.281  25.214  1.00  0.00           C  
ATOM   1205  HG2 ARG    75      40.622  26.226  25.659  1.00  0.00           H  
ATOM   1206  HG3 ARG    75      41.342  25.522  24.233  1.00  0.00           H  
ATOM   1207  CD  ARG    75      39.633  24.470  25.069  1.00  0.00           C  
ATOM   1208  HD2 ARG    75      39.804  23.455  24.712  1.00  0.00           H  
ATOM   1209  HD3 ARG    75      39.151  24.463  26.047  1.00  0.00           H  
ATOM   1210  NE  ARG    75      38.602  25.034  24.187  1.00  0.00           N  
ATOM   1211  HE  ARG    75      38.020  25.883  24.546  1.00  0.00           H  
ATOM   1212  CZ  ARG    75      38.420  24.793  22.862  1.00  0.00           C  
ATOM   1213  NH1 ARG    75      39.303  24.113  22.133  1.00  0.00           N  
ATOM   1214 HH11 ARG    75      40.182  23.694  22.622  1.00  0.00           H  
ATOM   1215 HH12 ARG    75      39.061  24.062  21.153  1.00  0.00           H  
ATOM   1216  NH2 ARG    75      37.397  25.305  22.228  1.00  0.00           N  
ATOM   1217 HH21 ARG    75      36.835  25.834  22.879  1.00  0.00           H  
ATOM   1218 HH22 ARG    75      36.899  24.842  21.481  1.00  0.00           H  
ATOM   1219  C   ARG    75      44.166  24.503  27.339  1.00  0.00           C  
ATOM   1220  O   ARG    75      44.457  23.336  27.121  1.00  0.00           O  
ATOM   1221  N   PRO    76      44.577  25.128  28.492  1.00  0.00           N  
ATOM   1222  CD  PRO    76      45.185  24.423  29.590  1.00  0.00           C  
ATOM   1223  HD2 PRO    76      46.000  23.824  29.184  1.00  0.00           H  
ATOM   1224  HD3 PRO    76      44.470  23.793  30.118  1.00  0.00           H  
ATOM   1225  CG  PRO    76      45.790  25.494  30.522  1.00  0.00           C  
ATOM   1226  HG2 PRO    76      46.814  25.742  30.243  1.00  0.00           H  
ATOM   1227  HG3 PRO    76      45.925  25.211  31.566  1.00  0.00           H  
ATOM   1228  CB  PRO    76      44.763  26.647  30.362  1.00  0.00           C  
ATOM   1229  HB2 PRO    76      45.160  27.640  30.573  1.00  0.00           H  
ATOM   1230  HB3 PRO    76      43.984  26.494  31.109  1.00  0.00           H  
ATOM   1231  CA  PRO    76      44.319  26.492  28.928  1.00  0.00           C  
ATOM   1232  HA  PRO    76      43.240  26.641  28.973  1.00  0.00           H  
ATOM   1233  C   PRO    76      44.866  27.639  28.018  1.00  0.00           C  
ATOM   1234  O   PRO    76      45.889  27.399  27.270  1.00  0.00           O  
ATOM   1235  N   ILE    77      44.415  28.878  28.229  1.00  0.00           N  
ATOM   1236  H   ILE    77      43.657  29.023  28.985  1.00  0.00           H  
ATOM   1237  CA  ILE    77      45.044  30.000  27.535  1.00  0.00           C  
ATOM   1238  HA  ILE    77      45.266  29.641  26.541  1.00  0.00           H  
ATOM   1239  CB  ILE    77      44.089  31.185  27.380  1.00  0.00           C  
ATOM   1240  HB  ILE    77      44.564  31.839  26.774  1.00  0.00           H  
ATOM   1241  CG2 ILE    77      42.886  30.852  26.461  1.00  0.00           C  
ATOM   1242 HG21 ILE    77      42.224  31.718  26.470  1.00  0.00           H  
ATOM   1243 HG22 ILE    77      43.189  30.641  25.435  1.00  0.00           H  
ATOM   1244 HG23 ILE    77      42.379  29.976  26.865  1.00  0.00           H  
ATOM   1245  CG1 ILE    77      43.687  31.785  28.766  1.00  0.00           C  
ATOM   1246 HG12 ILE    77      44.594  31.871  29.364  1.00  0.00           H  
ATOM   1247 HG13 ILE    77      43.292  32.794  28.651  1.00  0.00           H  
ATOM   1248  CD1 ILE    77      42.788  30.953  29.661  1.00  0.00           C  
ATOM   1249 HD11 ILE    77      42.309  31.486  30.483  1.00  0.00           H  
ATOM   1250 HD12 ILE    77      42.045  30.343  29.148  1.00  0.00           H  
ATOM   1251 HD13 ILE    77      43.457  30.292  30.213  1.00  0.00           H  
ATOM   1252  C   ILE    77      46.300  30.483  28.141  1.00  0.00           C  
ATOM   1253  O   ILE    77      46.505  30.224  29.336  1.00  0.00           O  
ATOM   1254  N   PHE    78      47.091  31.224  27.351  1.00  0.00           N  
ATOM   1255  H   PHE    78      46.802  31.353  26.308  1.00  0.00           H  
ATOM   1256  CA  PHE    78      48.120  32.064  28.018  1.00  0.00           C  
ATOM   1257  HA  PHE    78      48.159  31.879  29.092  1.00  0.00           H  
ATOM   1258  CB  PHE    78      49.486  31.856  27.358  1.00  0.00           C  
ATOM   1259  HB2 PHE    78      49.544  32.357  26.482  1.00  0.00           H  
ATOM   1260  HB3 PHE    78      50.138  32.441  28.006  1.00  0.00           H  
ATOM   1261  CG  PHE    78      50.015  30.468  27.418  1.00  0.00           C  
ATOM   1262  CD1 PHE    78      49.941  29.702  28.597  1.00  0.00           C  
ATOM   1263  HD1 PHE    78      49.195  29.928  29.359  1.00  0.00           H  
ATOM   1264  CE1 PHE    78      50.559  28.397  28.611  1.00  0.00           C  
ATOM   1265  HE1 PHE    78      50.545  27.806  29.528  1.00  0.00           H  
ATOM   1266  CZ  PHE    78      51.337  27.944  27.499  1.00  0.00           C  
ATOM   1267  HZ  PHE    78      51.803  26.974  27.595  1.00  0.00           H  
ATOM   1268  CE2 PHE    78      51.391  28.722  26.355  1.00  0.00           C  
ATOM   1269  HE2 PHE    78      51.983  28.357  25.529  1.00  0.00           H  
ATOM   1270  CD2 PHE    78      50.809  30.004  26.366  1.00  0.00           C  
ATOM   1271  HD2 PHE    78      50.835  30.585  25.456  1.00  0.00           H  
ATOM   1272  C   PHE    78      47.834  33.525  27.949  1.00  0.00           C  
ATOM   1273  O   PHE    78      47.467  33.972  26.891  1.00  0.00           O  
ATOM   1274  N   ILE    79      48.116  34.328  28.994  1.00  0.00           N  
ATOM   1275  H   ILE    79      48.496  33.913  29.928  1.00  0.00           H  
ATOM   1276  CA  ILE    79      47.500  35.733  29.099  1.00  0.00           C  
ATOM   1277  HA  ILE    79      46.993  35.957  28.160  1.00  0.00           H  
ATOM   1278  CB  ILE    79      46.483  35.799  30.237  1.00  0.00           C  
ATOM   1279  HB  ILE    79      46.919  35.499  31.098  1.00  0.00           H  
ATOM   1280  CG2 ILE    79      46.029  37.247  30.512  1.00  0.00           C  
ATOM   1281 HG21 ILE    79      45.362  37.229  31.373  1.00  0.00           H  
ATOM   1282 HG22 ILE    79      46.829  37.900  30.861  1.00  0.00           H  
ATOM   1283 HG23 ILE    79      45.540  37.682  29.640  1.00  0.00           H  
ATOM   1284  CG1 ILE    79      45.275  34.923  29.860  1.00  0.00           C  
ATOM   1285 HG12 ILE    79      44.796  35.478  29.054  1.00  0.00           H  
ATOM   1286 HG13 ILE    79      45.625  33.950  29.516  1.00  0.00           H  
ATOM   1287  CD1 ILE    79      44.346  34.629  31.073  1.00  0.00           C  
ATOM   1288 HD11 ILE    79      44.813  33.904  31.740  1.00  0.00           H  
ATOM   1289 HD12 ILE    79      44.073  35.553  31.583  1.00  0.00           H  
ATOM   1290 HD13 ILE    79      43.451  34.107  30.736  1.00  0.00           H  
ATOM   1291  C   ILE    79      48.698  36.631  29.295  1.00  0.00           C  
ATOM   1292  O   ILE    79      49.466  36.355  30.190  1.00  0.00           O  
ATOM   1293  N   ILE    80      48.812  37.778  28.565  1.00  0.00           N  
ATOM   1294  H   ILE    80      48.146  38.057  27.749  1.00  0.00           H  
ATOM   1295  CA  ILE    80      49.990  38.655  28.587  1.00  0.00           C  
ATOM   1296  HA  ILE    80      50.533  38.272  29.280  1.00  0.00           H  
ATOM   1297  CB  ILE    80      50.883  38.519  27.285  1.00  0.00           C  
ATOM   1298  HB  ILE    80      50.522  39.055  26.509  1.00  0.00           H  
ATOM   1299  CG2 ILE    80      52.308  39.082  27.540  1.00  0.00           C  
ATOM   1300 HG21 ILE    80      52.751  38.576  28.398  1.00  0.00           H  
ATOM   1301 HG22 ILE    80      53.020  38.781  26.771  1.00  0.00           H  
ATOM   1302 HG23 ILE    80      52.327  40.158  27.712  1.00  0.00           H  
ATOM   1303  CG1 ILE    80      51.082  37.190  26.542  1.00  0.00           C  
ATOM   1304 HG12 ILE    80      50.096  36.819  26.262  1.00  0.00           H  
ATOM   1305 HG13 ILE    80      51.622  37.320  25.604  1.00  0.00           H  
ATOM   1306  CD1 ILE    80      51.649  36.070  27.443  1.00  0.00           C  
ATOM   1307 HD11 ILE    80      51.905  35.214  26.818  1.00  0.00           H  
ATOM   1308 HD12 ILE    80      52.580  36.234  27.986  1.00  0.00           H  
ATOM   1309 HD13 ILE    80      50.851  35.808  28.137  1.00  0.00           H  
ATOM   1310  C   ILE    80      49.682  40.139  28.904  1.00  0.00           C  
ATOM   1311  O   ILE    80      48.765  40.688  28.366  1.00  0.00           O  
ATOM   1312  N   THR    81      50.468  40.655  29.849  1.00  0.00           N  
ATOM   1313  H   THR    81      51.232  40.057  30.346  1.00  0.00           H  
ATOM   1314  CA  THR    81      50.455  42.088  30.236  1.00  0.00           C  
ATOM   1315  HA  THR    81      49.763  42.657  29.616  1.00  0.00           H  
ATOM   1316  CB  THR    81      50.091  42.120  31.703  1.00  0.00           C  
ATOM   1317  HB  THR    81      50.153  43.086  31.991  1.00  0.00           H  
ATOM   1318  CG2 THR    81      48.712  41.599  31.915  1.00  0.00           C  
ATOM   1319 HG21 THR    81      48.368  41.822  32.925  1.00  0.00           H  
ATOM   1320 HG22 THR    81      48.055  42.149  31.241  1.00  0.00           H  
ATOM   1321 HG23 THR    81      48.622  40.535  31.695  1.00  0.00           H  
ATOM   1322  OG1 THR    81      51.094  41.353  32.427  1.00  0.00           O  
ATOM   1323  HG1 THR    81      51.909  42.066  32.552  1.00  0.00           H  
ATOM   1324  C   THR    81      51.834  42.744  30.086  1.00  0.00           C  
ATOM   1325  O   THR    81      52.838  42.130  29.728  1.00  0.00           O  
ATOM   1326  N   GLU    82      51.920  44.044  30.433  1.00  0.00           N  
ATOM   1327  H   GLU    82      51.048  44.639  30.662  1.00  0.00           H  
ATOM   1328  CA  GLU    82      53.251  44.753  30.649  1.00  0.00           C  
ATOM   1329  HA  GLU    82      53.951  44.548  29.852  1.00  0.00           H  
ATOM   1330  CB  GLU    82      53.024  46.275  30.766  1.00  0.00           C  
ATOM   1331  HB2 GLU    82      53.948  46.680  30.794  1.00  0.00           H  
ATOM   1332  HB3 GLU    82      52.429  46.566  29.900  1.00  0.00           H  
ATOM   1333  CG  GLU    82      52.280  46.755  32.036  1.00  0.00           C  
ATOM   1334  HG2 GLU    82      51.491  46.030  32.235  1.00  0.00           H  
ATOM   1335  HG3 GLU    82      53.016  46.679  32.837  1.00  0.00           H  
ATOM   1336  CD  GLU    82      51.682  48.121  31.913  1.00  0.00           C  
ATOM   1337  OE1 GLU    82      52.500  49.048  31.683  1.00  0.00           O  
ATOM   1338  OE2 GLU    82      50.474  48.251  32.138  1.00  0.00           O  
ATOM   1339  C   GLU    82      53.907  44.214  31.887  1.00  0.00           C  
ATOM   1340  O   GLU    82      53.259  43.528  32.683  1.00  0.00           O  
ATOM   1341  N   TYR    83      55.179  44.550  32.103  1.00  0.00           N  
ATOM   1342  H   TYR    83      55.649  45.223  31.386  1.00  0.00           H  
ATOM   1343  CA  TYR    83      56.040  44.043  33.175  1.00  0.00           C  
ATOM   1344  HA  TYR    83      55.641  43.099  33.549  1.00  0.00           H  
ATOM   1345  CB  TYR    83      57.429  43.641  32.716  1.00  0.00           C  
ATOM   1346  HB2 TYR    83      57.371  42.809  32.146  1.00  0.00           H  
ATOM   1347  HB3 TYR    83      57.842  44.418  32.074  1.00  0.00           H  
ATOM   1348  CG  TYR    83      58.384  43.395  33.862  1.00  0.00           C  
ATOM   1349  CD1 TYR    83      58.089  42.515  34.899  1.00  0.00           C  
ATOM   1350  HD1 TYR    83      57.182  41.911  34.865  1.00  0.00           H  
ATOM   1351  CE1 TYR    83      58.925  42.356  36.026  1.00  0.00           C  
ATOM   1352  HE1 TYR    83      58.721  41.558  36.740  1.00  0.00           H  
ATOM   1353  CZ  TYR    83      60.155  42.993  36.048  1.00  0.00           C  
ATOM   1354  OH  TYR    83      60.992  42.860  37.163  1.00  0.00           O  
ATOM   1355  HH  TYR    83      62.019  43.192  37.120  1.00  0.00           H  
ATOM   1356  CE2 TYR    83      60.553  43.859  34.955  1.00  0.00           C  
ATOM   1357  HE2 TYR    83      61.565  44.235  34.921  1.00  0.00           H  
ATOM   1358  CD2 TYR    83      59.679  44.021  33.853  1.00  0.00           C  
ATOM   1359  HD2 TYR    83      59.964  44.576  33.122  1.00  0.00           H  
ATOM   1360  C   TYR    83      56.072  45.164  34.256  1.00  0.00           C  
ATOM   1361  O   TYR    83      56.418  46.364  33.974  1.00  0.00           O  
ATOM   1362  N   MET    84      55.794  44.810  35.564  1.00  0.00           N  
ATOM   1363  H   MET    84      55.340  43.846  35.791  1.00  0.00           H  
ATOM   1364  CA  MET    84      55.797  45.774  36.674  1.00  0.00           C  
ATOM   1365  HA  MET    84      55.914  46.825  36.410  1.00  0.00           H  
ATOM   1366  CB  MET    84      54.318  45.754  37.382  1.00  0.00           C  
ATOM   1367  HB2 MET    84      54.091  44.799  37.617  1.00  0.00           H  
ATOM   1368  HB3 MET    84      54.308  46.316  38.316  1.00  0.00           H  
ATOM   1369  CG  MET    84      53.232  46.272  36.478  1.00  0.00           C  
ATOM   1370  HG2 MET    84      53.135  45.570  35.650  1.00  0.00           H  
ATOM   1371  HG3 MET    84      52.253  46.341  36.953  1.00  0.00           H  
ATOM   1372  SD  MET    84      53.410  47.873  35.758  1.00  0.00           S  
ATOM   1373  CE  MET    84      52.402  48.897  36.847  1.00  0.00           C  
ATOM   1374  HE1 MET    84      52.968  48.920  37.778  1.00  0.00           H  
ATOM   1375  HE2 MET    84      52.307  49.881  36.387  1.00  0.00           H  
ATOM   1376  HE3 MET    84      51.445  48.420  37.056  1.00  0.00           H  
ATOM   1377  C   MET    84      56.838  45.453  37.729  1.00  0.00           C  
ATOM   1378  O   MET    84      56.587  44.586  38.577  1.00  0.00           O  
ATOM   1379  N   ALA    85      57.933  46.197  37.852  1.00  0.00           N  
ATOM   1380  H   ALA    85      58.039  46.912  37.146  1.00  0.00           H  
ATOM   1381  CA  ALA    85      59.083  45.665  38.559  1.00  0.00           C  
ATOM   1382  HA  ALA    85      59.227  44.689  38.341  1.00  0.00           H  
ATOM   1383  CB  ALA    85      60.343  46.319  37.973  1.00  0.00           C  
ATOM   1384  HB1 ALA    85      60.299  46.606  37.006  1.00  0.00           H  
ATOM   1385  HB2 ALA    85      60.538  47.235  38.531  1.00  0.00           H  
ATOM   1386  HB3 ALA    85      61.193  45.663  38.162  1.00  0.00           H  
ATOM   1387  C   ALA    85      58.985  45.785  40.088  1.00  0.00           C  
ATOM   1388  O   ALA    85      59.716  45.129  40.792  1.00  0.00           O  
ATOM   1389  N   ASN    86      58.227  46.776  40.620  1.00  0.00           N  
ATOM   1390  H   ASN    86      57.546  47.262  39.922  1.00  0.00           H  
ATOM   1391  CA  ASN    86      57.947  46.822  42.056  1.00  0.00           C  
ATOM   1392  HA  ASN    86      58.913  46.623  42.519  1.00  0.00           H  
ATOM   1393  CB  ASN    86      57.523  48.247  42.559  1.00  0.00           C  
ATOM   1394  HB2 ASN    86      56.930  48.625  41.834  1.00  0.00           H  
ATOM   1395  HB3 ASN    86      56.993  48.211  43.511  1.00  0.00           H  
ATOM   1396  CG  ASN    86      58.699  49.128  42.810  1.00  0.00           C  
ATOM   1397  OD1 ASN    86      59.642  48.744  43.456  1.00  0.00           O  
ATOM   1398  ND2 ASN    86      58.708  50.382  42.338  1.00  0.00           N  
ATOM   1399 HD21 ASN    86      59.618  50.973  42.439  1.00  0.00           H  
ATOM   1400 HD22 ASN    86      57.940  50.655  41.614  1.00  0.00           H  
ATOM   1401  C   ASN    86      57.042  45.732  42.555  1.00  0.00           C  
ATOM   1402  O   ASN    86      56.851  45.686  43.718  1.00  0.00           O  
ATOM   1403  N   GLY    87      56.460  44.886  41.664  1.00  0.00           N  
ATOM   1404  H   GLY    87      56.698  45.104  40.622  1.00  0.00           H  
ATOM   1405  CA  GLY    87      55.647  43.733  42.102  1.00  0.00           C  
ATOM   1406  HA2 GLY    87      55.780  43.051  41.263  1.00  0.00           H  
ATOM   1407  HA3 GLY    87      56.004  43.297  42.941  1.00  0.00           H  
ATOM   1408  C   GLY    87      54.163  44.023  42.304  1.00  0.00           C  
ATOM   1409  O   GLY    87      53.584  44.962  41.720  1.00  0.00           O  
ATOM   1410  N   CYM    88      53.587  43.141  43.006  1.00  0.00           N  
ATOM   1411  H   CYM    88      54.149  42.419  43.434  1.00  0.00           H  
ATOM   1412  CA  CYM    88      52.220  43.396  43.598  1.00  0.00           C  
ATOM   1413  HA  CYM    88      51.623  43.796  42.779  1.00  0.00           H  
ATOM   1414  CB  CYM    88      51.453  42.173  44.079  1.00  0.00           C  
ATOM   1415  HB3 CYM    88      51.332  41.517  43.229  1.00  0.00           H  
ATOM   1416  HB2 CYM    88      50.474  42.457  44.384  1.00  0.00           H  
ATOM   1417  SG  CYM    88      52.204  41.408  45.657  1.00  0.00           S  
ATOM   1418  C   CYM    88      52.248  44.461  44.651  1.00  0.00           C  
ATOM   1419  O   CYM    88      53.279  44.605  45.386  1.00  0.00           O  
ATOM   1420  N   LEU    89      51.124  45.127  44.802  1.00  0.00           N  
ATOM   1421  H   LEU    89      50.369  44.883  44.177  1.00  0.00           H  
ATOM   1422  CA  LEU    89      50.907  46.227  45.701  1.00  0.00           C  
ATOM   1423  HA  LEU    89      51.674  46.955  45.438  1.00  0.00           H  
ATOM   1424  CB  LEU    89      49.527  46.883  45.340  1.00  0.00           C  
ATOM   1425  HB2 LEU    89      49.543  47.399  44.380  1.00  0.00           H  
ATOM   1426  HB3 LEU    89      48.742  46.128  45.365  1.00  0.00           H  
ATOM   1427  CG  LEU    89      49.121  47.945  46.421  1.00  0.00           C  
ATOM   1428  HG  LEU    89      49.054  47.517  47.421  1.00  0.00           H  
ATOM   1429  CD1 LEU    89      50.292  48.911  46.396  1.00  0.00           C  
ATOM   1430 HD11 LEU    89      50.405  49.269  45.373  1.00  0.00           H  
ATOM   1431 HD12 LEU    89      50.090  49.737  47.079  1.00  0.00           H  
ATOM   1432 HD13 LEU    89      51.201  48.478  46.812  1.00  0.00           H  
ATOM   1433  CD2 LEU    89      47.838  48.668  46.022  1.00  0.00           C  
ATOM   1434 HD21 LEU    89      47.500  49.410  46.746  1.00  0.00           H  
ATOM   1435 HD22 LEU    89      47.864  49.038  44.997  1.00  0.00           H  
ATOM   1436 HD23 LEU    89      47.054  47.910  46.013  1.00  0.00           H  
ATOM   1437  C   LEU    89      51.053  45.627  47.163  1.00  0.00           C  
ATOM   1438  O   LEU    89      51.677  46.234  48.031  1.00  0.00           O  
ATOM   1439  N   LEU    90      50.691  44.307  47.428  1.00  0.00           N  
ATOM   1440  H   LEU    90      50.299  43.804  46.645  1.00  0.00           H  
ATOM   1441  CA  LEU    90      50.692  43.705  48.797  1.00  0.00           C  
ATOM   1442  HA  LEU    90      50.167  44.414  49.436  1.00  0.00           H  
ATOM   1443  CB  LEU    90      49.910  42.391  48.574  1.00  0.00           C  
ATOM   1444  HB2 LEU    90      48.881  42.541  48.246  1.00  0.00           H  
ATOM   1445  HB3 LEU    90      50.255  41.807  47.720  1.00  0.00           H  
ATOM   1446  CG  LEU    90      49.750  41.366  49.712  1.00  0.00           C  
ATOM   1447  HG  LEU    90      50.729  41.140  50.134  1.00  0.00           H  
ATOM   1448  CD1 LEU    90      48.965  42.020  50.842  1.00  0.00           C  
ATOM   1449 HD11 LEU    90      47.908  42.048  50.578  1.00  0.00           H  
ATOM   1450 HD12 LEU    90      49.104  41.521  51.801  1.00  0.00           H  
ATOM   1451 HD13 LEU    90      49.339  43.034  50.983  1.00  0.00           H  
ATOM   1452  CD2 LEU    90      49.149  40.037  49.262  1.00  0.00           C  
ATOM   1453 HD21 LEU    90      48.139  40.184  48.880  1.00  0.00           H  
ATOM   1454 HD22 LEU    90      49.830  39.513  48.591  1.00  0.00           H  
ATOM   1455 HD23 LEU    90      49.075  39.447  50.175  1.00  0.00           H  
ATOM   1456  C   LEU    90      52.074  43.522  49.363  1.00  0.00           C  
ATOM   1457  O   LEU    90      52.461  44.078  50.424  1.00  0.00           O  
ATOM   1458  N   ASN    91      52.953  42.876  48.587  1.00  0.00           N  
ATOM   1459  H   ASN    91      52.577  42.469  47.742  1.00  0.00           H  
ATOM   1460  CA  ASN    91      54.409  42.642  48.851  1.00  0.00           C  
ATOM   1461  HA  ASN    91      54.486  42.215  49.851  1.00  0.00           H  
ATOM   1462  CB  ASN    91      54.782  41.560  47.862  1.00  0.00           C  
ATOM   1463  HB2 ASN    91      54.424  41.730  46.847  1.00  0.00           H  
ATOM   1464  HB3 ASN    91      55.864  41.452  47.787  1.00  0.00           H  
ATOM   1465  CG  ASN    91      54.417  40.243  48.442  1.00  0.00           C  
ATOM   1466  OD1 ASN    91      55.178  39.640  49.168  1.00  0.00           O  
ATOM   1467  ND2 ASN    91      53.192  39.820  48.114  1.00  0.00           N  
ATOM   1468 HD21 ASN    91      52.917  38.852  48.203  1.00  0.00           H  
ATOM   1469 HD22 ASN    91      52.764  40.396  47.403  1.00  0.00           H  
ATOM   1470  C   ASN    91      55.278  43.937  48.828  1.00  0.00           C  
ATOM   1471  O   ASN    91      56.432  43.947  49.235  1.00  0.00           O  
ATOM   1472  N   TYR    92      54.738  45.002  48.252  1.00  0.00           N  
ATOM   1473  H   TYR    92      53.765  44.864  48.019  1.00  0.00           H  
ATOM   1474  CA  TYR    92      55.318  46.318  48.236  1.00  0.00           C  
ATOM   1475  HA  TYR    92      56.397  46.165  48.208  1.00  0.00           H  
ATOM   1476  CB  TYR    92      55.171  47.032  46.892  1.00  0.00           C  
ATOM   1477  HB2 TYR    92      55.903  46.604  46.206  1.00  0.00           H  
ATOM   1478  HB3 TYR    92      54.188  46.775  46.498  1.00  0.00           H  
ATOM   1479  CG  TYR    92      55.426  48.481  46.779  1.00  0.00           C  
ATOM   1480  CD1 TYR    92      56.756  48.851  46.454  1.00  0.00           C  
ATOM   1481  HD1 TYR    92      57.542  48.113  46.389  1.00  0.00           H  
ATOM   1482  CE1 TYR    92      57.080  50.201  46.182  1.00  0.00           C  
ATOM   1483  HE1 TYR    92      58.117  50.467  46.040  1.00  0.00           H  
ATOM   1484  CZ  TYR    92      56.110  51.204  46.297  1.00  0.00           C  
ATOM   1485  OH  TYR    92      56.410  52.503  46.143  1.00  0.00           O  
ATOM   1486  HH  TYR    92      57.238  52.659  46.604  1.00  0.00           H  
ATOM   1487  CE2 TYR    92      54.799  50.830  46.695  1.00  0.00           C  
ATOM   1488  HE2 TYR    92      54.095  51.624  46.898  1.00  0.00           H  
ATOM   1489  CD2 TYR    92      54.454  49.477  46.916  1.00  0.00           C  
ATOM   1490  HD2 TYR    92      53.457  49.225  47.248  1.00  0.00           H  
ATOM   1491  C   TYR    92      54.907  47.179  49.483  1.00  0.00           C  
ATOM   1492  O   TYR    92      55.699  47.989  49.988  1.00  0.00           O  
ATOM   1493  N   LEU    93      53.737  46.988  49.990  1.00  0.00           N  
ATOM   1494  H   LEU    93      53.110  46.383  49.478  1.00  0.00           H  
ATOM   1495  CA  LEU    93      53.321  47.586  51.272  1.00  0.00           C  
ATOM   1496  HA  LEU    93      53.637  48.605  51.495  1.00  0.00           H  
ATOM   1497  CB  LEU    93      51.852  47.476  51.441  1.00  0.00           C  
ATOM   1498  HB2 LEU    93      51.532  46.482  51.128  1.00  0.00           H  
ATOM   1499  HB3 LEU    93      51.746  47.605  52.518  1.00  0.00           H  
ATOM   1500  CG  LEU    93      51.028  48.500  50.588  1.00  0.00           C  
ATOM   1501  HG  LEU    93      51.380  48.417  49.560  1.00  0.00           H  
ATOM   1502  CD1 LEU    93      49.560  48.093  50.594  1.00  0.00           C  
ATOM   1503 HD11 LEU    93      49.117  48.015  51.587  1.00  0.00           H  
ATOM   1504 HD12 LEU    93      48.923  48.741  49.991  1.00  0.00           H  
ATOM   1505 HD13 LEU    93      49.622  47.130  50.088  1.00  0.00           H  
ATOM   1506  CD2 LEU    93      51.093  49.909  51.192  1.00  0.00           C  
ATOM   1507 HD21 LEU    93      50.320  50.585  50.827  1.00  0.00           H  
ATOM   1508 HD22 LEU    93      50.790  49.818  52.235  1.00  0.00           H  
ATOM   1509 HD23 LEU    93      52.079  50.373  51.209  1.00  0.00           H  
ATOM   1510  C   LEU    93      53.967  46.964  52.438  1.00  0.00           C  
ATOM   1511  O   LEU    93      54.360  47.655  53.397  1.00  0.00           O  
ATOM   1512  N   ARG    94      54.039  45.606  52.446  1.00  0.00           N  
ATOM   1513  H   ARG    94      53.634  45.095  51.675  1.00  0.00           H  
ATOM   1514  CA  ARG    94      54.622  44.749  53.521  1.00  0.00           C  
ATOM   1515  HA  ARG    94      54.281  45.000  54.526  1.00  0.00           H  
ATOM   1516  CB  ARG    94      54.208  43.330  53.178  1.00  0.00           C  
ATOM   1517  HB2 ARG    94      54.424  43.140  52.127  1.00  0.00           H  
ATOM   1518  HB3 ARG    94      54.765  42.629  53.800  1.00  0.00           H  
ATOM   1519  CG  ARG    94      52.766  42.940  53.458  1.00  0.00           C  
ATOM   1520  HG2 ARG    94      52.539  42.955  54.524  1.00  0.00           H  
ATOM   1521  HG3 ARG    94      52.229  43.743  52.953  1.00  0.00           H  
ATOM   1522  CD  ARG    94      52.212  41.622  52.853  1.00  0.00           C  
ATOM   1523  HD2 ARG    94      51.899  41.796  51.824  1.00  0.00           H  
ATOM   1524  HD3 ARG    94      52.948  40.820  52.795  1.00  0.00           H  
ATOM   1525  NE  ARG    94      50.985  41.162  53.560  1.00  0.00           N  
ATOM   1526  HE  ARG    94      50.531  41.756  54.239  1.00  0.00           H  
ATOM   1527  CZ  ARG    94      50.562  39.933  53.556  1.00  0.00           C  
ATOM   1528  NH1 ARG    94      51.052  39.043  52.728  1.00  0.00           N  
ATOM   1529 HH11 ARG    94      51.871  39.276  52.185  1.00  0.00           H  
ATOM   1530 HH12 ARG    94      50.856  38.077  52.949  1.00  0.00           H  
ATOM   1531  NH2 ARG    94      49.650  39.499  54.341  1.00  0.00           N  
ATOM   1532 HH21 ARG    94      49.264  40.181  54.978  1.00  0.00           H  
ATOM   1533 HH22 ARG    94      49.106  38.706  54.032  1.00  0.00           H  
ATOM   1534  C   ARG    94      56.144  44.923  53.636  1.00  0.00           C  
ATOM   1535  O   ARG    94      56.651  44.593  54.716  1.00  0.00           O  
ATOM   1536  N   GLU    95      56.779  45.534  52.654  1.00  0.00           N  
ATOM   1537  H   GLU    95      56.247  45.759  51.826  1.00  0.00           H  
ATOM   1538  CA  GLU    95      58.215  45.889  52.828  1.00  0.00           C  
ATOM   1539  HA  GLU    95      58.755  45.072  53.306  1.00  0.00           H  
ATOM   1540  CB  GLU    95      58.835  46.060  51.416  1.00  0.00           C  
ATOM   1541  HB2 GLU    95      58.662  45.174  50.804  1.00  0.00           H  
ATOM   1542  HB3 GLU    95      58.333  46.936  51.006  1.00  0.00           H  
ATOM   1543  CG  GLU    95      60.315  46.350  51.426  1.00  0.00           C  
ATOM   1544  HG2 GLU    95      60.771  46.421  50.438  1.00  0.00           H  
ATOM   1545  HG3 GLU    95      60.534  47.326  51.860  1.00  0.00           H  
ATOM   1546  CD  GLU    95      60.954  45.302  52.253  1.00  0.00           C  
ATOM   1547  OE1 GLU    95      60.938  44.069  51.939  1.00  0.00           O  
ATOM   1548  OE2 GLU    95      61.540  45.689  53.318  1.00  0.00           O  
ATOM   1549  C   GLU    95      58.412  47.078  53.796  1.00  0.00           C  
ATOM   1550  O   GLU    95      58.146  48.274  53.473  1.00  0.00           O  
ATOM   1551  N   MET    96      58.915  46.800  54.994  1.00  0.00           N  
ATOM   1552  H   MET    96      59.246  45.859  55.153  1.00  0.00           H  
ATOM   1553  CA  MET    96      59.304  47.827  55.972  1.00  0.00           C  
ATOM   1554  HA  MET    96      58.417  48.394  56.252  1.00  0.00           H  
ATOM   1555  CB  MET    96      59.784  47.290  57.259  1.00  0.00           C  
ATOM   1556  HB2 MET    96      60.693  46.704  57.121  1.00  0.00           H  
ATOM   1557  HB3 MET    96      60.091  48.159  57.841  1.00  0.00           H  
ATOM   1558  CG  MET    96      58.727  46.430  57.998  1.00  0.00           C  
ATOM   1559  HG2 MET    96      57.729  46.864  57.942  1.00  0.00           H  
ATOM   1560  HG3 MET    96      58.663  45.465  57.494  1.00  0.00           H  
ATOM   1561  SD  MET    96      59.044  46.375  59.783  1.00  0.00           S  
ATOM   1562  CE  MET    96      58.376  47.962  60.125  1.00  0.00           C  
ATOM   1563  HE1 MET    96      57.374  47.795  60.522  1.00  0.00           H  
ATOM   1564  HE2 MET    96      58.925  48.422  60.946  1.00  0.00           H  
ATOM   1565  HE3 MET    96      58.387  48.555  59.211  1.00  0.00           H  
ATOM   1566  C   MET    96      60.319  48.844  55.437  1.00  0.00           C  
ATOM   1567  O   MET    96      60.312  50.041  55.794  1.00  0.00           O  
ATOM   1568  N   ARG    97      61.334  48.384  54.669  1.00  0.00           N  
ATOM   1569  H   ARG    97      61.310  47.419  54.371  1.00  0.00           H  
ATOM   1570  CA  ARG    97      62.459  49.258  54.281  1.00  0.00           C  
ATOM   1571  HA  ARG    97      62.841  49.742  55.180  1.00  0.00           H  
ATOM   1572  CB  ARG    97      63.559  48.372  53.572  1.00  0.00           C  
ATOM   1573  HB2 ARG    97      63.167  47.715  52.796  1.00  0.00           H  
ATOM   1574  HB3 ARG    97      64.352  48.993  53.155  1.00  0.00           H  
ATOM   1575  CG  ARG    97      64.398  47.505  54.566  1.00  0.00           C  
ATOM   1576  HG2 ARG    97      65.130  48.042  55.170  1.00  0.00           H  
ATOM   1577  HG3 ARG    97      63.667  47.057  55.238  1.00  0.00           H  
ATOM   1578  CD  ARG    97      65.158  46.384  53.716  1.00  0.00           C  
ATOM   1579  HD2 ARG    97      65.682  46.872  52.894  1.00  0.00           H  
ATOM   1580  HD3 ARG    97      66.012  46.061  54.310  1.00  0.00           H  
ATOM   1581  NE  ARG    97      64.274  45.314  53.273  1.00  0.00           N  
ATOM   1582  HE  ARG    97      63.274  45.453  53.253  1.00  0.00           H  
ATOM   1583  CZ  ARG    97      64.549  44.069  53.044  1.00  0.00           C  
ATOM   1584  NH1 ARG    97      65.782  43.698  53.230  1.00  0.00           N  
ATOM   1585 HH11 ARG    97      66.467  44.259  53.717  1.00  0.00           H  
ATOM   1586 HH12 ARG    97      66.004  42.735  53.023  1.00  0.00           H  
ATOM   1587  NH2 ARG    97      63.593  43.271  52.588  1.00  0.00           N  
ATOM   1588 HH21 ARG    97      62.709  43.701  52.353  1.00  0.00           H  
ATOM   1589 HH22 ARG    97      63.720  42.280  52.445  1.00  0.00           H  
ATOM   1590  C   ARG    97      62.100  50.509  53.428  1.00  0.00           C  
ATOM   1591  O   ARG    97      62.987  51.376  53.199  1.00  0.00           O  
ATOM   1592  N   HIE    98      60.892  50.510  52.783  1.00  0.00           N  
ATOM   1593  H   HIE    98      60.320  49.685  52.896  1.00  0.00           H  
ATOM   1594  CA  HIE    98      60.369  51.651  52.044  1.00  0.00           C  
ATOM   1595  HA  HIE    98      61.228  52.026  51.486  1.00  0.00           H  
ATOM   1596  CB  HIE    98      59.157  51.226  51.128  1.00  0.00           C  
ATOM   1597  HB2 HIE    98      58.549  50.497  51.664  1.00  0.00           H  
ATOM   1598  HB3 HIE    98      58.434  52.017  50.930  1.00  0.00           H  
ATOM   1599  CG  HIE    98      59.460  50.422  49.881  1.00  0.00           C  
ATOM   1600  ND1 HIE    98      60.613  50.529  49.082  1.00  0.00           N  
ATOM   1601  CE1 HIE    98      60.502  49.632  48.120  1.00  0.00           C  
ATOM   1602  HE1 HIE    98      61.366  49.419  47.508  1.00  0.00           H  
ATOM   1603  NE2 HIE    98      59.305  49.016  48.176  1.00  0.00           N  
ATOM   1604  HE2 HIE    98      59.071  48.273  47.533  1.00  0.00           H  
ATOM   1605  CD2 HIE    98      58.693  49.460  49.326  1.00  0.00           C  
ATOM   1606  HD2 HIE    98      57.752  49.117  49.729  1.00  0.00           H  
ATOM   1607  C   HIE    98      60.029  52.891  52.875  1.00  0.00           C  
ATOM   1608  O   HIE    98      60.080  53.977  52.347  1.00  0.00           O  
ATOM   1609  N   ARG    99      59.659  52.766  54.174  1.00  0.00           N  
ATOM   1610  H   ARG    99      59.758  51.866  54.621  1.00  0.00           H  
ATOM   1611  CA  ARG    99      59.492  53.915  55.085  1.00  0.00           C  
ATOM   1612  HA  ARG    99      59.001  53.580  55.998  1.00  0.00           H  
ATOM   1613  CB  ARG    99      60.905  54.334  55.499  1.00  0.00           C  
ATOM   1614  HB2 ARG    99      61.386  54.590  54.555  1.00  0.00           H  
ATOM   1615  HB3 ARG    99      60.859  55.270  56.057  1.00  0.00           H  
ATOM   1616  CG  ARG    99      61.793  53.376  56.320  1.00  0.00           C  
ATOM   1617  HG2 ARG    99      61.327  53.015  57.236  1.00  0.00           H  
ATOM   1618  HG3 ARG    99      62.125  52.598  55.632  1.00  0.00           H  
ATOM   1619  CD  ARG    99      63.112  54.103  56.691  1.00  0.00           C  
ATOM   1620  HD2 ARG    99      63.472  54.740  55.884  1.00  0.00           H  
ATOM   1621  HD3 ARG    99      62.827  54.803  57.477  1.00  0.00           H  
ATOM   1622  NE  ARG    99      64.139  53.087  57.051  1.00  0.00           N  
ATOM   1623  HE  ARG    99      63.813  52.162  57.292  1.00  0.00           H  
ATOM   1624  CZ  ARG    99      65.424  53.276  57.105  1.00  0.00           C  
ATOM   1625  NH1 ARG    99      66.086  54.359  56.790  1.00  0.00           N  
ATOM   1626 HH11 ARG    99      65.690  55.103  56.235  1.00  0.00           H  
ATOM   1627 HH12 ARG    99      67.094  54.323  56.836  1.00  0.00           H  
ATOM   1628  NH2 ARG    99      66.201  52.257  57.375  1.00  0.00           N  
ATOM   1629 HH21 ARG    99      65.815  51.444  57.833  1.00  0.00           H  
ATOM   1630 HH22 ARG    99      67.149  52.314  57.031  1.00  0.00           H  
ATOM   1631  C   ARG    99      58.541  55.002  54.660  1.00  0.00           C  
ATOM   1632  O   ARG    99      58.845  56.184  54.539  1.00  0.00           O  
ATOM   1633  N   PHE   100      57.344  54.557  54.227  1.00  0.00           N  
ATOM   1634  H   PHE   100      57.199  53.565  54.352  1.00  0.00           H  
ATOM   1635  CA  PHE   100      56.422  55.460  53.570  1.00  0.00           C  
ATOM   1636  HA  PHE   100      56.899  56.018  52.764  1.00  0.00           H  
ATOM   1637  CB  PHE   100      55.180  54.672  53.042  1.00  0.00           C  
ATOM   1638  HB2 PHE   100      54.734  54.219  53.927  1.00  0.00           H  
ATOM   1639  HB3 PHE   100      54.455  55.395  52.669  1.00  0.00           H  
ATOM   1640  CG  PHE   100      55.388  53.697  51.996  1.00  0.00           C  
ATOM   1641  CD1 PHE   100      55.799  54.087  50.725  1.00  0.00           C  
ATOM   1642  HD1 PHE   100      55.852  55.153  50.555  1.00  0.00           H  
ATOM   1643  CE1 PHE   100      55.998  53.149  49.721  1.00  0.00           C  
ATOM   1644  HE1 PHE   100      56.433  53.470  48.786  1.00  0.00           H  
ATOM   1645  CZ  PHE   100      55.788  51.810  49.947  1.00  0.00           C  
ATOM   1646  HZ  PHE   100      55.819  51.150  49.093  1.00  0.00           H  
ATOM   1647  CE2 PHE   100      55.203  51.409  51.178  1.00  0.00           C  
ATOM   1648  HE2 PHE   100      54.988  50.379  51.421  1.00  0.00           H  
ATOM   1649  CD2 PHE   100      54.992  52.356  52.225  1.00  0.00           C  
ATOM   1650  HD2 PHE   100      54.645  52.036  53.196  1.00  0.00           H  
ATOM   1651  C   PHE   100      55.953  56.487  54.675  1.00  0.00           C  
ATOM   1652  O   PHE   100      55.659  56.174  55.846  1.00  0.00           O  
ATOM   1653  N   GLN   101      55.610  57.704  54.173  1.00  0.00           N  
ATOM   1654  H   GLN   101      55.816  57.817  53.191  1.00  0.00           H  
ATOM   1655  CA  GLN   101      54.709  58.683  54.854  1.00  0.00           C  
ATOM   1656  HA  GLN   101      54.660  58.343  55.888  1.00  0.00           H  
ATOM   1657  CB  GLN   101      55.373  60.087  54.937  1.00  0.00           C  
ATOM   1658  HB2 GLN   101      54.709  60.720  55.526  1.00  0.00           H  
ATOM   1659  HB3 GLN   101      56.381  60.147  55.346  1.00  0.00           H  
ATOM   1660  CG  GLN   101      55.405  60.836  53.604  1.00  0.00           C  
ATOM   1661  HG2 GLN   101      55.955  60.301  52.830  1.00  0.00           H  
ATOM   1662  HG3 GLN   101      54.384  60.972  53.248  1.00  0.00           H  
ATOM   1663  CD  GLN   101      56.060  62.246  53.595  1.00  0.00           C  
ATOM   1664  OE1 GLN   101      56.429  62.780  54.685  1.00  0.00           O  
ATOM   1665  NE2 GLN   101      56.028  62.964  52.498  1.00  0.00           N  
ATOM   1666 HE21 GLN   101      56.431  63.888  52.543  1.00  0.00           H  
ATOM   1667 HE22 GLN   101      55.436  62.647  51.743  1.00  0.00           H  
ATOM   1668  C   GLN   101      53.313  58.806  54.335  1.00  0.00           C  
ATOM   1669  O   GLN   101      53.066  58.551  53.141  1.00  0.00           O  
ATOM   1670  N   THR   102      52.364  59.121  55.191  1.00  0.00           N  
ATOM   1671  H   THR   102      52.658  59.293  56.142  1.00  0.00           H  
ATOM   1672  CA  THR   102      50.939  59.031  54.884  1.00  0.00           C  
ATOM   1673  HA  THR   102      50.638  58.005  54.670  1.00  0.00           H  
ATOM   1674  CB  THR   102      50.005  59.518  56.036  1.00  0.00           C  
ATOM   1675  HB  THR   102      48.939  59.578  55.819  1.00  0.00           H  
ATOM   1676  CG2 THR   102      50.127  58.606  57.204  1.00  0.00           C  
ATOM   1677 HG21 THR   102      51.171  58.383  57.422  1.00  0.00           H  
ATOM   1678 HG22 THR   102      49.613  58.917  58.114  1.00  0.00           H  
ATOM   1679 HG23 THR   102      49.788  57.596  56.972  1.00  0.00           H  
ATOM   1680  OG1 THR   102      50.397  60.761  56.510  1.00  0.00           O  
ATOM   1681  HG1 THR   102      49.667  61.355  56.321  1.00  0.00           H  
ATOM   1682  C   THR   102      50.425  59.654  53.603  1.00  0.00           C  
ATOM   1683  O   THR   102      49.446  59.056  53.044  1.00  0.00           O  
ATOM   1684  N   GLN   103      50.968  60.803  53.117  1.00  0.00           N  
ATOM   1685  H   GLN   103      51.768  61.188  53.598  1.00  0.00           H  
ATOM   1686  CA  GLN   103      50.642  61.395  51.738  1.00  0.00           C  
ATOM   1687  HA  GLN   103      49.587  61.648  51.632  1.00  0.00           H  
ATOM   1688  CB  GLN   103      51.400  62.754  51.416  1.00  0.00           C  
ATOM   1689  HB2 GLN   103      51.045  63.517  52.109  1.00  0.00           H  
ATOM   1690  HB3 GLN   103      52.463  62.575  51.578  1.00  0.00           H  
ATOM   1691  CG  GLN   103      51.041  63.365  50.109  1.00  0.00           C  
ATOM   1692  HG2 GLN   103      51.425  64.383  50.169  1.00  0.00           H  
ATOM   1693  HG3 GLN   103      51.497  62.744  49.337  1.00  0.00           H  
ATOM   1694  CD  GLN   103      49.566  63.468  49.824  1.00  0.00           C  
ATOM   1695  OE1 GLN   103      48.789  63.955  50.610  1.00  0.00           O  
ATOM   1696  NE2 GLN   103      49.045  63.107  48.689  1.00  0.00           N  
ATOM   1697 HE21 GLN   103      48.115  63.445  48.488  1.00  0.00           H  
ATOM   1698 HE22 GLN   103      49.636  62.608  48.039  1.00  0.00           H  
ATOM   1699  C   GLN   103      50.953  60.411  50.602  1.00  0.00           C  
ATOM   1700  O   GLN   103      50.251  60.352  49.643  1.00  0.00           O  
ATOM   1701  N   GLN   104      52.004  59.598  50.752  1.00  0.00           N  
ATOM   1702  H   GLN   104      52.630  59.712  51.536  1.00  0.00           H  
ATOM   1703  CA  GLN   104      52.370  58.583  49.749  1.00  0.00           C  
ATOM   1704  HA  GLN   104      52.337  59.011  48.747  1.00  0.00           H  
ATOM   1705  CB  GLN   104      53.757  58.136  50.074  1.00  0.00           C  
ATOM   1706  HB2 GLN   104      53.837  57.695  51.068  1.00  0.00           H  
ATOM   1707  HB3 GLN   104      53.975  57.427  49.275  1.00  0.00           H  
ATOM   1708  CG  GLN   104      54.859  59.299  49.992  1.00  0.00           C  
ATOM   1709  HG2 GLN   104      54.934  59.495  48.922  1.00  0.00           H  
ATOM   1710  HG3 GLN   104      54.586  60.146  50.620  1.00  0.00           H  
ATOM   1711  CD  GLN   104      56.195  58.738  50.556  1.00  0.00           C  
ATOM   1712  OE1 GLN   104      56.305  57.889  51.341  1.00  0.00           O  
ATOM   1713  NE2 GLN   104      57.249  59.438  50.294  1.00  0.00           N  
ATOM   1714 HE21 GLN   104      58.111  59.065  50.668  1.00  0.00           H  
ATOM   1715 HE22 GLN   104      57.260  60.210  49.643  1.00  0.00           H  
ATOM   1716  C   GLN   104      51.322  57.405  49.742  1.00  0.00           C  
ATOM   1717  O   GLN   104      51.074  56.810  48.703  1.00  0.00           O  
ATOM   1718  N   LEU   105      50.751  57.101  50.855  1.00  0.00           N  
ATOM   1719  H   LEU   105      51.009  57.677  51.643  1.00  0.00           H  
ATOM   1720  CA  LEU   105      49.594  56.135  51.010  1.00  0.00           C  
ATOM   1721  HA  LEU   105      49.871  55.186  50.552  1.00  0.00           H  
ATOM   1722  CB  LEU   105      49.298  55.768  52.452  1.00  0.00           C  
ATOM   1723  HB2 LEU   105      48.802  56.629  52.901  1.00  0.00           H  
ATOM   1724  HB3 LEU   105      48.517  55.009  52.469  1.00  0.00           H  
ATOM   1725  CG  LEU   105      50.505  55.321  53.310  1.00  0.00           C  
ATOM   1726  HG  LEU   105      51.079  56.236  53.451  1.00  0.00           H  
ATOM   1727  CD1 LEU   105      50.030  54.803  54.675  1.00  0.00           C  
ATOM   1728 HD11 LEU   105      49.524  53.849  54.530  1.00  0.00           H  
ATOM   1729 HD12 LEU   105      50.932  54.543  55.230  1.00  0.00           H  
ATOM   1730 HD13 LEU   105      49.457  55.511  55.272  1.00  0.00           H  
ATOM   1731  CD2 LEU   105      51.336  54.238  52.529  1.00  0.00           C  
ATOM   1732 HD21 LEU   105      51.721  54.520  51.549  1.00  0.00           H  
ATOM   1733 HD22 LEU   105      52.235  54.009  53.102  1.00  0.00           H  
ATOM   1734 HD23 LEU   105      50.639  53.423  52.335  1.00  0.00           H  
ATOM   1735  C   LEU   105      48.321  56.678  50.292  1.00  0.00           C  
ATOM   1736  O   LEU   105      47.734  55.897  49.571  1.00  0.00           O  
ATOM   1737  N   LEU   106      47.995  57.962  50.376  1.00  0.00           N  
ATOM   1738  H   LEU   106      48.510  58.537  51.028  1.00  0.00           H  
ATOM   1739  CA  LEU   106      46.913  58.614  49.647  1.00  0.00           C  
ATOM   1740  HA  LEU   106      45.983  58.070  49.809  1.00  0.00           H  
ATOM   1741  CB  LEU   106      46.849  60.097  50.120  1.00  0.00           C  
ATOM   1742  HB2 LEU   106      46.967  60.148  51.203  1.00  0.00           H  
ATOM   1743  HB3 LEU   106      47.698  60.682  49.765  1.00  0.00           H  
ATOM   1744  CG  LEU   106      45.620  60.924  49.758  1.00  0.00           C  
ATOM   1745  HG  LEU   106      45.768  61.179  48.709  1.00  0.00           H  
ATOM   1746  CD1 LEU   106      44.328  60.070  49.820  1.00  0.00           C  
ATOM   1747 HD11 LEU   106      44.253  59.207  49.158  1.00  0.00           H  
ATOM   1748 HD12 LEU   106      44.087  59.692  50.814  1.00  0.00           H  
ATOM   1749 HD13 LEU   106      43.455  60.618  49.464  1.00  0.00           H  
ATOM   1750  CD2 LEU   106      45.508  62.159  50.706  1.00  0.00           C  
ATOM   1751 HD21 LEU   106      46.478  62.646  50.806  1.00  0.00           H  
ATOM   1752 HD22 LEU   106      44.888  62.956  50.296  1.00  0.00           H  
ATOM   1753 HD23 LEU   106      45.297  61.866  51.735  1.00  0.00           H  
ATOM   1754  C   LEU   106      47.202  58.572  48.100  1.00  0.00           C  
ATOM   1755  O   LEU   106      46.333  58.133  47.305  1.00  0.00           O  
ATOM   1756  N   GLU   107      48.436  58.985  47.728  1.00  0.00           N  
ATOM   1757  H   GLU   107      49.132  59.151  48.440  1.00  0.00           H  
ATOM   1758  CA  GLU   107      48.920  58.905  46.363  1.00  0.00           C  
ATOM   1759  HA  GLU   107      48.474  59.719  45.791  1.00  0.00           H  
ATOM   1760  CB  GLU   107      50.378  59.385  46.441  1.00  0.00           C  
ATOM   1761  HB2 GLU   107      50.467  60.362  46.916  1.00  0.00           H  
ATOM   1762  HB3 GLU   107      50.912  58.684  47.083  1.00  0.00           H  
ATOM   1763  CG  GLU   107      51.153  59.577  45.149  1.00  0.00           C  
ATOM   1764  HG2 GLU   107      52.163  59.873  45.435  1.00  0.00           H  
ATOM   1765  HG3 GLU   107      51.124  58.632  44.606  1.00  0.00           H  
ATOM   1766  CD  GLU   107      50.409  60.545  44.226  1.00  0.00           C  
ATOM   1767  OE1 GLU   107      50.260  61.757  44.504  1.00  0.00           O  
ATOM   1768  OE2 GLU   107      49.887  60.064  43.207  1.00  0.00           O  
ATOM   1769  C   GLU   107      48.597  57.581  45.643  1.00  0.00           C  
ATOM   1770  O   GLU   107      48.426  57.537  44.384  1.00  0.00           O  
ATOM   1771  N   MET   108      48.617  56.469  46.365  1.00  0.00           N  
ATOM   1772  H   MET   108      48.958  56.553  47.312  1.00  0.00           H  
ATOM   1773  CA  MET   108      48.296  55.108  45.810  1.00  0.00           C  
ATOM   1774  HA  MET   108      48.540  55.114  44.748  1.00  0.00           H  
ATOM   1775  CB  MET   108      49.057  54.048  46.577  1.00  0.00           C  
ATOM   1776  HB2 MET   108      48.651  54.034  47.588  1.00  0.00           H  
ATOM   1777  HB3 MET   108      48.693  53.113  46.152  1.00  0.00           H  
ATOM   1778  CG  MET   108      50.606  54.176  46.534  1.00  0.00           C  
ATOM   1779  HG2 MET   108      50.768  54.203  45.457  1.00  0.00           H  
ATOM   1780  HG3 MET   108      50.971  55.148  46.866  1.00  0.00           H  
ATOM   1781  SD  MET   108      51.545  52.860  47.360  1.00  0.00           S  
ATOM   1782  CE  MET   108      50.981  53.111  49.074  1.00  0.00           C  
ATOM   1783  HE1 MET   108      50.909  54.181  49.267  1.00  0.00           H  
ATOM   1784  HE2 MET   108      49.954  52.745  49.084  1.00  0.00           H  
ATOM   1785  HE3 MET   108      51.589  52.570  49.798  1.00  0.00           H  
ATOM   1786  C   MET   108      46.803  54.841  45.873  1.00  0.00           C  
ATOM   1787  O   MET   108      46.352  54.148  44.998  1.00  0.00           O  
ATOM   1788  N   CYS   109      46.006  55.350  46.861  1.00  0.00           N  
ATOM   1789  H   CYS   109      46.429  55.928  47.574  1.00  0.00           H  
ATOM   1790  CA  CYS   109      44.552  55.224  46.885  1.00  0.00           C  
ATOM   1791  HA  CYS   109      44.300  54.164  46.845  1.00  0.00           H  
ATOM   1792  CB  CYS   109      44.061  55.851  48.223  1.00  0.00           C  
ATOM   1793  HB2 CYS   109      44.172  56.935  48.214  1.00  0.00           H  
ATOM   1794  HB3 CYS   109      42.986  55.688  48.305  1.00  0.00           H  
ATOM   1795  SG  CYS   109      44.738  55.210  49.757  1.00  0.00           S  
ATOM   1796  HG  CYS   109      46.012  55.393  49.396  1.00  0.00           H  
ATOM   1797  C   CYS   109      43.877  55.927  45.697  1.00  0.00           C  
ATOM   1798  O   CYS   109      42.778  55.586  45.248  1.00  0.00           O  
ATOM   1799  N   LYS   110      44.542  56.971  45.311  1.00  0.00           N  
ATOM   1800  H   LYS   110      45.469  57.120  45.683  1.00  0.00           H  
ATOM   1801  CA  LYS   110      44.259  57.920  44.276  1.00  0.00           C  
ATOM   1802  HA  LYS   110      43.187  58.061  44.411  1.00  0.00           H  
ATOM   1803  CB  LYS   110      44.982  59.267  44.604  1.00  0.00           C  
ATOM   1804  HB2 LYS   110      44.762  59.477  45.650  1.00  0.00           H  
ATOM   1805  HB3 LYS   110      46.047  59.042  44.554  1.00  0.00           H  
ATOM   1806  CG  LYS   110      44.643  60.492  43.748  1.00  0.00           C  
ATOM   1807  HG2 LYS   110      45.021  60.321  42.740  1.00  0.00           H  
ATOM   1808  HG3 LYS   110      43.621  60.867  43.796  1.00  0.00           H  
ATOM   1809  CD  LYS   110      45.319  61.726  44.274  1.00  0.00           C  
ATOM   1810  HD2 LYS   110      45.056  62.603  43.682  1.00  0.00           H  
ATOM   1811  HD3 LYS   110      44.936  61.936  45.273  1.00  0.00           H  
ATOM   1812  CE  LYS   110      46.856  61.650  44.338  1.00  0.00           C  
ATOM   1813  HE2 LYS   110      47.350  62.431  44.916  1.00  0.00           H  
ATOM   1814  HE3 LYS   110      47.092  60.712  44.842  1.00  0.00           H  
ATOM   1815  NZ  LYS   110      47.589  61.641  43.092  1.00  0.00           N  
ATOM   1816  HZ1 LYS   110      47.277  60.839  42.562  1.00  0.00           H  
ATOM   1817  HZ2 LYS   110      47.537  62.501  42.566  1.00  0.00           H  
ATOM   1818  HZ3 LYS   110      48.567  61.463  43.271  1.00  0.00           H  
ATOM   1819  C   LYS   110      44.688  57.444  42.874  1.00  0.00           C  
ATOM   1820  O   LYS   110      43.913  57.636  41.977  1.00  0.00           O  
ATOM   1821  N   ASP   111      45.862  56.751  42.733  1.00  0.00           N  
ATOM   1822  H   ASP   111      46.520  56.594  43.484  1.00  0.00           H  
ATOM   1823  CA  ASP   111      46.026  55.895  41.549  1.00  0.00           C  
ATOM   1824  HA  ASP   111      46.031  56.559  40.685  1.00  0.00           H  
ATOM   1825  CB  ASP   111      47.383  55.162  41.569  1.00  0.00           C  
ATOM   1826  HB2 ASP   111      47.402  54.554  42.473  1.00  0.00           H  
ATOM   1827  HB3 ASP   111      47.431  54.582  40.648  1.00  0.00           H  
ATOM   1828  CG  ASP   111      48.651  56.012  41.624  1.00  0.00           C  
ATOM   1829  OD1 ASP   111      48.637  57.174  41.157  1.00  0.00           O  
ATOM   1830  OD2 ASP   111      49.657  55.436  42.142  1.00  0.00           O  
ATOM   1831  C   ASP   111      44.830  54.951  41.311  1.00  0.00           C  
ATOM   1832  O   ASP   111      44.186  55.013  40.312  1.00  0.00           O  
ATOM   1833  N   VAL   112      44.500  54.202  42.370  1.00  0.00           N  
ATOM   1834  H   VAL   112      45.133  54.067  43.145  1.00  0.00           H  
ATOM   1835  CA  VAL   112      43.430  53.158  42.294  1.00  0.00           C  
ATOM   1836  HA  VAL   112      43.645  52.395  41.547  1.00  0.00           H  
ATOM   1837  CB  VAL   112      43.270  52.376  43.671  1.00  0.00           C  
ATOM   1838  HB  VAL   112      43.214  53.142  44.444  1.00  0.00           H  
ATOM   1839  CG1 VAL   112      41.940  51.506  43.702  1.00  0.00           C  
ATOM   1840 HG11 VAL   112      41.072  52.163  43.647  1.00  0.00           H  
ATOM   1841 HG12 VAL   112      41.743  50.736  42.955  1.00  0.00           H  
ATOM   1842 HG13 VAL   112      41.827  51.124  44.717  1.00  0.00           H  
ATOM   1843  CG2 VAL   112      44.486  51.510  44.171  1.00  0.00           C  
ATOM   1844 HG21 VAL   112      44.438  50.494  43.778  1.00  0.00           H  
ATOM   1845 HG22 VAL   112      45.448  51.879  43.817  1.00  0.00           H  
ATOM   1846 HG23 VAL   112      44.425  51.513  45.259  1.00  0.00           H  
ATOM   1847  C   VAL   112      42.061  53.789  41.879  1.00  0.00           C  
ATOM   1848  O   VAL   112      41.355  53.302  41.007  1.00  0.00           O  
ATOM   1849  N   CYS   113      41.753  54.954  42.448  1.00  0.00           N  
ATOM   1850  H   CYS   113      42.318  55.199  43.249  1.00  0.00           H  
ATOM   1851  CA  CYS   113      40.500  55.621  42.211  1.00  0.00           C  
ATOM   1852  HA  CYS   113      39.702  54.912  41.994  1.00  0.00           H  
ATOM   1853  CB  CYS   113      40.036  56.641  43.292  1.00  0.00           C  
ATOM   1854  HB2 CYS   113      39.986  56.175  44.276  1.00  0.00           H  
ATOM   1855  HB3 CYS   113      40.656  57.536  43.235  1.00  0.00           H  
ATOM   1856  SG  CYS   113      38.460  57.394  43.051  1.00  0.00           S  
ATOM   1857  HG  CYS   113      38.378  57.515  41.723  1.00  0.00           H  
ATOM   1858  C   CYS   113      40.487  56.388  40.850  1.00  0.00           C  
ATOM   1859  O   CYS   113      39.456  56.364  40.173  1.00  0.00           O  
ATOM   1860  N   GLU   114      41.636  56.896  40.443  1.00  0.00           N  
ATOM   1861  H   GLU   114      42.467  56.759  41.000  1.00  0.00           H  
ATOM   1862  CA  GLU   114      41.765  57.301  39.039  1.00  0.00           C  
ATOM   1863  HA  GLU   114      41.025  58.083  38.868  1.00  0.00           H  
ATOM   1864  CB  GLU   114      43.073  57.954  38.737  1.00  0.00           C  
ATOM   1865  HB2 GLU   114      43.896  57.387  39.172  1.00  0.00           H  
ATOM   1866  HB3 GLU   114      43.318  57.954  37.675  1.00  0.00           H  
ATOM   1867  CG  GLU   114      43.288  59.405  39.187  1.00  0.00           C  
ATOM   1868  HG2 GLU   114      42.703  60.085  38.568  1.00  0.00           H  
ATOM   1869  HG3 GLU   114      43.020  59.447  40.243  1.00  0.00           H  
ATOM   1870  CD  GLU   114      44.721  59.804  38.919  1.00  0.00           C  
ATOM   1871  OE1 GLU   114      45.033  61.044  38.782  1.00  0.00           O  
ATOM   1872  OE2 GLU   114      45.679  58.996  39.010  1.00  0.00           O  
ATOM   1873  C   GLU   114      41.474  56.157  38.046  1.00  0.00           C  
ATOM   1874  O   GLU   114      40.969  56.462  37.014  1.00  0.00           O  
ATOM   1875  N   ALA   115      41.853  54.910  38.317  1.00  0.00           N  
ATOM   1876  H   ALA   115      42.194  54.765  39.257  1.00  0.00           H  
ATOM   1877  CA  ALA   115      41.543  53.709  37.503  1.00  0.00           C  
ATOM   1878  HA  ALA   115      41.765  53.866  36.448  1.00  0.00           H  
ATOM   1879  CB  ALA   115      42.508  52.635  37.969  1.00  0.00           C  
ATOM   1880  HB1 ALA   115      42.314  52.278  38.980  1.00  0.00           H  
ATOM   1881  HB2 ALA   115      42.386  51.897  37.177  1.00  0.00           H  
ATOM   1882  HB3 ALA   115      43.531  52.988  37.839  1.00  0.00           H  
ATOM   1883  C   ALA   115      40.068  53.294  37.627  1.00  0.00           C  
ATOM   1884  O   ALA   115      39.363  53.145  36.628  1.00  0.00           O  
ATOM   1885  N   MET   116      39.543  53.219  38.875  1.00  0.00           N  
ATOM   1886  H   MET   116      40.113  53.351  39.698  1.00  0.00           H  
ATOM   1887  CA  MET   116      38.220  52.743  39.096  1.00  0.00           C  
ATOM   1888  HA  MET   116      38.102  51.806  38.551  1.00  0.00           H  
ATOM   1889  CB  MET   116      38.122  52.331  40.608  1.00  0.00           C  
ATOM   1890  HB2 MET   116      38.411  53.186  41.220  1.00  0.00           H  
ATOM   1891  HB3 MET   116      37.074  52.081  40.774  1.00  0.00           H  
ATOM   1892  CG  MET   116      39.021  51.229  40.987  1.00  0.00           C  
ATOM   1893  HG2 MET   116      40.057  51.433  40.715  1.00  0.00           H  
ATOM   1894  HG3 MET   116      39.087  51.102  42.068  1.00  0.00           H  
ATOM   1895  SD  MET   116      38.624  49.711  40.098  1.00  0.00           S  
ATOM   1896  CE  MET   116      36.960  49.334  40.603  1.00  0.00           C  
ATOM   1897  HE1 MET   116      36.823  49.665  41.632  1.00  0.00           H  
ATOM   1898  HE2 MET   116      36.331  49.894  39.910  1.00  0.00           H  
ATOM   1899  HE3 MET   116      36.669  48.291  40.478  1.00  0.00           H  
ATOM   1900  C   MET   116      37.119  53.729  38.630  1.00  0.00           C  
ATOM   1901  O   MET   116      36.080  53.328  38.120  1.00  0.00           O  
ATOM   1902  N   GLU   117      37.284  54.980  38.833  1.00  0.00           N  
ATOM   1903  H   GLU   117      38.087  55.329  39.337  1.00  0.00           H  
ATOM   1904  CA  GLU   117      36.401  55.946  38.309  1.00  0.00           C  
ATOM   1905  HA  GLU   117      35.380  55.921  38.690  1.00  0.00           H  
ATOM   1906  CB  GLU   117      36.922  57.334  38.734  1.00  0.00           C  
ATOM   1907  HB2 GLU   117      36.890  57.444  39.818  1.00  0.00           H  
ATOM   1908  HB3 GLU   117      37.933  57.522  38.374  1.00  0.00           H  
ATOM   1909  CG  GLU   117      35.872  58.407  38.248  1.00  0.00           C  
ATOM   1910  HG2 GLU   117      34.873  57.986  38.357  1.00  0.00           H  
ATOM   1911  HG3 GLU   117      36.070  59.284  38.865  1.00  0.00           H  
ATOM   1912  CD  GLU   117      36.152  58.965  36.818  1.00  0.00           C  
ATOM   1913  OE1 GLU   117      35.222  59.624  36.230  1.00  0.00           O  
ATOM   1914  OE2 GLU   117      37.249  58.718  36.225  1.00  0.00           O  
ATOM   1915  C   GLU   117      36.198  55.777  36.787  1.00  0.00           C  
ATOM   1916  O   GLU   117      35.092  55.755  36.304  1.00  0.00           O  
ATOM   1917  N   TYR   118      37.284  55.446  36.067  1.00  0.00           N  
ATOM   1918  H   TYR   118      38.202  55.439  36.488  1.00  0.00           H  
ATOM   1919  CA  TYR   118      37.199  55.061  34.686  1.00  0.00           C  
ATOM   1920  HA  TYR   118      36.720  55.894  34.171  1.00  0.00           H  
ATOM   1921  CB  TYR   118      38.629  54.913  33.998  1.00  0.00           C  
ATOM   1922  HB2 TYR   118      38.953  55.949  33.910  1.00  0.00           H  
ATOM   1923  HB3 TYR   118      39.447  54.501  34.590  1.00  0.00           H  
ATOM   1924  CG  TYR   118      38.550  54.176  32.661  1.00  0.00           C  
ATOM   1925  CD1 TYR   118      37.923  54.791  31.507  1.00  0.00           C  
ATOM   1926  HD1 TYR   118      37.591  55.819  31.512  1.00  0.00           H  
ATOM   1927  CE1 TYR   118      37.919  54.148  30.265  1.00  0.00           C  
ATOM   1928  HE1 TYR   118      37.612  54.661  29.366  1.00  0.00           H  
ATOM   1929  CZ  TYR   118      38.442  52.804  30.155  1.00  0.00           C  
ATOM   1930  OH  TYR   118      38.519  52.164  28.933  1.00  0.00           O  
ATOM   1931  HH  TYR   118      37.877  52.636  28.397  1.00  0.00           H  
ATOM   1932  CE2 TYR   118      38.958  52.205  31.311  1.00  0.00           C  
ATOM   1933  HE2 TYR   118      39.424  51.262  31.065  1.00  0.00           H  
ATOM   1934  CD2 TYR   118      39.069  52.889  32.539  1.00  0.00           C  
ATOM   1935  HD2 TYR   118      39.552  52.437  33.393  1.00  0.00           H  
ATOM   1936  C   TYR   118      36.377  53.772  34.458  1.00  0.00           C  
ATOM   1937  O   TYR   118      35.565  53.766  33.567  1.00  0.00           O  
ATOM   1938  N   LEU   119      36.646  52.680  35.207  1.00  0.00           N  
ATOM   1939  H   LEU   119      37.208  52.832  36.032  1.00  0.00           H  
ATOM   1940  CA  LEU   119      35.828  51.473  35.156  1.00  0.00           C  
ATOM   1941  HA  LEU   119      35.958  51.240  34.099  1.00  0.00           H  
ATOM   1942  CB  LEU   119      36.381  50.360  35.999  1.00  0.00           C  
ATOM   1943  HB2 LEU   119      36.248  50.687  37.030  1.00  0.00           H  
ATOM   1944  HB3 LEU   119      35.701  49.514  35.901  1.00  0.00           H  
ATOM   1945  CG  LEU   119      37.845  49.878  35.880  1.00  0.00           C  
ATOM   1946  HG  LEU   119      38.555  50.660  36.148  1.00  0.00           H  
ATOM   1947  CD1 LEU   119      37.997  48.733  36.918  1.00  0.00           C  
ATOM   1948 HD11 LEU   119      37.424  47.841  36.666  1.00  0.00           H  
ATOM   1949 HD12 LEU   119      39.046  48.473  37.058  1.00  0.00           H  
ATOM   1950 HD13 LEU   119      37.492  49.039  37.835  1.00  0.00           H  
ATOM   1951  CD2 LEU   119      38.113  49.419  34.440  1.00  0.00           C  
ATOM   1952 HD21 LEU   119      38.155  50.250  33.736  1.00  0.00           H  
ATOM   1953 HD22 LEU   119      39.084  48.928  34.380  1.00  0.00           H  
ATOM   1954 HD23 LEU   119      37.298  48.744  34.180  1.00  0.00           H  
ATOM   1955  C   LEU   119      34.312  51.712  35.341  1.00  0.00           C  
ATOM   1956  O   LEU   119      33.515  51.111  34.608  1.00  0.00           O  
ATOM   1957  N   GLU   120      33.957  52.660  36.186  1.00  0.00           N  
ATOM   1958  H   GLU   120      34.715  53.052  36.726  1.00  0.00           H  
ATOM   1959  CA  GLU   120      32.609  52.977  36.440  1.00  0.00           C  
ATOM   1960  HA  GLU   120      32.027  52.085  36.672  1.00  0.00           H  
ATOM   1961  CB  GLU   120      32.457  53.808  37.694  1.00  0.00           C  
ATOM   1962  HB2 GLU   120      33.055  53.358  38.487  1.00  0.00           H  
ATOM   1963  HB3 GLU   120      32.866  54.807  37.545  1.00  0.00           H  
ATOM   1964  CG  GLU   120      30.986  53.818  38.217  1.00  0.00           C  
ATOM   1965  HG2 GLU   120      30.305  53.820  37.366  1.00  0.00           H  
ATOM   1966  HG3 GLU   120      30.786  52.890  38.751  1.00  0.00           H  
ATOM   1967  CD  GLU   120      30.593  54.975  39.120  1.00  0.00           C  
ATOM   1968  OE1 GLU   120      31.404  55.781  39.624  1.00  0.00           O  
ATOM   1969  OE2 GLU   120      29.412  55.144  39.454  1.00  0.00           O  
ATOM   1970  C   GLU   120      32.035  53.704  35.214  1.00  0.00           C  
ATOM   1971  O   GLU   120      30.901  53.453  34.858  1.00  0.00           O  
ATOM   1972  N   SER   121      32.924  54.428  34.485  1.00  0.00           N  
ATOM   1973  H   SER   121      33.864  54.512  34.845  1.00  0.00           H  
ATOM   1974  CA  SER   121      32.489  55.165  33.281  1.00  0.00           C  
ATOM   1975  HA  SER   121      31.580  55.723  33.508  1.00  0.00           H  
ATOM   1976  CB  SER   121      33.558  56.241  32.882  1.00  0.00           C  
ATOM   1977  HB2 SER   121      33.021  57.099  32.477  1.00  0.00           H  
ATOM   1978  HB3 SER   121      33.969  56.646  33.807  1.00  0.00           H  
ATOM   1979  OG  SER   121      34.559  55.778  32.063  1.00  0.00           O  
ATOM   1980  HG  SER   121      35.250  55.282  32.507  1.00  0.00           H  
ATOM   1981  C   SER   121      32.207  54.217  32.187  1.00  0.00           C  
ATOM   1982  O   SER   121      31.254  54.392  31.464  1.00  0.00           O  
ATOM   1983  N   LYS   122      33.001  53.127  32.005  1.00  0.00           N  
ATOM   1984  H   LYS   122      33.714  52.947  32.697  1.00  0.00           H  
ATOM   1985  CA  LYS   122      32.751  51.986  31.057  1.00  0.00           C  
ATOM   1986  HA  LYS   122      32.281  52.490  30.213  1.00  0.00           H  
ATOM   1987  CB  LYS   122      34.129  51.387  30.557  1.00  0.00           C  
ATOM   1988  HB2 LYS   122      34.758  51.211  31.429  1.00  0.00           H  
ATOM   1989  HB3 LYS   122      33.888  50.447  30.060  1.00  0.00           H  
ATOM   1990  CG  LYS   122      35.028  52.224  29.653  1.00  0.00           C  
ATOM   1991  HG2 LYS   122      35.518  52.928  30.326  1.00  0.00           H  
ATOM   1992  HG3 LYS   122      35.694  51.525  29.148  1.00  0.00           H  
ATOM   1993  CD  LYS   122      34.295  53.042  28.547  1.00  0.00           C  
ATOM   1994  HD2 LYS   122      34.887  53.086  27.634  1.00  0.00           H  
ATOM   1995  HD3 LYS   122      33.441  52.432  28.253  1.00  0.00           H  
ATOM   1996  CE  LYS   122      33.826  54.411  29.039  1.00  0.00           C  
ATOM   1997  HE2 LYS   122      33.347  54.206  29.996  1.00  0.00           H  
ATOM   1998  HE3 LYS   122      34.670  55.064  29.259  1.00  0.00           H  
ATOM   1999  NZ  LYS   122      32.918  55.057  28.089  1.00  0.00           N  
ATOM   2000  HZ1 LYS   122      32.720  55.988  28.428  1.00  0.00           H  
ATOM   2001  HZ2 LYS   122      33.253  55.200  27.147  1.00  0.00           H  
ATOM   2002  HZ3 LYS   122      32.070  54.546  27.888  1.00  0.00           H  
ATOM   2003  C   LYS   122      31.752  50.871  31.533  1.00  0.00           C  
ATOM   2004  O   LYS   122      31.348  49.955  30.796  1.00  0.00           O  
ATOM   2005  N   GLN   123      31.287  50.974  32.758  1.00  0.00           N  
ATOM   2006  H   GLN   123      31.577  51.805  33.253  1.00  0.00           H  
ATOM   2007  CA  GLN   123      30.380  50.151  33.550  1.00  0.00           C  
ATOM   2008  HA  GLN   123      30.382  50.507  34.580  1.00  0.00           H  
ATOM   2009  CB  GLN   123      28.970  50.131  32.830  1.00  0.00           C  
ATOM   2010  HB2 GLN   123      29.029  49.684  31.837  1.00  0.00           H  
ATOM   2011  HB3 GLN   123      28.323  49.434  33.363  1.00  0.00           H  
ATOM   2012  CG  GLN   123      28.286  51.521  32.740  1.00  0.00           C  
ATOM   2013  HG2 GLN   123      27.362  51.503  33.318  1.00  0.00           H  
ATOM   2014  HG3 GLN   123      28.843  52.258  33.320  1.00  0.00           H  
ATOM   2015  CD  GLN   123      28.091  52.142  31.327  1.00  0.00           C  
ATOM   2016  OE1 GLN   123      27.256  51.769  30.546  1.00  0.00           O  
ATOM   2017  NE2 GLN   123      28.760  53.230  30.994  1.00  0.00           N  
ATOM   2018 HE21 GLN   123      28.810  53.640  30.072  1.00  0.00           H  
ATOM   2019 HE22 GLN   123      29.622  53.523  31.431  1.00  0.00           H  
ATOM   2020  C   GLN   123      31.015  48.725  33.765  1.00  0.00           C  
ATOM   2021  O   GLN   123      30.288  47.739  33.962  1.00  0.00           O  
ATOM   2022  N   PHE   124      32.335  48.605  33.630  1.00  0.00           N  
ATOM   2023  H   PHE   124      32.883  49.442  33.489  1.00  0.00           H  
ATOM   2024  CA  PHE   124      33.067  47.353  33.910  1.00  0.00           C  
ATOM   2025  HA  PHE   124      32.436  46.577  33.478  1.00  0.00           H  
ATOM   2026  CB  PHE   124      34.405  47.350  33.171  1.00  0.00           C  
ATOM   2027  HB2 PHE   124      34.283  47.875  32.223  1.00  0.00           H  
ATOM   2028  HB3 PHE   124      35.100  47.970  33.737  1.00  0.00           H  
ATOM   2029  CG  PHE   124      34.931  45.954  32.850  1.00  0.00           C  
ATOM   2030  CD1 PHE   124      35.679  45.125  33.711  1.00  0.00           C  
ATOM   2031  HD1 PHE   124      36.170  45.552  34.574  1.00  0.00           H  
ATOM   2032  CE1 PHE   124      35.881  43.844  33.342  1.00  0.00           C  
ATOM   2033  HE1 PHE   124      36.417  43.203  34.026  1.00  0.00           H  
ATOM   2034  CZ  PHE   124      35.342  43.323  32.154  1.00  0.00           C  
ATOM   2035  HZ  PHE   124      35.534  42.298  31.875  1.00  0.00           H  
ATOM   2036  CE2 PHE   124      34.632  44.096  31.283  1.00  0.00           C  
ATOM   2037  HE2 PHE   124      34.235  43.613  30.402  1.00  0.00           H  
ATOM   2038  CD2 PHE   124      34.284  45.365  31.726  1.00  0.00           C  
ATOM   2039  HD2 PHE   124      33.571  45.999  31.220  1.00  0.00           H  
ATOM   2040  C   PHE   124      33.093  47.030  35.430  1.00  0.00           C  
ATOM   2041  O   PHE   124      33.322  48.012  36.217  1.00  0.00           O  
ATOM   2042  N   LEU   125      33.061  45.757  35.898  1.00  0.00           N  
ATOM   2043  H   LEU   125      32.903  44.991  35.259  1.00  0.00           H  
ATOM   2044  CA  LEU   125      33.363  45.342  37.305  1.00  0.00           C  
ATOM   2045  HA  LEU   125      33.396  46.269  37.877  1.00  0.00           H  
ATOM   2046  CB  LEU   125      32.247  44.489  37.992  1.00  0.00           C  
ATOM   2047  HB2 LEU   125      32.084  43.563  37.440  1.00  0.00           H  
ATOM   2048  HB3 LEU   125      32.623  44.121  38.947  1.00  0.00           H  
ATOM   2049  CG  LEU   125      30.921  45.147  38.274  1.00  0.00           C  
ATOM   2050  HG  LEU   125      30.393  45.224  37.324  1.00  0.00           H  
ATOM   2051  CD1 LEU   125      30.190  44.248  39.237  1.00  0.00           C  
ATOM   2052 HD11 LEU   125      30.671  44.178  40.212  1.00  0.00           H  
ATOM   2053 HD12 LEU   125      29.147  44.530  39.381  1.00  0.00           H  
ATOM   2054 HD13 LEU   125      30.000  43.304  38.727  1.00  0.00           H  
ATOM   2055  CD2 LEU   125      31.054  46.538  38.869  1.00  0.00           C  
ATOM   2056 HD21 LEU   125      30.036  46.912  38.976  1.00  0.00           H  
ATOM   2057 HD22 LEU   125      31.608  46.602  39.806  1.00  0.00           H  
ATOM   2058 HD23 LEU   125      31.494  47.219  38.140  1.00  0.00           H  
ATOM   2059  C   LEU   125      34.673  44.587  37.526  1.00  0.00           C  
ATOM   2060  O   LEU   125      35.228  43.932  36.641  1.00  0.00           O  
ATOM   2061  N   HIE   126      35.194  44.796  38.668  1.00  0.00           N  
ATOM   2062  H   HIE   126      34.724  45.436  39.292  1.00  0.00           H  
ATOM   2063  CA  HIE   126      36.425  44.193  39.141  1.00  0.00           C  
ATOM   2064  HA  HIE   126      37.057  43.944  38.288  1.00  0.00           H  
ATOM   2065  CB  HIE   126      37.256  45.175  39.952  1.00  0.00           C  
ATOM   2066  HB2 HIE   126      37.287  46.069  39.329  1.00  0.00           H  
ATOM   2067  HB3 HIE   126      36.805  45.365  40.926  1.00  0.00           H  
ATOM   2068  CG  HIE   126      38.576  44.629  40.279  1.00  0.00           C  
ATOM   2069  ND1 HIE   126      38.903  43.394  40.806  1.00  0.00           N  
ATOM   2070  CE1 HIE   126      40.180  43.235  40.714  1.00  0.00           C  
ATOM   2071  HE1 HIE   126      40.784  42.448  41.141  1.00  0.00           H  
ATOM   2072  NE2 HIE   126      40.764  44.306  40.186  1.00  0.00           N  
ATOM   2073  HE2 HIE   126      41.734  44.385  39.916  1.00  0.00           H  
ATOM   2074  CD2 HIE   126      39.734  45.211  39.935  1.00  0.00           C  
ATOM   2075  HD2 HIE   126      39.838  46.180  39.470  1.00  0.00           H  
ATOM   2076  C   HIE   126      36.112  42.861  39.927  1.00  0.00           C  
ATOM   2077  O   HIE   126      36.707  41.854  39.679  1.00  0.00           O  
ATOM   2078  N   ARG   127      35.211  42.971  40.895  1.00  0.00           N  
ATOM   2079  H   ARG   127      34.828  43.888  41.075  1.00  0.00           H  
ATOM   2080  CA  ARG   127      34.820  41.850  41.820  1.00  0.00           C  
ATOM   2081  HA  ARG   127      34.160  42.270  42.579  1.00  0.00           H  
ATOM   2082  CB  ARG   127      34.004  40.787  41.004  1.00  0.00           C  
ATOM   2083  HB2 ARG   127      34.632  40.468  40.172  1.00  0.00           H  
ATOM   2084  HB3 ARG   127      33.709  39.953  41.640  1.00  0.00           H  
ATOM   2085  CG  ARG   127      32.676  41.182  40.345  1.00  0.00           C  
ATOM   2086  HG2 ARG   127      32.045  41.416  41.203  1.00  0.00           H  
ATOM   2087  HG3 ARG   127      32.675  42.058  39.696  1.00  0.00           H  
ATOM   2088  CD  ARG   127      31.941  40.103  39.494  1.00  0.00           C  
ATOM   2089  HD2 ARG   127      30.954  40.510  39.274  1.00  0.00           H  
ATOM   2090  HD3 ARG   127      32.604  39.988  38.637  1.00  0.00           H  
ATOM   2091  NE  ARG   127      31.714  38.773  40.163  1.00  0.00           N  
ATOM   2092  HE  ARG   127      32.312  38.439  40.906  1.00  0.00           H  
ATOM   2093  CZ  ARG   127      30.906  37.886  39.684  1.00  0.00           C  
ATOM   2094  NH1 ARG   127      30.782  36.781  40.334  1.00  0.00           N  
ATOM   2095 HH11 ARG   127      31.433  36.501  41.054  1.00  0.00           H  
ATOM   2096 HH12 ARG   127      30.121  36.085  40.021  1.00  0.00           H  
ATOM   2097  NH2 ARG   127      30.066  38.032  38.673  1.00  0.00           N  
ATOM   2098 HH21 ARG   127      30.010  38.884  38.132  1.00  0.00           H  
ATOM   2099 HH22 ARG   127      29.405  37.318  38.401  1.00  0.00           H  
ATOM   2100  C   ARG   127      35.914  41.184  42.626  1.00  0.00           C  
ATOM   2101  O   ARG   127      35.582  40.337  43.400  1.00  0.00           O  
ATOM   2102  N   ASP   128      37.190  41.571  42.645  1.00  0.00           N  
ATOM   2103  H   ASP   128      37.481  42.338  42.057  1.00  0.00           H  
ATOM   2104  CA  ASP   128      38.066  41.282  43.754  1.00  0.00           C  
ATOM   2105  HA  ASP   128      37.392  41.247  44.610  1.00  0.00           H  
ATOM   2106  CB  ASP   128      38.643  39.904  43.662  1.00  0.00           C  
ATOM   2107  HB2 ASP   128      37.823  39.230  43.413  1.00  0.00           H  
ATOM   2108  HB3 ASP   128      39.230  39.893  42.743  1.00  0.00           H  
ATOM   2109  CG  ASP   128      39.446  39.397  44.902  1.00  0.00           C  
ATOM   2110  OD1 ASP   128      39.320  40.073  45.934  1.00  0.00           O  
ATOM   2111  OD2 ASP   128      40.279  38.448  44.858  1.00  0.00           O  
ATOM   2112  C   ASP   128      39.098  42.420  43.976  1.00  0.00           C  
ATOM   2113  O   ASP   128      40.292  42.122  43.849  1.00  0.00           O  
ATOM   2114  N   LEU   129      38.759  43.685  44.230  1.00  0.00           N  
ATOM   2115  H   LEU   129      37.787  43.915  44.374  1.00  0.00           H  
ATOM   2116  CA  LEU   129      39.668  44.816  44.362  1.00  0.00           C  
ATOM   2117  HA  LEU   129      40.429  44.666  43.596  1.00  0.00           H  
ATOM   2118  CB  LEU   129      38.901  46.145  44.157  1.00  0.00           C  
ATOM   2119  HB2 LEU   129      38.431  46.057  43.177  1.00  0.00           H  
ATOM   2120  HB3 LEU   129      38.084  46.213  44.876  1.00  0.00           H  
ATOM   2121  CG  LEU   129      39.659  47.495  44.108  1.00  0.00           C  
ATOM   2122  HG  LEU   129      40.102  47.637  45.094  1.00  0.00           H  
ATOM   2123  CD1 LEU   129      40.713  47.384  43.001  1.00  0.00           C  
ATOM   2124 HD11 LEU   129      40.313  47.143  42.016  1.00  0.00           H  
ATOM   2125 HD12 LEU   129      41.200  48.358  42.950  1.00  0.00           H  
ATOM   2126 HD13 LEU   129      41.480  46.684  43.333  1.00  0.00           H  
ATOM   2127  CD2 LEU   129      38.709  48.626  43.789  1.00  0.00           C  
ATOM   2128 HD21 LEU   129      39.300  49.523  43.972  1.00  0.00           H  
ATOM   2129 HD22 LEU   129      38.424  48.493  42.745  1.00  0.00           H  
ATOM   2130 HD23 LEU   129      37.832  48.651  44.436  1.00  0.00           H  
ATOM   2131  C   LEU   129      40.498  44.715  45.684  1.00  0.00           C  
ATOM   2132  O   LEU   129      39.949  44.884  46.753  1.00  0.00           O  
ATOM   2133  N   ALA   130      41.778  44.369  45.553  1.00  0.00           N  
ATOM   2134  H   ALA   130      42.142  44.164  44.633  1.00  0.00           H  
ATOM   2135  CA  ALA   130      42.624  44.139  46.685  1.00  0.00           C  
ATOM   2136  HA  ALA   130      42.323  44.830  47.473  1.00  0.00           H  
ATOM   2137  CB  ALA   130      42.576  42.715  47.239  1.00  0.00           C  
ATOM   2138  HB1 ALA   130      41.548  42.560  47.568  1.00  0.00           H  
ATOM   2139  HB2 ALA   130      42.791  42.092  46.370  1.00  0.00           H  
ATOM   2140  HB3 ALA   130      43.231  42.544  48.093  1.00  0.00           H  
ATOM   2141  C   ALA   130      44.052  44.476  46.313  1.00  0.00           C  
ATOM   2142  O   ALA   130      44.369  44.503  45.163  1.00  0.00           O  
ATOM   2143  N   ALA   131      44.910  44.635  47.305  1.00  0.00           N  
ATOM   2144  H   ALA   131      44.559  44.660  48.251  1.00  0.00           H  
ATOM   2145  CA  ALA   131      46.385  44.796  46.991  1.00  0.00           C  
ATOM   2146  HA  ALA   131      46.527  45.694  46.389  1.00  0.00           H  
ATOM   2147  CB  ALA   131      47.262  45.106  48.225  1.00  0.00           C  
ATOM   2148  HB1 ALA   131      46.802  45.808  48.920  1.00  0.00           H  
ATOM   2149  HB2 ALA   131      47.461  44.234  48.847  1.00  0.00           H  
ATOM   2150  HB3 ALA   131      48.209  45.559  47.931  1.00  0.00           H  
ATOM   2151  C   ALA   131      46.902  43.628  46.203  1.00  0.00           C  
ATOM   2152  O   ALA   131      47.848  43.794  45.419  1.00  0.00           O  
ATOM   2153  N   ARG   132      46.414  42.430  46.322  1.00  0.00           N  
ATOM   2154  H   ARG   132      45.819  42.260  47.121  1.00  0.00           H  
ATOM   2155  CA  ARG   132      46.753  41.248  45.482  1.00  0.00           C  
ATOM   2156  HA  ARG   132      47.813  41.003  45.556  1.00  0.00           H  
ATOM   2157  CB  ARG   132      46.091  39.964  45.998  1.00  0.00           C  
ATOM   2158  HB2 ARG   132      46.332  39.094  45.387  1.00  0.00           H  
ATOM   2159  HB3 ARG   132      46.469  39.665  46.975  1.00  0.00           H  
ATOM   2160  CG  ARG   132      44.594  40.097  46.140  1.00  0.00           C  
ATOM   2161  HG2 ARG   132      44.468  40.837  46.931  1.00  0.00           H  
ATOM   2162  HG3 ARG   132      44.118  40.454  45.227  1.00  0.00           H  
ATOM   2163  CD  ARG   132      43.943  38.709  46.349  1.00  0.00           C  
ATOM   2164  HD2 ARG   132      43.911  38.145  45.417  1.00  0.00           H  
ATOM   2165  HD3 ARG   132      44.391  38.156  47.174  1.00  0.00           H  
ATOM   2166  NE  ARG   132      42.509  38.949  46.732  1.00  0.00           N  
ATOM   2167  HE  ARG   132      41.818  38.744  46.023  1.00  0.00           H  
ATOM   2168  CZ  ARG   132      42.178  39.551  47.872  1.00  0.00           C  
ATOM   2169  NH1 ARG   132      42.917  39.461  48.956  1.00  0.00           N  
ATOM   2170 HH11 ARG   132      43.871  39.132  48.907  1.00  0.00           H  
ATOM   2171 HH12 ARG   132      42.610  39.899  49.813  1.00  0.00           H  
ATOM   2172  NH2 ARG   132      40.992  40.102  48.052  1.00  0.00           N  
ATOM   2173 HH21 ARG   132      40.410  40.312  47.253  1.00  0.00           H  
ATOM   2174 HH22 ARG   132      40.724  40.429  48.969  1.00  0.00           H  
ATOM   2175  C   ARG   132      46.376  41.442  44.062  1.00  0.00           C  
ATOM   2176  O   ARG   132      46.993  40.832  43.255  1.00  0.00           O  
ATOM   2177  N   ASN   133      45.429  42.288  43.737  1.00  0.00           N  
ATOM   2178  H   ASN   133      44.951  42.689  44.531  1.00  0.00           H  
ATOM   2179  CA  ASN   133      45.006  42.681  42.385  1.00  0.00           C  
ATOM   2180  HA  ASN   133      45.552  42.163  41.596  1.00  0.00           H  
ATOM   2181  CB  ASN   133      43.547  42.243  42.232  1.00  0.00           C  
ATOM   2182  HB2 ASN   133      42.887  42.796  42.900  1.00  0.00           H  
ATOM   2183  HB3 ASN   133      43.287  42.445  41.193  1.00  0.00           H  
ATOM   2184  CG  ASN   133      43.306  40.779  42.274  1.00  0.00           C  
ATOM   2185  OD1 ASN   133      44.095  39.946  41.896  1.00  0.00           O  
ATOM   2186  ND2 ASN   133      42.234  40.326  42.912  1.00  0.00           N  
ATOM   2187 HD21 ASN   133      42.118  39.381  43.250  1.00  0.00           H  
ATOM   2188 HD22 ASN   133      41.533  40.984  43.220  1.00  0.00           H  
ATOM   2189  C   ASN   133      45.272  44.131  42.046  1.00  0.00           C  
ATOM   2190  O   ASN   133      44.420  44.891  41.563  1.00  0.00           O  
ATOM   2191  N   CYS   134      46.514  44.500  42.344  1.00  0.00           N  
ATOM   2192  H   CYS   134      47.121  43.836  42.803  1.00  0.00           H  
ATOM   2193  CA  CYS   134      47.133  45.781  41.977  1.00  0.00           C  
ATOM   2194  HA  CYS   134      46.670  46.139  41.058  1.00  0.00           H  
ATOM   2195  CB  CYS   134      47.020  46.782  43.067  1.00  0.00           C  
ATOM   2196  HB2 CYS   134      47.191  46.382  44.066  1.00  0.00           H  
ATOM   2197  HB3 CYS   134      47.785  47.535  42.876  1.00  0.00           H  
ATOM   2198  SG  CYS   134      45.446  47.653  42.960  1.00  0.00           S  
ATOM   2199  HG  CYS   134      44.779  46.597  43.434  1.00  0.00           H  
ATOM   2200  C   CYS   134      48.661  45.554  41.796  1.00  0.00           C  
ATOM   2201  O   CYS   134      49.261  44.868  42.583  1.00  0.00           O  
ATOM   2202  N   LEU   135      49.329  46.413  40.969  1.00  0.00           N  
ATOM   2203  H   LEU   135      48.777  47.168  40.587  1.00  0.00           H  
ATOM   2204  CA  LEU   135      50.666  46.317  40.488  1.00  0.00           C  
ATOM   2205  HA  LEU   135      51.371  45.737  41.084  1.00  0.00           H  
ATOM   2206  CB  LEU   135      50.715  45.803  39.037  1.00  0.00           C  
ATOM   2207  HB2 LEU   135      50.191  46.481  38.364  1.00  0.00           H  
ATOM   2208  HB3 LEU   135      51.767  45.669  38.784  1.00  0.00           H  
ATOM   2209  CG  LEU   135      50.138  44.410  38.839  1.00  0.00           C  
ATOM   2210  HG  LEU   135      49.180  44.356  39.357  1.00  0.00           H  
ATOM   2211  CD1 LEU   135      49.789  44.138  37.411  1.00  0.00           C  
ATOM   2212 HD11 LEU   135      49.506  43.086  37.377  1.00  0.00           H  
ATOM   2213 HD12 LEU   135      48.941  44.775  37.161  1.00  0.00           H  
ATOM   2214 HD13 LEU   135      50.656  44.266  36.763  1.00  0.00           H  
ATOM   2215  CD2 LEU   135      51.079  43.326  39.506  1.00  0.00           C  
ATOM   2216 HD21 LEU   135      50.778  42.327  39.192  1.00  0.00           H  
ATOM   2217 HD22 LEU   135      52.014  43.658  39.054  1.00  0.00           H  
ATOM   2218 HD23 LEU   135      51.102  43.448  40.589  1.00  0.00           H  
ATOM   2219  C   LEU   135      51.361  47.653  40.609  1.00  0.00           C  
ATOM   2220  O   LEU   135      50.689  48.691  40.677  1.00  0.00           O  
ATOM   2221  N   VAL   136      52.724  47.670  40.684  1.00  0.00           N  
ATOM   2222  H   VAL   136      53.206  46.784  40.630  1.00  0.00           H  
ATOM   2223  CA  VAL   136      53.560  48.854  40.981  1.00  0.00           C  
ATOM   2224  HA  VAL   136      52.960  49.752  40.837  1.00  0.00           H  
ATOM   2225  CB  VAL   136      53.854  48.852  42.516  1.00  0.00           C  
ATOM   2226  HB  VAL   136      54.651  48.122  42.657  1.00  0.00           H  
ATOM   2227  CG1 VAL   136      54.439  50.235  42.904  1.00  0.00           C  
ATOM   2228 HG11 VAL   136      55.376  50.401  42.373  1.00  0.00           H  
ATOM   2229 HG12 VAL   136      53.752  51.079  42.836  1.00  0.00           H  
ATOM   2230 HG13 VAL   136      54.651  50.069  43.960  1.00  0.00           H  
ATOM   2231  CG2 VAL   136      52.665  48.579  43.446  1.00  0.00           C  
ATOM   2232 HG21 VAL   136      52.937  48.747  44.488  1.00  0.00           H  
ATOM   2233 HG22 VAL   136      51.855  49.251  43.160  1.00  0.00           H  
ATOM   2234 HG23 VAL   136      52.436  47.515  43.386  1.00  0.00           H  
ATOM   2235  C   VAL   136      54.745  48.962  40.005  1.00  0.00           C  
ATOM   2236  O   VAL   136      55.513  48.049  39.856  1.00  0.00           O  
ATOM   2237  N   ASN   137      54.840  49.957  39.113  1.00  0.00           N  
ATOM   2238  H   ASN   137      54.146  50.683  39.217  1.00  0.00           H  
ATOM   2239  CA  ASN   137      55.896  50.190  38.096  1.00  0.00           C  
ATOM   2240  HA  ASN   137      55.981  49.256  37.540  1.00  0.00           H  
ATOM   2241  CB  ASN   137      55.339  51.271  37.108  1.00  0.00           C  
ATOM   2242  HB2 ASN   137      55.950  51.152  36.213  1.00  0.00           H  
ATOM   2243  HB3 ASN   137      54.306  51.070  36.825  1.00  0.00           H  
ATOM   2244  CG  ASN   137      55.372  52.785  37.433  1.00  0.00           C  
ATOM   2245  OD1 ASN   137      55.782  53.110  38.551  1.00  0.00           O  
ATOM   2246  ND2 ASN   137      55.257  53.608  36.427  1.00  0.00           N  
ATOM   2247 HD21 ASN   137      55.207  54.593  36.643  1.00  0.00           H  
ATOM   2248 HD22 ASN   137      54.930  53.258  35.538  1.00  0.00           H  
ATOM   2249  C   ASN   137      57.223  50.605  38.709  1.00  0.00           C  
ATOM   2250  O   ASN   137      57.137  51.124  39.853  1.00  0.00           O  
ATOM   2251  N   ASP   138      58.413  50.479  38.145  1.00  0.00           N  
ATOM   2252  H   ASP   138      58.448  50.007  37.252  1.00  0.00           H  
ATOM   2253  CA  ASP   138      59.654  50.782  38.863  1.00  0.00           C  
ATOM   2254  HA  ASP   138      59.612  50.241  39.808  1.00  0.00           H  
ATOM   2255  CB  ASP   138      60.919  50.366  38.078  1.00  0.00           C  
ATOM   2256  HB2 ASP   138      61.725  50.448  38.806  1.00  0.00           H  
ATOM   2257  HB3 ASP   138      60.739  49.312  37.867  1.00  0.00           H  
ATOM   2258  CG  ASP   138      61.220  51.097  36.802  1.00  0.00           C  
ATOM   2259  OD1 ASP   138      60.496  52.081  36.438  1.00  0.00           O  
ATOM   2260  OD2 ASP   138      62.297  50.787  36.184  1.00  0.00           O  
ATOM   2261  C   ASP   138      59.773  52.248  39.413  1.00  0.00           C  
ATOM   2262  O   ASP   138      60.718  52.482  40.165  1.00  0.00           O  
ATOM   2263  N   GLN   139      59.018  53.224  39.040  1.00  0.00           N  
ATOM   2264  H   GLN   139      58.258  52.886  38.467  1.00  0.00           H  
ATOM   2265  CA  GLN   139      58.960  54.606  39.543  1.00  0.00           C  
ATOM   2266  HA  GLN   139      59.948  55.061  39.619  1.00  0.00           H  
ATOM   2267  CB  GLN   139      58.056  55.424  38.568  1.00  0.00           C  
ATOM   2268  HB2 GLN   139      57.140  54.863  38.381  1.00  0.00           H  
ATOM   2269  HB3 GLN   139      57.745  56.372  39.006  1.00  0.00           H  
ATOM   2270  CG  GLN   139      58.719  55.620  37.219  1.00  0.00           C  
ATOM   2271  HG2 GLN   139      59.377  56.475  37.374  1.00  0.00           H  
ATOM   2272  HG3 GLN   139      59.211  54.682  36.960  1.00  0.00           H  
ATOM   2273  CD  GLN   139      57.801  56.027  36.134  1.00  0.00           C  
ATOM   2274  OE1 GLN   139      56.975  56.876  36.302  1.00  0.00           O  
ATOM   2275  NE2 GLN   139      57.920  55.542  34.980  1.00  0.00           N  
ATOM   2276 HE21 GLN   139      57.264  55.817  34.263  1.00  0.00           H  
ATOM   2277 HE22 GLN   139      58.522  54.782  34.697  1.00  0.00           H  
ATOM   2278  C   GLN   139      58.325  54.721  40.917  1.00  0.00           C  
ATOM   2279  O   GLN   139      58.636  55.615  41.706  1.00  0.00           O  
ATOM   2280  N   GLY   140      57.434  53.747  41.235  1.00  0.00           N  
ATOM   2281  H   GLY   140      57.331  53.015  40.546  1.00  0.00           H  
ATOM   2282  CA  GLY   140      56.559  53.782  42.409  1.00  0.00           C  
ATOM   2283  HA2 GLY   140      56.444  52.738  42.700  1.00  0.00           H  
ATOM   2284  HA3 GLY   140      56.945  54.358  43.249  1.00  0.00           H  
ATOM   2285  C   GLY   140      55.136  54.345  42.090  1.00  0.00           C  
ATOM   2286  O   GLY   140      54.453  54.845  43.025  1.00  0.00           O  
ATOM   2287  N   VAL   141      54.584  54.206  40.857  1.00  0.00           N  
ATOM   2288  H   VAL   141      55.171  53.873  40.105  1.00  0.00           H  
ATOM   2289  CA  VAL   141      53.189  54.444  40.418  1.00  0.00           C  
ATOM   2290  HA  VAL   141      52.621  55.053  41.121  1.00  0.00           H  
ATOM   2291  CB  VAL   141      53.010  55.205  39.119  1.00  0.00           C  
ATOM   2292  HB  VAL   141      53.456  54.614  38.319  1.00  0.00           H  
ATOM   2293  CG1 VAL   141      51.514  55.370  38.728  1.00  0.00           C  
ATOM   2294 HG11 VAL   141      51.485  56.103  37.922  1.00  0.00           H  
ATOM   2295 HG12 VAL   141      51.144  54.387  38.437  1.00  0.00           H  
ATOM   2296 HG13 VAL   141      50.951  55.685  39.607  1.00  0.00           H  
ATOM   2297  CG2 VAL   141      53.796  56.569  39.195  1.00  0.00           C  
ATOM   2298 HG21 VAL   141      54.226  56.816  38.224  1.00  0.00           H  
ATOM   2299 HG22 VAL   141      53.160  57.441  39.353  1.00  0.00           H  
ATOM   2300 HG23 VAL   141      54.681  56.484  39.825  1.00  0.00           H  
ATOM   2301  C   VAL   141      52.516  53.139  40.354  1.00  0.00           C  
ATOM   2302  O   VAL   141      52.935  52.139  39.677  1.00  0.00           O  
ATOM   2303  N   VAL   142      51.359  53.040  40.937  1.00  0.00           N  
ATOM   2304  H   VAL   142      50.936  53.900  41.258  1.00  0.00           H  
ATOM   2305  CA  VAL   142      50.533  51.813  41.008  1.00  0.00           C  
ATOM   2306  HA  VAL   142      51.179  50.936  41.040  1.00  0.00           H  
ATOM   2307  CB  VAL   142      49.643  51.890  42.314  1.00  0.00           C  
ATOM   2308  HB  VAL   142      48.899  52.685  42.349  1.00  0.00           H  
ATOM   2309  CG1 VAL   142      48.773  50.616  42.695  1.00  0.00           C  
ATOM   2310 HG11 VAL   142      48.273  50.233  41.805  1.00  0.00           H  
ATOM   2311 HG12 VAL   142      49.288  49.745  43.100  1.00  0.00           H  
ATOM   2312 HG13 VAL   142      48.019  50.881  43.436  1.00  0.00           H  
ATOM   2313  CG2 VAL   142      50.471  52.201  43.594  1.00  0.00           C  
ATOM   2314 HG21 VAL   142      50.678  53.269  43.654  1.00  0.00           H  
ATOM   2315 HG22 VAL   142      49.944  51.976  44.521  1.00  0.00           H  
ATOM   2316 HG23 VAL   142      51.409  51.649  43.656  1.00  0.00           H  
ATOM   2317  C   VAL   142      49.659  51.679  39.713  1.00  0.00           C  
ATOM   2318  O   VAL   142      49.333  52.682  39.118  1.00  0.00           O  
ATOM   2319  N   LYS   143      49.194  50.477  39.274  1.00  0.00           N  
ATOM   2320  H   LYS   143      49.538  49.655  39.751  1.00  0.00           H  
ATOM   2321  CA  LYS   143      48.069  50.153  38.286  1.00  0.00           C  
ATOM   2322  HA  LYS   143      47.433  51.036  38.234  1.00  0.00           H  
ATOM   2323  CB  LYS   143      48.669  49.611  37.056  1.00  0.00           C  
ATOM   2324  HB2 LYS   143      49.348  48.828  37.394  1.00  0.00           H  
ATOM   2325  HB3 LYS   143      47.960  49.084  36.418  1.00  0.00           H  
ATOM   2326  CG  LYS   143      49.341  50.688  36.242  1.00  0.00           C  
ATOM   2327  HG2 LYS   143      48.798  51.632  36.284  1.00  0.00           H  
ATOM   2328  HG3 LYS   143      50.176  51.128  36.788  1.00  0.00           H  
ATOM   2329  CD  LYS   143      49.618  50.342  34.798  1.00  0.00           C  
ATOM   2330  HD2 LYS   143      50.130  49.380  34.823  1.00  0.00           H  
ATOM   2331  HD3 LYS   143      48.707  50.157  34.229  1.00  0.00           H  
ATOM   2332  CE  LYS   143      50.514  51.461  34.166  1.00  0.00           C  
ATOM   2333  HE2 LYS   143      50.041  52.441  34.228  1.00  0.00           H  
ATOM   2334  HE3 LYS   143      51.523  51.429  34.577  1.00  0.00           H  
ATOM   2335  NZ  LYS   143      50.598  51.158  32.700  1.00  0.00           N  
ATOM   2336  HZ1 LYS   143      50.815  50.190  32.512  1.00  0.00           H  
ATOM   2337  HZ2 LYS   143      49.717  51.364  32.252  1.00  0.00           H  
ATOM   2338  HZ3 LYS   143      51.335  51.736  32.322  1.00  0.00           H  
ATOM   2339  C   LYS   143      47.158  49.064  38.812  1.00  0.00           C  
ATOM   2340  O   LYS   143      47.621  48.055  39.360  1.00  0.00           O  
ATOM   2341  N   VAL   144      45.892  49.177  38.593  1.00  0.00           N  
ATOM   2342  H   VAL   144      45.595  50.008  38.101  1.00  0.00           H  
ATOM   2343  CA  VAL   144      44.807  48.240  38.951  1.00  0.00           C  
ATOM   2344  HA  VAL   144      45.123  47.904  39.939  1.00  0.00           H  
ATOM   2345  CB  VAL   144      43.355  48.879  39.072  1.00  0.00           C  
ATOM   2346  HB  VAL   144      43.008  49.316  38.136  1.00  0.00           H  
ATOM   2347  CG1 VAL   144      42.317  47.713  39.356  1.00  0.00           C  
ATOM   2348 HG11 VAL   144      42.272  46.957  38.572  1.00  0.00           H  
ATOM   2349 HG12 VAL   144      42.562  47.340  40.350  1.00  0.00           H  
ATOM   2350 HG13 VAL   144      41.325  48.159  39.276  1.00  0.00           H  
ATOM   2351  CG2 VAL   144      43.277  49.885  40.147  1.00  0.00           C  
ATOM   2352 HG21 VAL   144      42.367  50.482  40.096  1.00  0.00           H  
ATOM   2353 HG22 VAL   144      43.430  49.456  41.137  1.00  0.00           H  
ATOM   2354 HG23 VAL   144      44.049  50.615  39.904  1.00  0.00           H  
ATOM   2355  C   VAL   144      44.820  47.008  38.033  1.00  0.00           C  
ATOM   2356  O   VAL   144      44.951  47.182  36.827  1.00  0.00           O  
ATOM   2357  N   SER   145      44.805  45.822  38.623  1.00  0.00           N  
ATOM   2358  H   SER   145      44.599  45.772  39.610  1.00  0.00           H  
ATOM   2359  CA  SER   145      45.104  44.601  37.999  1.00  0.00           C  
ATOM   2360  HA  SER   145      45.275  44.795  36.940  1.00  0.00           H  
ATOM   2361  CB  SER   145      46.399  44.001  38.579  1.00  0.00           C  
ATOM   2362  HB2 SER   145      47.194  44.744  38.530  1.00  0.00           H  
ATOM   2363  HB3 SER   145      46.260  43.783  39.638  1.00  0.00           H  
ATOM   2364  OG  SER   145      46.833  42.795  37.935  1.00  0.00           O  
ATOM   2365  HG  SER   145      46.420  42.079  38.423  1.00  0.00           H  
ATOM   2366  C   SER   145      43.916  43.586  38.067  1.00  0.00           C  
ATOM   2367  O   SER   145      42.972  43.842  38.797  1.00  0.00           O  
ATOM   2368  N   ASP   146      43.921  42.506  37.263  1.00  0.00           N  
ATOM   2369  H   ASP   146      44.726  42.498  36.654  1.00  0.00           H  
ATOM   2370  CA  ASP   146      42.982  41.378  37.284  1.00  0.00           C  
ATOM   2371  HA  ASP   146      43.040  40.810  36.356  1.00  0.00           H  
ATOM   2372  CB  ASP   146      43.220  40.402  38.460  1.00  0.00           C  
ATOM   2373  HB2 ASP   146      42.936  40.806  39.432  1.00  0.00           H  
ATOM   2374  HB3 ASP   146      42.646  39.479  38.388  1.00  0.00           H  
ATOM   2375  CG  ASP   146      44.736  40.104  38.649  1.00  0.00           C  
ATOM   2376  OD1 ASP   146      45.521  40.983  39.173  1.00  0.00           O  
ATOM   2377  OD2 ASP   146      45.136  38.979  38.278  1.00  0.00           O  
ATOM   2378  C   ASP   146      41.489  41.808  37.306  1.00  0.00           C  
ATOM   2379  O   ASP   146      40.627  41.133  37.952  1.00  0.00           O  
ATOM   2380  N   PHE   147      41.141  42.949  36.754  1.00  0.00           N  
ATOM   2381  H   PHE   147      41.858  43.381  36.189  1.00  0.00           H  
ATOM   2382  CA  PHE   147      39.694  43.391  36.769  1.00  0.00           C  
ATOM   2383  HA  PHE   147      39.394  43.481  37.814  1.00  0.00           H  
ATOM   2384  CB  PHE   147      39.551  44.848  36.193  1.00  0.00           C  
ATOM   2385  HB2 PHE   147      38.514  45.074  35.944  1.00  0.00           H  
ATOM   2386  HB3 PHE   147      39.891  45.535  36.967  1.00  0.00           H  
ATOM   2387  CG  PHE   147      40.370  45.069  34.982  1.00  0.00           C  
ATOM   2388  CD1 PHE   147      41.685  45.559  35.166  1.00  0.00           C  
ATOM   2389  HD1 PHE   147      42.071  45.767  36.153  1.00  0.00           H  
ATOM   2390  CE1 PHE   147      42.547  45.766  34.117  1.00  0.00           C  
ATOM   2391  HE1 PHE   147      43.544  46.171  34.214  1.00  0.00           H  
ATOM   2392  CZ  PHE   147      42.060  45.627  32.829  1.00  0.00           C  
ATOM   2393  HZ  PHE   147      42.769  45.920  32.069  1.00  0.00           H  
ATOM   2394  CE2 PHE   147      40.821  44.988  32.506  1.00  0.00           C  
ATOM   2395  HE2 PHE   147      40.528  44.835  31.478  1.00  0.00           H  
ATOM   2396  CD2 PHE   147      39.984  44.817  33.623  1.00  0.00           C  
ATOM   2397  HD2 PHE   147      39.068  44.256  33.509  1.00  0.00           H  
ATOM   2398  C   PHE   147      38.700  42.402  36.093  1.00  0.00           C  
ATOM   2399  O   PHE   147      38.751  41.964  34.953  1.00  0.00           O  
ATOM   2400  N   GLY   148      37.835  41.839  36.945  1.00  0.00           N  
ATOM   2401  H   GLY   148      37.820  42.130  37.912  1.00  0.00           H  
ATOM   2402  CA  GLY   148      36.761  40.933  36.428  1.00  0.00           C  
ATOM   2403  HA2 GLY   148      35.930  40.890  37.132  1.00  0.00           H  
ATOM   2404  HA3 GLY   148      36.321  41.209  35.470  1.00  0.00           H  
ATOM   2405  C   GLY   148      37.140  39.462  36.115  1.00  0.00           C  
ATOM   2406  O   GLY   148      36.226  38.643  35.719  1.00  0.00           O  
ATOM   2407  N   LEU   149      38.351  39.013  36.327  1.00  0.00           N  
ATOM   2408  H   LEU   149      38.987  39.754  36.589  1.00  0.00           H  
ATOM   2409  CA  LEU   149      38.794  37.657  36.082  1.00  0.00           C  
ATOM   2410  HA  LEU   149      38.704  37.500  35.007  1.00  0.00           H  
ATOM   2411  CB  LEU   149      40.296  37.664  36.514  1.00  0.00           C  
ATOM   2412  HB2 LEU   149      40.746  38.536  36.040  1.00  0.00           H  
ATOM   2413  HB3 LEU   149      40.306  37.726  37.602  1.00  0.00           H  
ATOM   2414  CG  LEU   149      41.122  36.449  35.971  1.00  0.00           C  
ATOM   2415  HG  LEU   149      40.445  35.889  35.327  1.00  0.00           H  
ATOM   2416  CD1 LEU   149      42.375  36.876  35.180  1.00  0.00           C  
ATOM   2417 HD11 LEU   149      42.118  37.215  34.177  1.00  0.00           H  
ATOM   2418 HD12 LEU   149      42.981  37.563  35.771  1.00  0.00           H  
ATOM   2419 HD13 LEU   149      42.995  36.009  34.950  1.00  0.00           H  
ATOM   2420  CD2 LEU   149      41.646  35.515  37.151  1.00  0.00           C  
ATOM   2421 HD21 LEU   149      42.252  36.069  37.868  1.00  0.00           H  
ATOM   2422 HD22 LEU   149      40.756  35.313  37.747  1.00  0.00           H  
ATOM   2423 HD23 LEU   149      42.042  34.560  36.805  1.00  0.00           H  
ATOM   2424  C   LEU   149      37.986  36.532  36.814  1.00  0.00           C  
ATOM   2425  O   LEU   149      37.784  35.437  36.247  1.00  0.00           O  
ATOM   2426  N   SER   150      37.441  36.811  38.019  1.00  0.00           N  
ATOM   2427  H   SER   150      37.567  37.740  38.393  1.00  0.00           H  
ATOM   2428  CA  SER   150      36.584  35.891  38.786  1.00  0.00           C  
ATOM   2429  HA  SER   150      37.084  34.936  38.946  1.00  0.00           H  
ATOM   2430  CB  SER   150      36.094  36.405  40.203  1.00  0.00           C  
ATOM   2431  HB2 SER   150      35.420  35.637  40.581  1.00  0.00           H  
ATOM   2432  HB3 SER   150      36.961  36.358  40.863  1.00  0.00           H  
ATOM   2433  OG  SER   150      35.433  37.647  40.106  1.00  0.00           O  
ATOM   2434  HG  SER   150      36.161  38.266  40.023  1.00  0.00           H  
ATOM   2435  C   SER   150      35.332  35.483  38.016  1.00  0.00           C  
ATOM   2436  O   SER   150      34.833  34.471  38.400  1.00  0.00           O  
ATOM   2437  N   ARG   151      34.843  36.236  37.032  1.00  0.00           N  
ATOM   2438  H   ARG   151      35.462  37.013  36.852  1.00  0.00           H  
ATOM   2439  CA  ARG   151      33.760  35.817  36.153  1.00  0.00           C  
ATOM   2440  HA  ARG   151      32.950  35.518  36.818  1.00  0.00           H  
ATOM   2441  CB  ARG   151      33.243  37.028  35.263  1.00  0.00           C  
ATOM   2442  HB2 ARG   151      34.116  37.568  34.896  1.00  0.00           H  
ATOM   2443  HB3 ARG   151      32.671  36.571  34.456  1.00  0.00           H  
ATOM   2444  CG  ARG   151      32.381  38.018  35.999  1.00  0.00           C  
ATOM   2445  HG2 ARG   151      31.414  37.517  36.045  1.00  0.00           H  
ATOM   2446  HG3 ARG   151      32.796  38.116  37.002  1.00  0.00           H  
ATOM   2447  CD  ARG   151      32.290  39.361  35.336  1.00  0.00           C  
ATOM   2448  HD2 ARG   151      31.751  39.968  36.064  1.00  0.00           H  
ATOM   2449  HD3 ARG   151      33.295  39.759  35.194  1.00  0.00           H  
ATOM   2450  NE  ARG   151      31.519  39.341  34.097  1.00  0.00           N  
ATOM   2451  HE  ARG   151      30.602  38.919  34.072  1.00  0.00           H  
ATOM   2452  CZ  ARG   151      31.954  39.891  32.951  1.00  0.00           C  
ATOM   2453  NH1 ARG   151      31.242  39.676  31.892  1.00  0.00           N  
ATOM   2454 HH11 ARG   151      30.504  38.988  31.946  1.00  0.00           H  
ATOM   2455 HH12 ARG   151      31.412  40.224  31.061  1.00  0.00           H  
ATOM   2456  NH2 ARG   151      32.966  40.635  32.798  1.00  0.00           N  
ATOM   2457 HH21 ARG   151      33.392  40.972  33.650  1.00  0.00           H  
ATOM   2458 HH22 ARG   151      33.065  41.059  31.886  1.00  0.00           H  
ATOM   2459  C   ARG   151      34.030  34.604  35.210  1.00  0.00           C  
ATOM   2460  O   ARG   151      33.111  34.106  34.642  1.00  0.00           O  
ATOM   2461  N   TYR   152      35.286  34.127  35.199  1.00  0.00           N  
ATOM   2462  H   TYR   152      36.087  34.601  35.591  1.00  0.00           H  
ATOM   2463  CA  TYR   152      35.764  33.048  34.260  1.00  0.00           C  
ATOM   2464  HA  TYR   152      34.917  32.492  33.858  1.00  0.00           H  
ATOM   2465  CB  TYR   152      36.510  33.603  33.087  1.00  0.00           C  
ATOM   2466  HB2 TYR   152      37.358  34.050  33.608  1.00  0.00           H  
ATOM   2467  HB3 TYR   152      36.918  32.898  32.363  1.00  0.00           H  
ATOM   2468  CG  TYR   152      35.660  34.699  32.378  1.00  0.00           C  
ATOM   2469  CD1 TYR   152      34.743  34.258  31.421  1.00  0.00           C  
ATOM   2470  HD1 TYR   152      34.751  33.261  31.008  1.00  0.00           H  
ATOM   2471  CE1 TYR   152      33.772  35.128  30.998  1.00  0.00           C  
ATOM   2472  HE1 TYR   152      33.001  34.848  30.296  1.00  0.00           H  
ATOM   2473  CZ  TYR   152      33.801  36.450  31.435  1.00  0.00           C  
ATOM   2474  OH  TYR   152      32.912  37.330  30.838  1.00  0.00           O  
ATOM   2475  HH  TYR   152      32.594  37.095  29.964  1.00  0.00           H  
ATOM   2476  CE2 TYR   152      34.753  36.943  32.383  1.00  0.00           C  
ATOM   2477  HE2 TYR   152      34.685  37.975  32.694  1.00  0.00           H  
ATOM   2478  CD2 TYR   152      35.759  36.043  32.810  1.00  0.00           C  
ATOM   2479  HD2 TYR   152      36.512  36.294  33.542  1.00  0.00           H  
ATOM   2480  C   TYR   152      36.634  31.963  34.973  1.00  0.00           C  
ATOM   2481  O   TYR   152      36.756  30.852  34.426  1.00  0.00           O  
ATOM   2482  N   VAL   153      37.196  32.188  36.214  1.00  0.00           N  
ATOM   2483  H   VAL   153      37.274  33.168  36.447  1.00  0.00           H  
ATOM   2484  CA  VAL   153      37.793  31.095  37.104  1.00  0.00           C  
ATOM   2485  HA  VAL   153      38.487  30.455  36.559  1.00  0.00           H  
ATOM   2486  CB  VAL   153      38.621  31.704  38.301  1.00  0.00           C  
ATOM   2487  HB  VAL   153      38.136  32.585  38.720  1.00  0.00           H  
ATOM   2488  CG1 VAL   153      38.713  30.825  39.553  1.00  0.00           C  
ATOM   2489 HG11 VAL   153      39.181  29.871  39.310  1.00  0.00           H  
ATOM   2490 HG12 VAL   153      39.388  31.269  40.284  1.00  0.00           H  
ATOM   2491 HG13 VAL   153      37.751  30.686  40.045  1.00  0.00           H  
ATOM   2492  CG2 VAL   153      40.023  32.140  37.887  1.00  0.00           C  
ATOM   2493 HG21 VAL   153      40.474  32.785  38.641  1.00  0.00           H  
ATOM   2494 HG22 VAL   153      40.599  31.238  37.685  1.00  0.00           H  
ATOM   2495 HG23 VAL   153      39.911  32.753  36.993  1.00  0.00           H  
ATOM   2496  C   VAL   153      36.751  30.200  37.610  1.00  0.00           C  
ATOM   2497  O   VAL   153      35.720  30.644  38.107  1.00  0.00           O  
ATOM   2498  N   LEU   154      36.863  28.894  37.223  1.00  0.00           N  
ATOM   2499  H   LEU   154      37.781  28.633  36.895  1.00  0.00           H  
ATOM   2500  CA  LEU   154      35.905  27.863  37.321  1.00  0.00           C  
ATOM   2501  HA  LEU   154      34.947  28.264  36.990  1.00  0.00           H  
ATOM   2502  CB  LEU   154      36.237  26.657  36.310  1.00  0.00           C  
ATOM   2503  HB2 LEU   154      37.309  26.472  36.369  1.00  0.00           H  
ATOM   2504  HB3 LEU   154      35.703  25.746  36.580  1.00  0.00           H  
ATOM   2505  CG  LEU   154      35.881  26.989  34.846  1.00  0.00           C  
ATOM   2506  HG  LEU   154      36.519  27.826  34.563  1.00  0.00           H  
ATOM   2507  CD1 LEU   154      36.321  25.934  33.871  1.00  0.00           C  
ATOM   2508 HD11 LEU   154      35.911  26.262  32.915  1.00  0.00           H  
ATOM   2509 HD12 LEU   154      37.401  26.060  33.952  1.00  0.00           H  
ATOM   2510 HD13 LEU   154      35.935  24.937  34.081  1.00  0.00           H  
ATOM   2511  CD2 LEU   154      34.451  27.447  34.669  1.00  0.00           C  
ATOM   2512 HD21 LEU   154      33.833  26.674  35.125  1.00  0.00           H  
ATOM   2513 HD22 LEU   154      34.381  28.438  35.119  1.00  0.00           H  
ATOM   2514 HD23 LEU   154      34.120  27.494  33.632  1.00  0.00           H  
ATOM   2515  C   LEU   154      35.521  27.245  38.730  1.00  0.00           C  
ATOM   2516  O   LEU   154      34.556  26.471  39.005  1.00  0.00           O  
ATOM   2517  N   ASP   155      36.433  27.600  39.627  1.00  0.00           N  
ATOM   2518  H   ASP   155      37.244  28.086  39.270  1.00  0.00           H  
ATOM   2519  CA  ASP   155      36.530  26.935  40.923  1.00  0.00           C  
ATOM   2520  HA  ASP   155      36.236  25.889  40.832  1.00  0.00           H  
ATOM   2521  CB  ASP   155      37.894  26.792  41.430  1.00  0.00           C  
ATOM   2522  HB2 ASP   155      38.480  26.331  40.635  1.00  0.00           H  
ATOM   2523  HB3 ASP   155      38.302  27.797  41.534  1.00  0.00           H  
ATOM   2524  CG  ASP   155      38.078  26.039  42.726  1.00  0.00           C  
ATOM   2525  OD1 ASP   155      37.123  25.450  43.282  1.00  0.00           O  
ATOM   2526  OD2 ASP   155      39.225  25.906  43.169  1.00  0.00           O  
ATOM   2527  C   ASP   155      35.517  27.546  41.914  1.00  0.00           C  
ATOM   2528  O   ASP   155      35.879  28.566  42.535  1.00  0.00           O  
ATOM   2529  N   ASP   156      34.239  27.062  42.002  1.00  0.00           N  
ATOM   2530  H   ASP   156      33.969  26.354  41.333  1.00  0.00           H  
ATOM   2531  CA  ASP   156      33.273  27.528  43.039  1.00  0.00           C  
ATOM   2532  HA  ASP   156      32.939  28.481  42.627  1.00  0.00           H  
ATOM   2533  CB  ASP   156      32.088  26.592  43.161  1.00  0.00           C  
ATOM   2534  HB2 ASP   156      32.439  25.649  43.579  1.00  0.00           H  
ATOM   2535  HB3 ASP   156      31.362  26.944  43.894  1.00  0.00           H  
ATOM   2536  CG  ASP   156      31.370  26.184  41.817  1.00  0.00           C  
ATOM   2537  OD1 ASP   156      31.981  25.751  40.807  1.00  0.00           O  
ATOM   2538  OD2 ASP   156      30.134  26.352  41.641  1.00  0.00           O  
ATOM   2539  C   ASP   156      33.761  27.787  44.459  1.00  0.00           C  
ATOM   2540  O   ASP   156      33.200  28.649  45.120  1.00  0.00           O  
ATOM   2541  N   GLU   157      34.812  27.104  44.968  1.00  0.00           N  
ATOM   2542  H   GLU   157      35.182  26.402  44.342  1.00  0.00           H  
ATOM   2543  CA  GLU   157      35.372  27.400  46.290  1.00  0.00           C  
ATOM   2544  HA  GLU   157      34.598  27.477  47.054  1.00  0.00           H  
ATOM   2545  CB  GLU   157      36.409  26.338  46.708  1.00  0.00           C  
ATOM   2546  HB2 GLU   157      37.151  26.263  45.913  1.00  0.00           H  
ATOM   2547  HB3 GLU   157      36.807  26.546  47.701  1.00  0.00           H  
ATOM   2548  CG  GLU   157      35.733  24.986  46.854  1.00  0.00           C  
ATOM   2549  HG2 GLU   157      35.443  24.722  45.837  1.00  0.00           H  
ATOM   2550  HG3 GLU   157      36.503  24.265  47.131  1.00  0.00           H  
ATOM   2551  CD  GLU   157      34.584  24.932  47.887  1.00  0.00           C  
ATOM   2552  OE1 GLU   157      34.862  25.485  48.956  1.00  0.00           O  
ATOM   2553  OE2 GLU   157      33.705  24.067  47.736  1.00  0.00           O  
ATOM   2554  C   GLU   157      36.049  28.779  46.312  1.00  0.00           C  
ATOM   2555  O   GLU   157      36.043  29.408  47.355  1.00  0.00           O  
ATOM   2556  N   TYR   158      36.628  29.357  45.231  1.00  0.00           N  
ATOM   2557  H   TYR   158      36.775  28.827  44.384  1.00  0.00           H  
ATOM   2558  CA  TYR   158      37.191  30.707  45.126  1.00  0.00           C  
ATOM   2559  HA  TYR   158      37.561  30.909  46.131  1.00  0.00           H  
ATOM   2560  CB  TYR   158      38.384  30.629  44.162  1.00  0.00           C  
ATOM   2561  HB2 TYR   158      38.114  30.061  43.272  1.00  0.00           H  
ATOM   2562  HB3 TYR   158      38.603  31.617  43.757  1.00  0.00           H  
ATOM   2563  CG  TYR   158      39.667  30.121  44.855  1.00  0.00           C  
ATOM   2564  CD1 TYR   158      40.659  30.989  45.311  1.00  0.00           C  
ATOM   2565  HD1 TYR   158      40.556  32.040  45.084  1.00  0.00           H  
ATOM   2566  CE1 TYR   158      41.788  30.485  45.996  1.00  0.00           C  
ATOM   2567  HE1 TYR   158      42.549  31.180  46.319  1.00  0.00           H  
ATOM   2568  CZ  TYR   158      41.905  29.133  46.240  1.00  0.00           C  
ATOM   2569  OH  TYR   158      42.947  28.571  46.966  1.00  0.00           O  
ATOM   2570  HH  TYR   158      43.575  29.234  47.262  1.00  0.00           H  
ATOM   2571  CE2 TYR   158      40.911  28.285  45.845  1.00  0.00           C  
ATOM   2572  HE2 TYR   158      41.024  27.231  46.053  1.00  0.00           H  
ATOM   2573  CD2 TYR   158      39.862  28.731  45.092  1.00  0.00           C  
ATOM   2574  HD2 TYR   158      39.120  28.035  44.730  1.00  0.00           H  
ATOM   2575  C   TYR   158      36.249  31.843  44.644  1.00  0.00           C  
ATOM   2576  O   TYR   158      36.626  33.011  44.679  1.00  0.00           O  
ATOM   2577  N   THR   159      35.011  31.508  44.189  1.00  0.00           N  
ATOM   2578  H   THR   159      34.705  30.548  44.259  1.00  0.00           H  
ATOM   2579  CA  THR   159      34.097  32.430  43.431  1.00  0.00           C  
ATOM   2580  HA  THR   159      34.445  33.454  43.570  1.00  0.00           H  
ATOM   2581  CB  THR   159      34.070  32.012  41.928  1.00  0.00           C  
ATOM   2582  HB  THR   159      33.228  32.515  41.452  1.00  0.00           H  
ATOM   2583  CG2 THR   159      35.380  32.368  41.230  1.00  0.00           C  
ATOM   2584 HG21 THR   159      35.353  33.457  41.271  1.00  0.00           H  
ATOM   2585 HG22 THR   159      36.325  32.095  41.700  1.00  0.00           H  
ATOM   2586 HG23 THR   159      35.368  32.007  40.201  1.00  0.00           H  
ATOM   2587  OG1 THR   159      33.947  30.569  41.812  1.00  0.00           O  
ATOM   2588  HG1 THR   159      34.773  30.133  42.036  1.00  0.00           H  
ATOM   2589  C   THR   159      32.653  32.465  43.909  1.00  0.00           C  
ATOM   2590  O   THR   159      31.905  33.439  43.531  1.00  0.00           O  
ATOM   2591  N   SER   160      32.109  31.409  44.574  1.00  0.00           N  
ATOM   2592  H   SER   160      32.618  30.538  44.608  1.00  0.00           H  
ATOM   2593  CA  SER   160      30.815  31.382  45.211  1.00  0.00           C  
ATOM   2594  HA  SER   160      30.105  31.828  44.515  1.00  0.00           H  
ATOM   2595  CB  SER   160      30.439  29.931  45.685  1.00  0.00           C  
ATOM   2596  HB2 SER   160      30.329  29.388  44.745  1.00  0.00           H  
ATOM   2597  HB3 SER   160      31.237  29.453  46.252  1.00  0.00           H  
ATOM   2598  OG  SER   160      29.247  29.880  46.406  1.00  0.00           O  
ATOM   2599  HG  SER   160      29.142  28.973  46.704  1.00  0.00           H  
ATOM   2600  C   SER   160      30.857  32.268  46.496  1.00  0.00           C  
ATOM   2601  O   SER   160      31.852  32.317  47.222  1.00  0.00           O  
ATOM   2602  N   SER   161      29.831  33.051  46.883  1.00  0.00           N  
ATOM   2603  H   SER   161      28.996  33.085  46.315  1.00  0.00           H  
ATOM   2604  CA  SER   161      29.859  33.977  48.040  1.00  0.00           C  
ATOM   2605  HA  SER   161      30.830  34.427  47.831  1.00  0.00           H  
ATOM   2606  CB  SER   161      28.723  34.970  47.950  1.00  0.00           C  
ATOM   2607  HB2 SER   161      27.805  34.516  48.322  1.00  0.00           H  
ATOM   2608  HB3 SER   161      28.909  35.957  48.374  1.00  0.00           H  
ATOM   2609  OG  SER   161      28.490  35.336  46.567  1.00  0.00           O  
ATOM   2610  HG  SER   161      27.636  35.774  46.529  1.00  0.00           H  
ATOM   2611  C   SER   161      30.055  33.340  49.476  1.00  0.00           C  
ATOM   2612  O   SER   161      30.313  34.064  50.433  1.00  0.00           O  
ATOM   2613  N   VAL   162      29.805  32.000  49.562  1.00  0.00           N  
ATOM   2614  H   VAL   162      29.567  31.475  48.733  1.00  0.00           H  
ATOM   2615  CA  VAL   162      30.100  31.223  50.745  1.00  0.00           C  
ATOM   2616  HA  VAL   162      30.311  31.939  51.539  1.00  0.00           H  
ATOM   2617  CB  VAL   162      28.833  30.490  51.146  1.00  0.00           C  
ATOM   2618  HB  VAL   162      29.000  30.088  52.146  1.00  0.00           H  
ATOM   2619  CG1 VAL   162      27.508  31.245  51.236  1.00  0.00           C  
ATOM   2620 HG11 VAL   162      27.586  32.109  51.896  1.00  0.00           H  
ATOM   2621 HG12 VAL   162      27.215  31.642  50.264  1.00  0.00           H  
ATOM   2622 HG13 VAL   162      26.755  30.548  51.603  1.00  0.00           H  
ATOM   2623  CG2 VAL   162      28.639  29.299  50.151  1.00  0.00           C  
ATOM   2624 HG21 VAL   162      27.828  28.643  50.468  1.00  0.00           H  
ATOM   2625 HG22 VAL   162      28.363  29.737  49.192  1.00  0.00           H  
ATOM   2626 HG23 VAL   162      29.558  28.713  50.153  1.00  0.00           H  
ATOM   2627  C   VAL   162      31.379  30.366  50.650  1.00  0.00           C  
ATOM   2628  O   VAL   162      31.666  29.667  51.675  1.00  0.00           O  
ATOM   2629  N   GLY   163      32.038  30.373  49.477  1.00  0.00           N  
ATOM   2630  H   GLY   163      31.855  31.155  48.864  1.00  0.00           H  
ATOM   2631  CA  GLY   163      33.106  29.433  49.119  1.00  0.00           C  
ATOM   2632  HA2 GLY   163      32.771  28.403  48.995  1.00  0.00           H  
ATOM   2633  HA3 GLY   163      33.444  29.831  48.162  1.00  0.00           H  
ATOM   2634  C   GLY   163      34.286  29.572  50.068  1.00  0.00           C  
ATOM   2635  O   GLY   163      34.652  30.727  50.439  1.00  0.00           O  
ATOM   2636  N   SER   164      34.882  28.470  50.446  1.00  0.00           N  
ATOM   2637  H   SER   164      34.546  27.580  50.105  1.00  0.00           H  
ATOM   2638  CA  SER   164      35.945  28.228  51.420  1.00  0.00           C  
ATOM   2639  HA  SER   164      35.554  28.612  52.363  1.00  0.00           H  
ATOM   2640  CB  SER   164      36.077  26.771  51.620  1.00  0.00           C  
ATOM   2641  HB2 SER   164      36.771  26.611  52.445  1.00  0.00           H  
ATOM   2642  HB3 SER   164      35.181  26.157  51.702  1.00  0.00           H  
ATOM   2643  OG  SER   164      36.782  26.260  50.464  1.00  0.00           O  
ATOM   2644  HG  SER   164      36.069  26.096  49.843  1.00  0.00           H  
ATOM   2645  C   SER   164      37.298  28.939  51.133  1.00  0.00           C  
ATOM   2646  O   SER   164      38.123  29.012  52.055  1.00  0.00           O  
ATOM   2647  N   LYS   165      37.445  29.450  49.887  1.00  0.00           N  
ATOM   2648  H   LYS   165      36.668  29.193  49.295  1.00  0.00           H  
ATOM   2649  CA  LYS   165      38.618  30.240  49.474  1.00  0.00           C  
ATOM   2650  HA  LYS   165      39.203  30.661  50.292  1.00  0.00           H  
ATOM   2651  CB  LYS   165      39.597  29.456  48.627  1.00  0.00           C  
ATOM   2652  HB2 LYS   165      39.058  29.158  47.728  1.00  0.00           H  
ATOM   2653  HB3 LYS   165      40.374  30.154  48.313  1.00  0.00           H  
ATOM   2654  CG  LYS   165      40.220  28.191  49.230  1.00  0.00           C  
ATOM   2655  HG2 LYS   165      39.485  27.489  49.623  1.00  0.00           H  
ATOM   2656  HG3 LYS   165      40.556  27.657  48.342  1.00  0.00           H  
ATOM   2657  CD  LYS   165      41.344  28.452  50.182  1.00  0.00           C  
ATOM   2658  HD2 LYS   165      42.190  28.939  49.698  1.00  0.00           H  
ATOM   2659  HD3 LYS   165      41.063  29.107  51.007  1.00  0.00           H  
ATOM   2660  CE  LYS   165      41.955  27.150  50.762  1.00  0.00           C  
ATOM   2661  HE2 LYS   165      42.567  27.489  51.598  1.00  0.00           H  
ATOM   2662  HE3 LYS   165      41.103  26.508  50.986  1.00  0.00           H  
ATOM   2663  NZ  LYS   165      42.869  26.444  49.817  1.00  0.00           N  
ATOM   2664  HZ1 LYS   165      43.278  25.622  50.238  1.00  0.00           H  
ATOM   2665  HZ2 LYS   165      42.414  26.224  48.943  1.00  0.00           H  
ATOM   2666  HZ3 LYS   165      43.604  27.076  49.531  1.00  0.00           H  
ATOM   2667  C   LYS   165      38.167  31.611  48.782  1.00  0.00           C  
ATOM   2668  O   LYS   165      38.921  32.294  48.109  1.00  0.00           O  
ATOM   2669  N   PHE   166      36.895  31.955  48.796  1.00  0.00           N  
ATOM   2670  H   PHE   166      36.239  31.258  49.116  1.00  0.00           H  
ATOM   2671  CA  PHE   166      36.327  33.265  48.332  1.00  0.00           C  
ATOM   2672  HA  PHE   166      36.840  33.460  47.390  1.00  0.00           H  
ATOM   2673  CB  PHE   166      34.779  33.063  48.207  1.00  0.00           C  
ATOM   2674  HB2 PHE   166      34.507  32.369  47.412  1.00  0.00           H  
ATOM   2675  HB3 PHE   166      34.373  32.691  49.147  1.00  0.00           H  
ATOM   2676  CG  PHE   166      34.023  34.301  47.784  1.00  0.00           C  
ATOM   2677  CD1 PHE   166      33.862  34.594  46.450  1.00  0.00           C  
ATOM   2678  HD1 PHE   166      34.299  33.959  45.693  1.00  0.00           H  
ATOM   2679  CE1 PHE   166      33.135  35.791  46.064  1.00  0.00           C  
ATOM   2680  HE1 PHE   166      33.006  36.003  45.013  1.00  0.00           H  
ATOM   2681  CZ  PHE   166      32.564  36.588  47.054  1.00  0.00           C  
ATOM   2682  HZ  PHE   166      32.021  37.504  46.873  1.00  0.00           H  
ATOM   2683  CE2 PHE   166      32.723  36.276  48.422  1.00  0.00           C  
ATOM   2684  HE2 PHE   166      32.261  36.870  49.197  1.00  0.00           H  
ATOM   2685  CD2 PHE   166      33.464  35.153  48.772  1.00  0.00           C  
ATOM   2686  HD2 PHE   166      33.638  34.913  49.811  1.00  0.00           H  
ATOM   2687  C   PHE   166      36.740  34.524  49.227  1.00  0.00           C  
ATOM   2688  O   PHE   166      36.891  34.282  50.397  1.00  0.00           O  
ATOM   2689  N   PRO   167      36.979  35.784  48.672  1.00  0.00           N  
ATOM   2690  CD  PRO   167      36.817  36.154  47.234  1.00  0.00           C  
ATOM   2691  HD2 PRO   167      35.819  35.831  46.937  1.00  0.00           H  
ATOM   2692  HD3 PRO   167      37.619  35.595  46.752  1.00  0.00           H  
ATOM   2693  CG  PRO   167      37.183  37.659  47.172  1.00  0.00           C  
ATOM   2694  HG2 PRO   167      36.276  38.255  47.275  1.00  0.00           H  
ATOM   2695  HG3 PRO   167      37.752  37.928  46.282  1.00  0.00           H  
ATOM   2696  CB  PRO   167      38.131  37.872  48.372  1.00  0.00           C  
ATOM   2697  HB2 PRO   167      38.155  38.888  48.767  1.00  0.00           H  
ATOM   2698  HB3 PRO   167      39.142  37.508  48.190  1.00  0.00           H  
ATOM   2699  CA  PRO   167      37.570  36.862  49.407  1.00  0.00           C  
ATOM   2700  HA  PRO   167      38.459  36.457  49.890  1.00  0.00           H  
ATOM   2701  C   PRO   167      36.598  37.528  50.466  1.00  0.00           C  
ATOM   2702  O   PRO   167      36.336  38.715  50.358  1.00  0.00           O  
ATOM   2703  N   VAL   168      36.181  36.736  51.430  1.00  0.00           N  
ATOM   2704  H   VAL   168      36.605  35.820  51.426  1.00  0.00           H  
ATOM   2705  CA  VAL   168      35.261  37.079  52.502  1.00  0.00           C  
ATOM   2706  HA  VAL   168      34.214  37.156  52.206  1.00  0.00           H  
ATOM   2707  CB  VAL   168      35.276  36.029  53.647  1.00  0.00           C  
ATOM   2708  HB  VAL   168      36.231  35.958  54.169  1.00  0.00           H  
ATOM   2709  CG1 VAL   168      34.193  36.326  54.694  1.00  0.00           C  
ATOM   2710 HG11 VAL   168      34.044  35.513  55.404  1.00  0.00           H  
ATOM   2711 HG12 VAL   168      34.464  37.212  55.269  1.00  0.00           H  
ATOM   2712 HG13 VAL   168      33.247  36.538  54.195  1.00  0.00           H  
ATOM   2713  CG2 VAL   168      34.984  34.617  53.150  1.00  0.00           C  
ATOM   2714 HG21 VAL   168      35.101  33.876  53.941  1.00  0.00           H  
ATOM   2715 HG22 VAL   168      33.950  34.442  52.850  1.00  0.00           H  
ATOM   2716 HG23 VAL   168      35.679  34.249  52.395  1.00  0.00           H  
ATOM   2717  C   VAL   168      35.580  38.446  53.109  1.00  0.00           C  
ATOM   2718  O   VAL   168      34.696  39.290  53.401  1.00  0.00           O  
ATOM   2719  N   ARG   169      36.864  38.690  53.478  1.00  0.00           N  
ATOM   2720  H   ARG   169      37.519  38.029  53.085  1.00  0.00           H  
ATOM   2721  CA  ARG   169      37.364  39.833  54.301  1.00  0.00           C  
ATOM   2722  HA  ARG   169      36.735  39.973  55.180  1.00  0.00           H  
ATOM   2723  CB  ARG   169      38.830  39.509  54.676  1.00  0.00           C  
ATOM   2724  HB2 ARG   169      39.417  39.146  53.832  1.00  0.00           H  
ATOM   2725  HB3 ARG   169      39.353  40.395  55.036  1.00  0.00           H  
ATOM   2726  CG  ARG   169      38.853  38.457  55.779  1.00  0.00           C  
ATOM   2727  HG2 ARG   169      38.362  38.885  56.653  1.00  0.00           H  
ATOM   2728  HG3 ARG   169      38.366  37.542  55.440  1.00  0.00           H  
ATOM   2729  CD  ARG   169      40.299  38.147  56.071  1.00  0.00           C  
ATOM   2730  HD2 ARG   169      40.820  37.677  55.236  1.00  0.00           H  
ATOM   2731  HD3 ARG   169      40.766  39.107  56.293  1.00  0.00           H  
ATOM   2732  NE  ARG   169      40.378  37.376  57.349  1.00  0.00           N  
ATOM   2733  HE  ARG   169      40.358  36.372  57.238  1.00  0.00           H  
ATOM   2734  CZ  ARG   169      40.217  37.790  58.616  1.00  0.00           C  
ATOM   2735  NH1 ARG   169      40.098  36.906  59.526  1.00  0.00           N  
ATOM   2736 HH11 ARG   169      40.269  35.933  59.314  1.00  0.00           H  
ATOM   2737 HH12 ARG   169      40.233  37.289  60.451  1.00  0.00           H  
ATOM   2738  NH2 ARG   169      40.167  39.081  58.900  1.00  0.00           N  
ATOM   2739 HH21 ARG   169      40.094  39.752  58.149  1.00  0.00           H  
ATOM   2740 HH22 ARG   169      39.776  39.502  59.731  1.00  0.00           H  
ATOM   2741  C   ARG   169      37.249  41.131  53.554  1.00  0.00           C  
ATOM   2742  O   ARG   169      37.242  42.142  54.176  1.00  0.00           O  
ATOM   2743  N   TRP   170      37.119  41.101  52.233  1.00  0.00           N  
ATOM   2744  H   TRP   170      37.155  40.242  51.703  1.00  0.00           H  
ATOM   2745  CA  TRP   170      36.917  42.261  51.361  1.00  0.00           C  
ATOM   2746  HA  TRP   170      36.896  43.099  52.057  1.00  0.00           H  
ATOM   2747  CB  TRP   170      37.904  42.397  50.209  1.00  0.00           C  
ATOM   2748  HB2 TRP   170      37.608  41.530  49.619  1.00  0.00           H  
ATOM   2749  HB3 TRP   170      37.704  43.297  49.627  1.00  0.00           H  
ATOM   2750  CG  TRP   170      39.387  42.600  50.496  1.00  0.00           C  
ATOM   2751  CD1 TRP   170      40.099  43.667  50.125  1.00  0.00           C  
ATOM   2752  HD1 TRP   170      39.681  44.627  49.862  1.00  0.00           H  
ATOM   2753  NE1 TRP   170      41.446  43.425  50.364  1.00  0.00           N  
ATOM   2754  HE1 TRP   170      42.200  44.086  50.245  1.00  0.00           H  
ATOM   2755  CE2 TRP   170      41.654  42.167  50.837  1.00  0.00           C  
ATOM   2756  CZ2 TRP   170      42.734  41.468  51.275  1.00  0.00           C  
ATOM   2757  HZ2 TRP   170      43.681  41.987  51.280  1.00  0.00           H  
ATOM   2758  CH2 TRP   170      42.550  40.253  51.944  1.00  0.00           C  
ATOM   2759  HH2 TRP   170      43.446  39.884  52.422  1.00  0.00           H  
ATOM   2760  CZ3 TRP   170      41.304  39.601  51.979  1.00  0.00           C  
ATOM   2761  HZ3 TRP   170      41.210  38.591  52.350  1.00  0.00           H  
ATOM   2762  CE3 TRP   170      40.220  40.325  51.479  1.00  0.00           C  
ATOM   2763  HE3 TRP   170      39.290  39.787  51.589  1.00  0.00           H  
ATOM   2764  CD2 TRP   170      40.324  41.639  51.009  1.00  0.00           C  
ATOM   2765  C   TRP   170      35.497  42.319  50.856  1.00  0.00           C  
ATOM   2766  O   TRP   170      35.148  43.282  50.204  1.00  0.00           O  
ATOM   2767  N   SER   171      34.603  41.300  51.041  1.00  0.00           N  
ATOM   2768  H   SER   171      34.985  40.558  51.611  1.00  0.00           H  
ATOM   2769  CA  SER   171      33.205  41.165  50.515  1.00  0.00           C  
ATOM   2770  HA  SER   171      33.258  41.472  49.470  1.00  0.00           H  
ATOM   2771  CB  SER   171      32.859  39.705  50.476  1.00  0.00           C  
ATOM   2772  HB2 SER   171      32.862  39.392  51.521  1.00  0.00           H  
ATOM   2773  HB3 SER   171      31.857  39.574  50.068  1.00  0.00           H  
ATOM   2774  OG  SER   171      33.754  38.946  49.653  1.00  0.00           O  
ATOM   2775  HG  SER   171      34.645  39.130  49.960  1.00  0.00           H  
ATOM   2776  C   SER   171      32.104  42.016  51.247  1.00  0.00           C  
ATOM   2777  O   SER   171      32.128  41.969  52.438  1.00  0.00           O  
ATOM   2778  N   PRO   172      31.151  42.754  50.622  1.00  0.00           N  
ATOM   2779  CD  PRO   172      31.091  43.032  49.217  1.00  0.00           C  
ATOM   2780  HD2 PRO   172      30.999  42.145  48.590  1.00  0.00           H  
ATOM   2781  HD3 PRO   172      31.940  43.559  48.782  1.00  0.00           H  
ATOM   2782  CG  PRO   172      29.894  43.934  48.985  1.00  0.00           C  
ATOM   2783  HG2 PRO   172      29.109  43.252  48.657  1.00  0.00           H  
ATOM   2784  HG3 PRO   172      30.102  44.646  48.186  1.00  0.00           H  
ATOM   2785  CB  PRO   172      29.422  44.465  50.290  1.00  0.00           C  
ATOM   2786  HB2 PRO   172      28.374  44.767  50.279  1.00  0.00           H  
ATOM   2787  HB3 PRO   172      29.957  45.401  50.447  1.00  0.00           H  
ATOM   2788  CA  PRO   172      29.972  43.426  51.294  1.00  0.00           C  
ATOM   2789  HA  PRO   172      30.182  43.995  52.200  1.00  0.00           H  
ATOM   2790  C   PRO   172      28.766  42.513  51.644  1.00  0.00           C  
ATOM   2791  O   PRO   172      28.650  41.343  51.247  1.00  0.00           O  
ATOM   2792  N   PRO   173      27.797  43.075  52.428  1.00  0.00           N  
ATOM   2793  CD  PRO   173      27.728  44.425  52.915  1.00  0.00           C  
ATOM   2794  HD2 PRO   173      27.359  45.018  52.079  1.00  0.00           H  
ATOM   2795  HD3 PRO   173      28.666  44.785  53.339  1.00  0.00           H  
ATOM   2796  CG  PRO   173      26.714  44.384  54.059  1.00  0.00           C  
ATOM   2797  HG2 PRO   173      26.247  45.347  54.268  1.00  0.00           H  
ATOM   2798  HG3 PRO   173      27.338  44.116  54.912  1.00  0.00           H  
ATOM   2799  CB  PRO   173      25.658  43.311  53.641  1.00  0.00           C  
ATOM   2800  HB2 PRO   173      24.819  43.620  53.018  1.00  0.00           H  
ATOM   2801  HB3 PRO   173      25.278  42.710  54.468  1.00  0.00           H  
ATOM   2802  CA  PRO   173      26.581  42.320  52.852  1.00  0.00           C  
ATOM   2803  HA  PRO   173      26.994  41.531  53.480  1.00  0.00           H  
ATOM   2804  C   PRO   173      25.790  41.623  51.686  1.00  0.00           C  
ATOM   2805  O   PRO   173      25.447  40.421  51.697  1.00  0.00           O  
ATOM   2806  N   GLU   174      25.606  42.386  50.587  1.00  0.00           N  
ATOM   2807  H   GLU   174      25.806  43.374  50.660  1.00  0.00           H  
ATOM   2808  CA  GLU   174      24.751  41.915  49.493  1.00  0.00           C  
ATOM   2809  HA  GLU   174      23.856  41.473  49.931  1.00  0.00           H  
ATOM   2810  CB  GLU   174      24.146  43.119  48.742  1.00  0.00           C  
ATOM   2811  HB2 GLU   174      23.430  42.746  48.010  1.00  0.00           H  
ATOM   2812  HB3 GLU   174      23.676  43.771  49.479  1.00  0.00           H  
ATOM   2813  CG  GLU   174      25.185  43.914  47.872  1.00  0.00           C  
ATOM   2814  HG2 GLU   174      25.715  43.189  47.255  1.00  0.00           H  
ATOM   2815  HG3 GLU   174      24.615  44.603  47.247  1.00  0.00           H  
ATOM   2816  CD  GLU   174      26.126  44.880  48.581  1.00  0.00           C  
ATOM   2817  OE1 GLU   174      25.943  45.186  49.776  1.00  0.00           O  
ATOM   2818  OE2 GLU   174      27.173  45.242  47.911  1.00  0.00           O  
ATOM   2819  C   GLU   174      25.376  40.837  48.592  1.00  0.00           C  
ATOM   2820  O   GLU   174      24.691  39.902  48.086  1.00  0.00           O  
ATOM   2821  N   VAL   175      26.690  40.817  48.390  1.00  0.00           N  
ATOM   2822  H   VAL   175      27.179  41.571  48.850  1.00  0.00           H  
ATOM   2823  CA  VAL   175      27.400  39.701  47.806  1.00  0.00           C  
ATOM   2824  HA  VAL   175      26.837  39.476  46.900  1.00  0.00           H  
ATOM   2825  CB  VAL   175      28.851  40.220  47.473  1.00  0.00           C  
ATOM   2826  HB  VAL   175      29.285  40.680  48.361  1.00  0.00           H  
ATOM   2827  CG1 VAL   175      29.671  39.002  47.084  1.00  0.00           C  
ATOM   2828 HG11 VAL   175      29.176  38.372  46.345  1.00  0.00           H  
ATOM   2829 HG12 VAL   175      30.539  39.396  46.557  1.00  0.00           H  
ATOM   2830 HG13 VAL   175      29.957  38.308  47.874  1.00  0.00           H  
ATOM   2831  CG2 VAL   175      28.778  41.222  46.285  1.00  0.00           C  
ATOM   2832 HG21 VAL   175      28.493  40.680  45.384  1.00  0.00           H  
ATOM   2833 HG22 VAL   175      27.995  41.943  46.518  1.00  0.00           H  
ATOM   2834 HG23 VAL   175      29.796  41.591  46.157  1.00  0.00           H  
ATOM   2835  C   VAL   175      27.225  38.468  48.732  1.00  0.00           C  
ATOM   2836  O   VAL   175      26.885  37.415  48.262  1.00  0.00           O  
ATOM   2837  N   LEU   176      27.442  38.625  49.972  1.00  0.00           N  
ATOM   2838  H   LEU   176      27.341  39.586  50.268  1.00  0.00           H  
ATOM   2839  CA  LEU   176      27.398  37.455  50.901  1.00  0.00           C  
ATOM   2840  HA  LEU   176      28.035  36.681  50.475  1.00  0.00           H  
ATOM   2841  CB  LEU   176      27.988  37.927  52.256  1.00  0.00           C  
ATOM   2842  HB2 LEU   176      27.266  38.615  52.696  1.00  0.00           H  
ATOM   2843  HB3 LEU   176      27.843  37.021  52.845  1.00  0.00           H  
ATOM   2844  CG  LEU   176      29.389  38.485  52.229  1.00  0.00           C  
ATOM   2845  HG  LEU   176      29.551  39.355  51.592  1.00  0.00           H  
ATOM   2846  CD1 LEU   176      29.777  38.787  53.708  1.00  0.00           C  
ATOM   2847 HD11 LEU   176      30.661  39.424  53.667  1.00  0.00           H  
ATOM   2848 HD12 LEU   176      29.079  39.444  54.226  1.00  0.00           H  
ATOM   2849 HD13 LEU   176      29.926  37.886  54.302  1.00  0.00           H  
ATOM   2850  CD2 LEU   176      30.227  37.352  51.683  1.00  0.00           C  
ATOM   2851 HD21 LEU   176      30.289  37.560  50.615  1.00  0.00           H  
ATOM   2852 HD22 LEU   176      31.145  37.462  52.261  1.00  0.00           H  
ATOM   2853 HD23 LEU   176      29.800  36.383  51.944  1.00  0.00           H  
ATOM   2854  C   LEU   176      26.050  36.818  51.096  1.00  0.00           C  
ATOM   2855  O   LEU   176      25.931  35.610  51.436  1.00  0.00           O  
ATOM   2856  N   MET   177      25.006  37.574  50.800  1.00  0.00           N  
ATOM   2857  H   MET   177      25.150  38.514  50.459  1.00  0.00           H  
ATOM   2858  CA  MET   177      23.625  37.111  51.034  1.00  0.00           C  
ATOM   2859  HA  MET   177      23.610  36.127  51.500  1.00  0.00           H  
ATOM   2860  CB  MET   177      22.901  38.009  51.982  1.00  0.00           C  
ATOM   2861  HB2 MET   177      22.848  38.980  51.490  1.00  0.00           H  
ATOM   2862  HB3 MET   177      21.914  37.600  52.196  1.00  0.00           H  
ATOM   2863  CG  MET   177      23.708  38.100  53.290  1.00  0.00           C  
ATOM   2864  HG2 MET   177      23.758  37.114  53.753  1.00  0.00           H  
ATOM   2865  HG3 MET   177      24.702  38.518  53.133  1.00  0.00           H  
ATOM   2866  SD  MET   177      22.797  39.100  54.474  1.00  0.00           S  
ATOM   2867  CE  MET   177      22.656  40.691  53.656  1.00  0.00           C  
ATOM   2868  HE1 MET   177      22.432  41.395  54.457  1.00  0.00           H  
ATOM   2869  HE2 MET   177      23.616  40.938  53.204  1.00  0.00           H  
ATOM   2870  HE3 MET   177      21.920  40.710  52.853  1.00  0.00           H  
ATOM   2871  C   MET   177      22.820  36.837  49.743  1.00  0.00           C  
ATOM   2872  O   MET   177      21.969  35.900  49.764  1.00  0.00           O  
ATOM   2873  N   TYR   178      23.031  37.562  48.629  1.00  0.00           N  
ATOM   2874  H   TYR   178      23.692  38.322  48.693  1.00  0.00           H  
ATOM   2875  CA  TYR   178      22.190  37.594  47.421  1.00  0.00           C  
ATOM   2876  HA  TYR   178      21.533  36.724  47.406  1.00  0.00           H  
ATOM   2877  CB  TYR   178      21.394  38.907  47.406  1.00  0.00           C  
ATOM   2878  HB2 TYR   178      22.067  39.710  47.104  1.00  0.00           H  
ATOM   2879  HB3 TYR   178      20.671  38.805  46.597  1.00  0.00           H  
ATOM   2880  CG  TYR   178      20.715  39.257  48.648  1.00  0.00           C  
ATOM   2881  CD1 TYR   178      21.163  40.368  49.428  1.00  0.00           C  
ATOM   2882  HD1 TYR   178      21.984  40.954  49.041  1.00  0.00           H  
ATOM   2883  CE1 TYR   178      20.553  40.653  50.660  1.00  0.00           C  
ATOM   2884  HE1 TYR   178      20.998  41.366  51.338  1.00  0.00           H  
ATOM   2885  CZ  TYR   178      19.565  39.722  51.101  1.00  0.00           C  
ATOM   2886  OH  TYR   178      18.858  40.021  52.275  1.00  0.00           O  
ATOM   2887  HH  TYR   178      19.059  40.884  52.646  1.00  0.00           H  
ATOM   2888  CE2 TYR   178      19.201  38.544  50.396  1.00  0.00           C  
ATOM   2889  HE2 TYR   178      18.632  37.848  50.995  1.00  0.00           H  
ATOM   2890  CD2 TYR   178      19.730  38.329  49.132  1.00  0.00           C  
ATOM   2891  HD2 TYR   178      19.446  37.526  48.469  1.00  0.00           H  
ATOM   2892  C   TYR   178      23.091  37.521  46.148  1.00  0.00           C  
ATOM   2893  O   TYR   178      22.669  37.614  44.982  1.00  0.00           O  
ATOM   2894  N   SER   179      24.401  37.403  46.368  1.00  0.00           N  
ATOM   2895  H   SER   179      24.759  37.339  47.311  1.00  0.00           H  
ATOM   2896  CA  SER   179      25.507  37.349  45.340  1.00  0.00           C  
ATOM   2897  HA  SER   179      26.435  37.373  45.912  1.00  0.00           H  
ATOM   2898  CB  SER   179      25.512  36.049  44.473  1.00  0.00           C  
ATOM   2899  HB2 SER   179      24.607  35.945  43.873  1.00  0.00           H  
ATOM   2900  HB3 SER   179      26.404  36.002  43.848  1.00  0.00           H  
ATOM   2901  OG  SER   179      25.568  34.974  45.385  1.00  0.00           O  
ATOM   2902  HG  SER   179      24.655  34.965  45.680  1.00  0.00           H  
ATOM   2903  C   SER   179      25.391  38.565  44.366  1.00  0.00           C  
ATOM   2904  O   SER   179      25.584  38.437  43.162  1.00  0.00           O  
ATOM   2905  N   LYS   180      25.002  39.816  44.865  1.00  0.00           N  
ATOM   2906  H   LYS   180      24.869  39.852  45.866  1.00  0.00           H  
ATOM   2907  CA  LYS   180      24.552  40.894  44.128  1.00  0.00           C  
ATOM   2908  HA  LYS   180      24.310  40.546  43.124  1.00  0.00           H  
ATOM   2909  CB  LYS   180      23.227  41.415  44.771  1.00  0.00           C  
ATOM   2910  HB2 LYS   180      22.558  40.570  44.932  1.00  0.00           H  
ATOM   2911  HB3 LYS   180      23.445  41.865  45.740  1.00  0.00           H  
ATOM   2912  CG  LYS   180      22.404  42.393  43.813  1.00  0.00           C  
ATOM   2913  HG2 LYS   180      23.011  43.296  43.752  1.00  0.00           H  
ATOM   2914  HG3 LYS   180      22.219  41.871  42.874  1.00  0.00           H  
ATOM   2915  CD  LYS   180      21.026  42.765  44.526  1.00  0.00           C  
ATOM   2916  HD2 LYS   180      20.526  41.806  44.666  1.00  0.00           H  
ATOM   2917  HD3 LYS   180      21.327  43.184  45.486  1.00  0.00           H  
ATOM   2918  CE  LYS   180      20.122  43.713  43.701  1.00  0.00           C  
ATOM   2919  HE2 LYS   180      20.022  43.398  42.662  1.00  0.00           H  
ATOM   2920  HE3 LYS   180      19.138  43.873  44.142  1.00  0.00           H  
ATOM   2921  NZ  LYS   180      20.780  45.028  43.728  1.00  0.00           N  
ATOM   2922  HZ1 LYS   180      21.565  45.115  43.098  1.00  0.00           H  
ATOM   2923  HZ2 LYS   180      20.121  45.730  43.423  1.00  0.00           H  
ATOM   2924  HZ3 LYS   180      21.110  45.184  44.670  1.00  0.00           H  
ATOM   2925  C   LYS   180      25.627  41.963  44.024  1.00  0.00           C  
ATOM   2926  O   LYS   180      25.578  42.978  44.781  1.00  0.00           O  
ATOM   2927  N   PHE   181      26.570  41.733  43.109  1.00  0.00           N  
ATOM   2928  H   PHE   181      26.390  41.001  42.437  1.00  0.00           H  
ATOM   2929  CA  PHE   181      27.526  42.704  42.646  1.00  0.00           C  
ATOM   2930  HA  PHE   181      28.087  43.071  43.507  1.00  0.00           H  
ATOM   2931  CB  PHE   181      28.588  41.925  41.765  1.00  0.00           C  
ATOM   2932  HB2 PHE   181      28.164  41.774  40.772  1.00  0.00           H  
ATOM   2933  HB3 PHE   181      29.464  42.566  41.675  1.00  0.00           H  
ATOM   2934  CG  PHE   181      29.129  40.609  42.330  1.00  0.00           C  
ATOM   2935  CD1 PHE   181      28.381  39.427  42.054  1.00  0.00           C  
ATOM   2936  HD1 PHE   181      27.506  39.498  41.425  1.00  0.00           H  
ATOM   2937  CE1 PHE   181      28.755  38.146  42.572  1.00  0.00           C  
ATOM   2938  HE1 PHE   181      28.222  37.220  42.414  1.00  0.00           H  
ATOM   2939  CZ  PHE   181      29.863  38.147  43.430  1.00  0.00           C  
ATOM   2940  HZ  PHE   181      30.122  37.241  43.957  1.00  0.00           H  
ATOM   2941  CE2 PHE   181      30.490  39.263  43.792  1.00  0.00           C  
ATOM   2942  HE2 PHE   181      31.311  39.304  44.492  1.00  0.00           H  
ATOM   2943  CD2 PHE   181      30.215  40.482  43.135  1.00  0.00           C  
ATOM   2944  HD2 PHE   181      30.752  41.392  43.356  1.00  0.00           H  
ATOM   2945  C   PHE   181      26.920  43.808  41.716  1.00  0.00           C  
ATOM   2946  O   PHE   181      26.005  43.563  40.933  1.00  0.00           O  
ATOM   2947  N   SER   182      27.529  45.007  41.893  1.00  0.00           N  
ATOM   2948  H   SER   182      28.223  45.090  42.623  1.00  0.00           H  
ATOM   2949  CA  SER   182      27.207  46.199  41.172  1.00  0.00           C  
ATOM   2950  HA  SER   182      26.901  45.876  40.177  1.00  0.00           H  
ATOM   2951  CB  SER   182      25.939  46.901  41.777  1.00  0.00           C  
ATOM   2952  HB2 SER   182      25.729  47.763  41.144  1.00  0.00           H  
ATOM   2953  HB3 SER   182      25.079  46.235  41.857  1.00  0.00           H  
ATOM   2954  OG  SER   182      26.153  47.449  43.023  1.00  0.00           O  
ATOM   2955  HG  SER   182      26.111  46.722  43.649  1.00  0.00           H  
ATOM   2956  C   SER   182      28.435  47.155  41.271  1.00  0.00           C  
ATOM   2957  O   SER   182      29.491  46.772  41.843  1.00  0.00           O  
ATOM   2958  N   SER   183      28.396  48.383  40.677  1.00  0.00           N  
ATOM   2959  H   SER   183      27.513  48.747  40.348  1.00  0.00           H  
ATOM   2960  CA  SER   183      29.432  49.353  40.909  1.00  0.00           C  
ATOM   2961  HA  SER   183      30.369  48.890  40.600  1.00  0.00           H  
ATOM   2962  CB  SER   183      29.266  50.715  40.241  1.00  0.00           C  
ATOM   2963  HB2 SER   183      30.171  51.297  40.422  1.00  0.00           H  
ATOM   2964  HB3 SER   183      29.254  50.575  39.160  1.00  0.00           H  
ATOM   2965  OG  SER   183      28.015  51.341  40.632  1.00  0.00           O  
ATOM   2966  HG  SER   183      27.267  50.907  40.216  1.00  0.00           H  
ATOM   2967  C   SER   183      29.590  49.541  42.397  1.00  0.00           C  
ATOM   2968  O   SER   183      30.708  49.542  42.907  1.00  0.00           O  
ATOM   2969  N   LYS   184      28.479  49.628  43.119  1.00  0.00           N  
ATOM   2970  H   LYS   184      27.598  49.590  42.628  1.00  0.00           H  
ATOM   2971  CA  LYS   184      28.452  49.833  44.654  1.00  0.00           C  
ATOM   2972  HA  LYS   184      29.124  50.671  44.840  1.00  0.00           H  
ATOM   2973  CB  LYS   184      27.072  50.188  45.194  1.00  0.00           C  
ATOM   2974  HB2 LYS   184      26.484  49.284  45.038  1.00  0.00           H  
ATOM   2975  HB3 LYS   184      27.039  50.196  46.284  1.00  0.00           H  
ATOM   2976  CG  LYS   184      26.349  51.384  44.550  1.00  0.00           C  
ATOM   2977  HG2 LYS   184      26.010  51.058  43.567  1.00  0.00           H  
ATOM   2978  HG3 LYS   184      25.474  51.661  45.137  1.00  0.00           H  
ATOM   2979  CD  LYS   184      27.302  52.572  44.465  1.00  0.00           C  
ATOM   2980  HD2 LYS   184      27.813  52.581  45.428  1.00  0.00           H  
ATOM   2981  HD3 LYS   184      28.064  52.428  43.698  1.00  0.00           H  
ATOM   2982  CE  LYS   184      26.533  53.864  43.993  1.00  0.00           C  
ATOM   2983  HE2 LYS   184      27.356  54.503  43.671  1.00  0.00           H  
ATOM   2984  HE3 LYS   184      25.917  53.488  43.176  1.00  0.00           H  
ATOM   2985  NZ  LYS   184      25.738  54.510  45.078  1.00  0.00           N  
ATOM   2986  HZ1 LYS   184      25.170  55.311  44.840  1.00  0.00           H  
ATOM   2987  HZ2 LYS   184      25.071  53.858  45.466  1.00  0.00           H  
ATOM   2988  HZ3 LYS   184      26.404  54.762  45.794  1.00  0.00           H  
ATOM   2989  C   LYS   184      29.098  48.717  45.525  1.00  0.00           C  
ATOM   2990  O   LYS   184      29.469  48.965  46.662  1.00  0.00           O  
ATOM   2991  N   SER   185      29.364  47.549  44.927  1.00  0.00           N  
ATOM   2992  H   SER   185      29.266  47.483  43.924  1.00  0.00           H  
ATOM   2993  CA  SER   185      30.084  46.460  45.673  1.00  0.00           C  
ATOM   2994  HA  SER   185      29.821  46.595  46.722  1.00  0.00           H  
ATOM   2995  CB  SER   185      29.558  45.015  45.375  1.00  0.00           C  
ATOM   2996  HB2 SER   185      30.064  44.309  46.034  1.00  0.00           H  
ATOM   2997  HB3 SER   185      28.477  45.034  45.517  1.00  0.00           H  
ATOM   2998  OG  SER   185      29.752  44.634  44.019  1.00  0.00           O  
ATOM   2999  HG  SER   185      30.695  44.465  43.967  1.00  0.00           H  
ATOM   3000  C   SER   185      31.584  46.582  45.567  1.00  0.00           C  
ATOM   3001  O   SER   185      32.329  46.419  46.511  1.00  0.00           O  
ATOM   3002  N   ASP   186      32.035  46.918  44.351  1.00  0.00           N  
ATOM   3003  H   ASP   186      31.415  46.978  43.555  1.00  0.00           H  
ATOM   3004  CA  ASP   186      33.425  47.464  44.135  1.00  0.00           C  
ATOM   3005  HA  ASP   186      34.195  46.796  44.522  1.00  0.00           H  
ATOM   3006  CB  ASP   186      33.721  47.629  42.572  1.00  0.00           C  
ATOM   3007  HB2 ASP   186      32.998  48.292  42.097  1.00  0.00           H  
ATOM   3008  HB3 ASP   186      34.699  48.105  42.502  1.00  0.00           H  
ATOM   3009  CG  ASP   186      33.903  46.399  41.744  1.00  0.00           C  
ATOM   3010  OD1 ASP   186      33.957  45.309  42.311  1.00  0.00           O  
ATOM   3011  OD2 ASP   186      34.109  46.479  40.463  1.00  0.00           O  
ATOM   3012  C   ASP   186      33.823  48.719  44.840  1.00  0.00           C  
ATOM   3013  O   ASP   186      34.959  48.914  45.331  1.00  0.00           O  
ATOM   3014  N   ILE   187      32.865  49.599  45.101  1.00  0.00           N  
ATOM   3015  H   ILE   187      31.979  49.376  44.670  1.00  0.00           H  
ATOM   3016  CA  ILE   187      32.993  50.722  46.041  1.00  0.00           C  
ATOM   3017  HA  ILE   187      33.753  51.420  45.689  1.00  0.00           H  
ATOM   3018  CB  ILE   187      31.703  51.522  46.058  1.00  0.00           C  
ATOM   3019  HB  ILE   187      30.887  50.802  46.117  1.00  0.00           H  
ATOM   3020  CG2 ILE   187      31.626  52.393  47.273  1.00  0.00           C  
ATOM   3021 HG21 ILE   187      32.505  53.036  47.239  1.00  0.00           H  
ATOM   3022 HG22 ILE   187      30.792  53.076  47.110  1.00  0.00           H  
ATOM   3023 HG23 ILE   187      31.549  51.857  48.219  1.00  0.00           H  
ATOM   3024  CG1 ILE   187      31.391  52.337  44.745  1.00  0.00           C  
ATOM   3025 HG12 ILE   187      31.734  51.672  43.953  1.00  0.00           H  
ATOM   3026 HG13 ILE   187      30.315  52.498  44.688  1.00  0.00           H  
ATOM   3027  CD1 ILE   187      32.218  53.676  44.590  1.00  0.00           C  
ATOM   3028 HD11 ILE   187      33.286  53.519  44.740  1.00  0.00           H  
ATOM   3029 HD12 ILE   187      32.118  53.834  43.516  1.00  0.00           H  
ATOM   3030 HD13 ILE   187      31.897  54.527  45.192  1.00  0.00           H  
ATOM   3031  C   ILE   187      33.317  50.216  47.455  1.00  0.00           C  
ATOM   3032  O   ILE   187      34.086  50.942  48.134  1.00  0.00           O  
ATOM   3033  N   TRP   188      32.716  49.138  47.939  1.00  0.00           N  
ATOM   3034  H   TRP   188      32.179  48.482  47.389  1.00  0.00           H  
ATOM   3035  CA  TRP   188      33.132  48.678  49.229  1.00  0.00           C  
ATOM   3036  HA  TRP   188      33.277  49.379  50.051  1.00  0.00           H  
ATOM   3037  CB  TRP   188      32.071  47.608  49.691  1.00  0.00           C  
ATOM   3038  HB2 TRP   188      31.206  48.158  50.061  1.00  0.00           H  
ATOM   3039  HB3 TRP   188      31.807  46.982  48.838  1.00  0.00           H  
ATOM   3040  CG  TRP   188      32.389  46.679  50.881  1.00  0.00           C  
ATOM   3041  CD1 TRP   188      33.350  45.774  50.910  1.00  0.00           C  
ATOM   3042  HD1 TRP   188      33.976  45.577  50.053  1.00  0.00           H  
ATOM   3043  NE1 TRP   188      33.378  45.122  52.080  1.00  0.00           N  
ATOM   3044  HE1 TRP   188      34.081  44.455  52.365  1.00  0.00           H  
ATOM   3045  CE2 TRP   188      32.407  45.598  52.997  1.00  0.00           C  
ATOM   3046  CZ2 TRP   188      31.911  45.269  54.320  1.00  0.00           C  
ATOM   3047  HZ2 TRP   188      32.373  44.486  54.902  1.00  0.00           H  
ATOM   3048  CH2 TRP   188      30.799  45.906  54.878  1.00  0.00           C  
ATOM   3049  HH2 TRP   188      30.283  45.615  55.780  1.00  0.00           H  
ATOM   3050  CZ3 TRP   188      30.192  46.911  54.058  1.00  0.00           C  
ATOM   3051  HZ3 TRP   188      29.358  47.450  54.482  1.00  0.00           H  
ATOM   3052  CE3 TRP   188      30.696  47.347  52.788  1.00  0.00           C  
ATOM   3053  HE3 TRP   188      30.206  48.119  52.213  1.00  0.00           H  
ATOM   3054  CD2 TRP   188      31.781  46.661  52.198  1.00  0.00           C  
ATOM   3055  C   TRP   188      34.524  47.991  49.175  1.00  0.00           C  
ATOM   3056  O   TRP   188      35.357  48.290  50.061  1.00  0.00           O  
ATOM   3057  N   ALA   189      34.844  47.255  48.112  1.00  0.00           N  
ATOM   3058  H   ALA   189      34.150  46.900  47.469  1.00  0.00           H  
ATOM   3059  CA  ALA   189      36.237  46.653  48.025  1.00  0.00           C  
ATOM   3060  HA  ALA   189      36.486  46.342  49.039  1.00  0.00           H  
ATOM   3061  CB  ALA   189      36.308  45.551  46.969  1.00  0.00           C  
ATOM   3062  HB1 ALA   189      35.559  44.792  47.192  1.00  0.00           H  
ATOM   3063  HB2 ALA   189      35.991  46.022  46.038  1.00  0.00           H  
ATOM   3064  HB3 ALA   189      37.373  45.322  47.023  1.00  0.00           H  
ATOM   3065  C   ALA   189      37.248  47.754  47.847  1.00  0.00           C  
ATOM   3066  O   ALA   189      38.253  47.679  48.493  1.00  0.00           O  
ATOM   3067  N   PHE   190      37.021  48.883  47.074  1.00  0.00           N  
ATOM   3068  H   PHE   190      36.184  48.824  46.512  1.00  0.00           H  
ATOM   3069  CA  PHE   190      37.898  50.029  47.046  1.00  0.00           C  
ATOM   3070  HA  PHE   190      38.903  49.804  46.688  1.00  0.00           H  
ATOM   3071  CB  PHE   190      37.269  51.153  46.162  1.00  0.00           C  
ATOM   3072  HB2 PHE   190      37.375  50.802  45.135  1.00  0.00           H  
ATOM   3073  HB3 PHE   190      36.232  51.380  46.413  1.00  0.00           H  
ATOM   3074  CG  PHE   190      38.112  52.464  46.320  1.00  0.00           C  
ATOM   3075  CD1 PHE   190      39.385  52.482  45.724  1.00  0.00           C  
ATOM   3076  HD1 PHE   190      39.781  51.601  45.240  1.00  0.00           H  
ATOM   3077  CE1 PHE   190      40.118  53.651  45.888  1.00  0.00           C  
ATOM   3078  HE1 PHE   190      41.119  53.749  45.495  1.00  0.00           H  
ATOM   3079  CZ  PHE   190      39.581  54.782  46.507  1.00  0.00           C  
ATOM   3080  HZ  PHE   190      40.144  55.702  46.553  1.00  0.00           H  
ATOM   3081  CE2 PHE   190      38.251  54.773  46.931  1.00  0.00           C  
ATOM   3082  HE2 PHE   190      37.810  55.594  47.477  1.00  0.00           H  
ATOM   3083  CD2 PHE   190      37.473  53.625  46.817  1.00  0.00           C  
ATOM   3084  HD2 PHE   190      36.484  53.620  47.250  1.00  0.00           H  
ATOM   3085  C   PHE   190      38.082  50.582  48.432  1.00  0.00           C  
ATOM   3086  O   PHE   190      39.218  50.826  48.850  1.00  0.00           O  
ATOM   3087  N   GLY   191      37.012  50.749  49.257  1.00  0.00           N  
ATOM   3088  H   GLY   191      36.114  50.672  48.800  1.00  0.00           H  
ATOM   3089  CA  GLY   191      37.062  51.301  50.627  1.00  0.00           C  
ATOM   3090  HA2 GLY   191      37.620  52.237  50.658  1.00  0.00           H  
ATOM   3091  HA3 GLY   191      36.082  51.455  51.080  1.00  0.00           H  
ATOM   3092  C   GLY   191      37.863  50.348  51.445  1.00  0.00           C  
ATOM   3093  O   GLY   191      38.699  50.792  52.273  1.00  0.00           O  
ATOM   3094  N   VAL   192      37.814  49.048  51.299  1.00  0.00           N  
ATOM   3095  H   VAL   192      37.183  48.617  50.638  1.00  0.00           H  
ATOM   3096  CA  VAL   192      38.731  48.087  52.087  1.00  0.00           C  
ATOM   3097  HA  VAL   192      38.699  48.420  53.124  1.00  0.00           H  
ATOM   3098  CB  VAL   192      38.033  46.676  51.977  1.00  0.00           C  
ATOM   3099  HB  VAL   192      37.941  46.406  50.925  1.00  0.00           H  
ATOM   3100  CG1 VAL   192      38.795  45.533  52.693  1.00  0.00           C  
ATOM   3101 HG11 VAL   192      38.918  45.855  53.727  1.00  0.00           H  
ATOM   3102 HG12 VAL   192      38.290  44.577  52.561  1.00  0.00           H  
ATOM   3103 HG13 VAL   192      39.833  45.445  52.373  1.00  0.00           H  
ATOM   3104  CG2 VAL   192      36.662  46.669  52.656  1.00  0.00           C  
ATOM   3105 HG21 VAL   192      36.205  45.681  52.598  1.00  0.00           H  
ATOM   3106 HG22 VAL   192      36.610  47.015  53.689  1.00  0.00           H  
ATOM   3107 HG23 VAL   192      36.082  47.371  52.057  1.00  0.00           H  
ATOM   3108  C   VAL   192      40.176  48.065  51.558  1.00  0.00           C  
ATOM   3109  O   VAL   192      41.105  47.828  52.318  1.00  0.00           O  
ATOM   3110  N   LEU   193      40.399  48.391  50.254  1.00  0.00           N  
ATOM   3111  H   LEU   193      39.549  48.499  49.719  1.00  0.00           H  
ATOM   3112  CA  LEU   193      41.729  48.701  49.735  1.00  0.00           C  
ATOM   3113  HA  LEU   193      42.419  47.973  50.160  1.00  0.00           H  
ATOM   3114  CB  LEU   193      41.724  48.581  48.197  1.00  0.00           C  
ATOM   3115  HB2 LEU   193      41.573  47.526  47.969  1.00  0.00           H  
ATOM   3116  HB3 LEU   193      40.905  49.199  47.829  1.00  0.00           H  
ATOM   3117  CG  LEU   193      43.013  48.884  47.427  1.00  0.00           C  
ATOM   3118  HG  LEU   193      43.062  49.972  47.466  1.00  0.00           H  
ATOM   3119  CD1 LEU   193      44.258  48.261  47.923  1.00  0.00           C  
ATOM   3120 HD11 LEU   193      45.034  48.546  47.212  1.00  0.00           H  
ATOM   3121 HD12 LEU   193      44.473  48.480  48.969  1.00  0.00           H  
ATOM   3122 HD13 LEU   193      44.113  47.181  47.882  1.00  0.00           H  
ATOM   3123  CD2 LEU   193      42.670  48.556  45.977  1.00  0.00           C  
ATOM   3124 HD21 LEU   193      42.587  47.475  45.861  1.00  0.00           H  
ATOM   3125 HD22 LEU   193      41.752  49.064  45.681  1.00  0.00           H  
ATOM   3126 HD23 LEU   193      43.448  48.988  45.347  1.00  0.00           H  
ATOM   3127  C   LEU   193      42.317  50.035  50.195  1.00  0.00           C  
ATOM   3128  O   LEU   193      43.548  50.128  50.449  1.00  0.00           O  
ATOM   3129  N   MET   194      41.542  51.061  50.579  1.00  0.00           N  
ATOM   3130  H   MET   194      40.543  50.990  50.449  1.00  0.00           H  
ATOM   3131  CA  MET   194      42.029  52.249  51.363  1.00  0.00           C  
ATOM   3132  HA  MET   194      42.944  52.619  50.900  1.00  0.00           H  
ATOM   3133  CB  MET   194      41.006  53.423  51.362  1.00  0.00           C  
ATOM   3134  HB2 MET   194      40.133  53.145  51.951  1.00  0.00           H  
ATOM   3135  HB3 MET   194      41.537  54.218  51.884  1.00  0.00           H  
ATOM   3136  CG  MET   194      40.572  53.942  49.929  1.00  0.00           C  
ATOM   3137  HG2 MET   194      41.416  54.253  49.314  1.00  0.00           H  
ATOM   3138  HG3 MET   194      40.067  53.140  49.391  1.00  0.00           H  
ATOM   3139  SD  MET   194      39.351  55.231  50.031  1.00  0.00           S  
ATOM   3140  CE  MET   194      40.351  56.473  50.938  1.00  0.00           C  
ATOM   3141  HE1 MET   194      39.887  57.426  50.685  1.00  0.00           H  
ATOM   3142  HE2 MET   194      40.318  56.222  51.999  1.00  0.00           H  
ATOM   3143  HE3 MET   194      41.353  56.416  50.514  1.00  0.00           H  
ATOM   3144  C   MET   194      42.355  51.787  52.800  1.00  0.00           C  
ATOM   3145  O   MET   194      43.342  52.264  53.318  1.00  0.00           O  
ATOM   3146  N   TRP   195      41.607  50.864  53.330  1.00  0.00           N  
ATOM   3147  H   TRP   195      40.654  50.694  53.041  1.00  0.00           H  
ATOM   3148  CA  TRP   195      41.972  50.431  54.696  1.00  0.00           C  
ATOM   3149  HA  TRP   195      42.162  51.248  55.393  1.00  0.00           H  
ATOM   3150  CB  TRP   195      40.830  49.524  55.259  1.00  0.00           C  
ATOM   3151  HB2 TRP   195      39.903  50.040  55.011  1.00  0.00           H  
ATOM   3152  HB3 TRP   195      40.768  48.620  54.653  1.00  0.00           H  
ATOM   3153  CG  TRP   195      40.733  49.187  56.658  1.00  0.00           C  
ATOM   3154  CD1 TRP   195      39.911  49.734  57.534  1.00  0.00           C  
ATOM   3155  HD1 TRP   195      39.143  50.434  57.240  1.00  0.00           H  
ATOM   3156  NE1 TRP   195      40.118  49.255  58.792  1.00  0.00           N  
ATOM   3157  HE1 TRP   195      39.632  49.521  59.637  1.00  0.00           H  
ATOM   3158  CE2 TRP   195      41.215  48.414  58.848  1.00  0.00           C  
ATOM   3159  CZ2 TRP   195      41.812  47.784  59.884  1.00  0.00           C  
ATOM   3160  HZ2 TRP   195      41.586  48.087  60.896  1.00  0.00           H  
ATOM   3161  CH2 TRP   195      42.758  46.767  59.570  1.00  0.00           C  
ATOM   3162  HH2 TRP   195      43.192  46.170  60.358  1.00  0.00           H  
ATOM   3163  CZ3 TRP   195      43.043  46.456  58.216  1.00  0.00           C  
ATOM   3164  HZ3 TRP   195      43.761  45.697  57.942  1.00  0.00           H  
ATOM   3165  CE3 TRP   195      42.472  47.278  57.179  1.00  0.00           C  
ATOM   3166  HE3 TRP   195      42.842  47.063  56.187  1.00  0.00           H  
ATOM   3167  CD2 TRP   195      41.523  48.279  57.483  1.00  0.00           C  
ATOM   3168  C   TRP   195      43.274  49.647  54.666  1.00  0.00           C  
ATOM   3169  O   TRP   195      44.142  49.861  55.494  1.00  0.00           O  
ATOM   3170  N   GLU   196      43.450  48.818  53.584  1.00  0.00           N  
ATOM   3171  H   GLU   196      42.643  48.626  53.007  1.00  0.00           H  
ATOM   3172  CA  GLU   196      44.602  47.867  53.325  1.00  0.00           C  
ATOM   3173  HA  GLU   196      44.748  47.270  54.225  1.00  0.00           H  
ATOM   3174  CB  GLU   196      44.250  46.956  52.173  1.00  0.00           C  
ATOM   3175  HB2 GLU   196      43.322  46.475  52.482  1.00  0.00           H  
ATOM   3176  HB3 GLU   196      44.033  47.489  51.248  1.00  0.00           H  
ATOM   3177  CG  GLU   196      45.287  45.856  51.890  1.00  0.00           C  
ATOM   3178  HG2 GLU   196      46.220  46.310  51.555  1.00  0.00           H  
ATOM   3179  HG3 GLU   196      45.476  45.414  52.869  1.00  0.00           H  
ATOM   3180  CD  GLU   196      44.814  44.835  50.795  1.00  0.00           C  
ATOM   3181  OE1 GLU   196      45.367  43.714  50.792  1.00  0.00           O  
ATOM   3182  OE2 GLU   196      43.805  45.014  50.030  1.00  0.00           O  
ATOM   3183  C   GLU   196      45.903  48.771  53.240  1.00  0.00           C  
ATOM   3184  O   GLU   196      46.882  48.409  53.928  1.00  0.00           O  
ATOM   3185  N   ILE   197      45.896  49.787  52.379  1.00  0.00           N  
ATOM   3186  H   ILE   197      45.018  49.890  51.890  1.00  0.00           H  
ATOM   3187  CA  ILE   197      46.983  50.739  52.140  1.00  0.00           C  
ATOM   3188  HA  ILE   197      47.897  50.167  51.977  1.00  0.00           H  
ATOM   3189  CB  ILE   197      46.699  51.646  50.892  1.00  0.00           C  
ATOM   3190  HB  ILE   197      45.623  51.816  50.868  1.00  0.00           H  
ATOM   3191  CG2 ILE   197      47.341  53.037  51.017  1.00  0.00           C  
ATOM   3192 HG21 ILE   197      48.348  52.857  51.391  1.00  0.00           H  
ATOM   3193 HG22 ILE   197      47.208  53.560  50.069  1.00  0.00           H  
ATOM   3194 HG23 ILE   197      46.804  53.637  51.751  1.00  0.00           H  
ATOM   3195  CG1 ILE   197      47.132  51.007  49.585  1.00  0.00           C  
ATOM   3196 HG12 ILE   197      48.187  51.168  49.367  1.00  0.00           H  
ATOM   3197 HG13 ILE   197      47.016  49.930  49.705  1.00  0.00           H  
ATOM   3198  CD1 ILE   197      46.209  51.500  48.428  1.00  0.00           C  
ATOM   3199 HD11 ILE   197      46.491  52.503  48.107  1.00  0.00           H  
ATOM   3200 HD12 ILE   197      46.332  50.847  47.564  1.00  0.00           H  
ATOM   3201 HD13 ILE   197      45.162  51.543  48.729  1.00  0.00           H  
ATOM   3202  C   ILE   197      47.403  51.442  53.432  1.00  0.00           C  
ATOM   3203  O   ILE   197      48.600  51.442  53.772  1.00  0.00           O  
ATOM   3204  N   TYR   198      46.439  51.995  54.155  1.00  0.00           N  
ATOM   3205  H   TYR   198      45.521  52.010  53.734  1.00  0.00           H  
ATOM   3206  CA  TYR   198      46.605  52.479  55.605  1.00  0.00           C  
ATOM   3207  HA  TYR   198      47.559  52.999  55.687  1.00  0.00           H  
ATOM   3208  CB  TYR   198      45.625  53.578  55.900  1.00  0.00           C  
ATOM   3209  HB2 TYR   198      44.627  53.225  55.638  1.00  0.00           H  
ATOM   3210  HB3 TYR   198      45.740  53.730  56.973  1.00  0.00           H  
ATOM   3211  CG  TYR   198      45.966  54.882  55.166  1.00  0.00           C  
ATOM   3212  CD1 TYR   198      45.286  55.164  53.949  1.00  0.00           C  
ATOM   3213  HD1 TYR   198      44.630  54.431  53.505  1.00  0.00           H  
ATOM   3214  CE1 TYR   198      45.469  56.386  53.324  1.00  0.00           C  
ATOM   3215  HE1 TYR   198      45.029  56.568  52.355  1.00  0.00           H  
ATOM   3216  CZ  TYR   198      46.400  57.287  53.833  1.00  0.00           C  
ATOM   3217  OH  TYR   198      46.566  58.475  53.221  1.00  0.00           O  
ATOM   3218  HH  TYR   198      47.333  58.972  53.515  1.00  0.00           H  
ATOM   3219  CE2 TYR   198      47.189  57.021  54.978  1.00  0.00           C  
ATOM   3220  HE2 TYR   198      47.724  57.819  55.470  1.00  0.00           H  
ATOM   3221  CD2 TYR   198      46.900  55.809  55.689  1.00  0.00           C  
ATOM   3222  HD2 TYR   198      47.495  55.612  56.568  1.00  0.00           H  
ATOM   3223  C   TYR   198      46.666  51.351  56.663  1.00  0.00           C  
ATOM   3224  O   TYR   198      46.696  51.637  57.856  1.00  0.00           O  
ATOM   3225  N   SER   199      46.926  50.126  56.302  1.00  0.00           N  
ATOM   3226  H   SER   199      46.844  49.887  55.324  1.00  0.00           H  
ATOM   3227  CA  SER   199      47.326  49.048  57.177  1.00  0.00           C  
ATOM   3228  HA  SER   199      47.660  49.573  58.072  1.00  0.00           H  
ATOM   3229  CB  SER   199      46.202  48.192  57.607  1.00  0.00           C  
ATOM   3230  HB2 SER   199      45.773  47.716  56.725  1.00  0.00           H  
ATOM   3231  HB3 SER   199      46.568  47.402  58.263  1.00  0.00           H  
ATOM   3232  OG  SER   199      45.242  48.848  58.366  1.00  0.00           O  
ATOM   3233  HG  SER   199      44.656  49.273  57.735  1.00  0.00           H  
ATOM   3234  C   SER   199      48.582  48.273  56.748  1.00  0.00           C  
ATOM   3235  O   SER   199      48.942  47.248  57.313  1.00  0.00           O  
ATOM   3236  N   LEU   200      49.227  48.792  55.747  1.00  0.00           N  
ATOM   3237  H   LEU   200      48.849  49.671  55.424  1.00  0.00           H  
ATOM   3238  CA  LEU   200      50.483  48.259  55.147  1.00  0.00           C  
ATOM   3239  HA  LEU   200      50.504  48.785  54.193  1.00  0.00           H  
ATOM   3240  CB  LEU   200      51.760  48.752  55.879  1.00  0.00           C  
ATOM   3241  HB2 LEU   200      51.673  48.287  56.861  1.00  0.00           H  
ATOM   3242  HB3 LEU   200      52.646  48.332  55.402  1.00  0.00           H  
ATOM   3243  CG  LEU   200      51.908  50.226  56.248  1.00  0.00           C  
ATOM   3244  HG  LEU   200      51.016  50.537  56.791  1.00  0.00           H  
ATOM   3245  CD1 LEU   200      53.177  50.310  57.132  1.00  0.00           C  
ATOM   3246 HD11 LEU   200      53.359  51.359  57.366  1.00  0.00           H  
ATOM   3247 HD12 LEU   200      53.020  49.806  58.085  1.00  0.00           H  
ATOM   3248 HD13 LEU   200      53.967  49.764  56.618  1.00  0.00           H  
ATOM   3249  CD2 LEU   200      52.123  51.015  54.929  1.00  0.00           C  
ATOM   3250 HD21 LEU   200      52.237  52.078  55.141  1.00  0.00           H  
ATOM   3251 HD22 LEU   200      53.093  50.750  54.509  1.00  0.00           H  
ATOM   3252 HD23 LEU   200      51.322  50.782  54.227  1.00  0.00           H  
ATOM   3253  C   LEU   200      50.349  46.735  54.936  1.00  0.00           C  
ATOM   3254  O   LEU   200      51.150  45.900  55.346  1.00  0.00           O  
ATOM   3255  N   GLY   201      49.275  46.412  54.253  1.00  0.00           N  
ATOM   3256  H   GLY   201      48.568  47.115  54.092  1.00  0.00           H  
ATOM   3257  CA  GLY   201      49.097  45.006  53.744  1.00  0.00           C  
ATOM   3258  HA2 GLY   201      48.292  45.005  53.009  1.00  0.00           H  
ATOM   3259  HA3 GLY   201      50.009  44.707  53.227  1.00  0.00           H  
ATOM   3260  C   GLY   201      48.728  43.898  54.733  1.00  0.00           C  
ATOM   3261  O   GLY   201      48.879  42.735  54.485  1.00  0.00           O  
ATOM   3262  N   LYS   202      48.287  44.278  55.927  1.00  0.00           N  
ATOM   3263  H   LYS   202      48.249  45.276  56.078  1.00  0.00           H  
ATOM   3264  CA  LYS   202      47.579  43.343  56.950  1.00  0.00           C  
ATOM   3265  HA  LYS   202      48.178  42.474  57.224  1.00  0.00           H  
ATOM   3266  CB  LYS   202      47.267  44.216  58.163  1.00  0.00           C  
ATOM   3267  HB2 LYS   202      46.819  45.187  57.953  1.00  0.00           H  
ATOM   3268  HB3 LYS   202      46.558  43.663  58.779  1.00  0.00           H  
ATOM   3269  CG  LYS   202      48.506  44.429  59.141  1.00  0.00           C  
ATOM   3270  HG2 LYS   202      48.821  43.419  59.401  1.00  0.00           H  
ATOM   3271  HG3 LYS   202      49.321  44.998  58.693  1.00  0.00           H  
ATOM   3272  CD  LYS   202      48.002  45.174  60.407  1.00  0.00           C  
ATOM   3273  HD2 LYS   202      47.696  46.175  60.105  1.00  0.00           H  
ATOM   3274  HD3 LYS   202      47.074  44.725  60.760  1.00  0.00           H  
ATOM   3275  CE  LYS   202      48.922  45.112  61.602  1.00  0.00           C  
ATOM   3276  HE2 LYS   202      48.429  45.662  62.403  1.00  0.00           H  
ATOM   3277  HE3 LYS   202      49.160  44.056  61.737  1.00  0.00           H  
ATOM   3278  NZ  LYS   202      50.195  45.734  61.265  1.00  0.00           N  
ATOM   3279  HZ1 LYS   202      50.071  46.389  60.507  1.00  0.00           H  
ATOM   3280  HZ2 LYS   202      50.569  46.130  62.116  1.00  0.00           H  
ATOM   3281  HZ3 LYS   202      50.923  45.072  61.038  1.00  0.00           H  
ATOM   3282  C   LYS   202      46.304  42.892  56.282  1.00  0.00           C  
ATOM   3283  O   LYS   202      45.751  43.701  55.529  1.00  0.00           O  
ATOM   3284  N   MET   203      45.700  41.810  56.669  1.00  0.00           N  
ATOM   3285  H   MET   203      46.169  41.197  57.321  1.00  0.00           H  
ATOM   3286  CA  MET   203      44.347  41.424  56.266  1.00  0.00           C  
ATOM   3287  HA  MET   203      44.241  41.434  55.181  1.00  0.00           H  
ATOM   3288  CB  MET   203      44.052  39.961  56.570  1.00  0.00           C  
ATOM   3289  HB2 MET   203      44.384  39.819  57.599  1.00  0.00           H  
ATOM   3290  HB3 MET   203      42.966  39.937  56.490  1.00  0.00           H  
ATOM   3291  CG  MET   203      44.760  39.010  55.543  1.00  0.00           C  
ATOM   3292  HG2 MET   203      44.154  38.116  55.693  1.00  0.00           H  
ATOM   3293  HG3 MET   203      44.552  39.487  54.585  1.00  0.00           H  
ATOM   3294  SD  MET   203      46.550  38.783  55.809  1.00  0.00           S  
ATOM   3295  CE  MET   203      46.610  37.087  56.367  1.00  0.00           C  
ATOM   3296  HE1 MET   203      47.682  36.901  56.433  1.00  0.00           H  
ATOM   3297  HE2 MET   203      46.145  36.958  57.345  1.00  0.00           H  
ATOM   3298  HE3 MET   203      46.223  36.388  55.625  1.00  0.00           H  
ATOM   3299  C   MET   203      43.354  42.464  56.790  1.00  0.00           C  
ATOM   3300  O   MET   203      43.392  42.814  57.977  1.00  0.00           O  
ATOM   3301  N   PRO   204      42.282  42.955  56.115  1.00  0.00           N  
ATOM   3302  CD  PRO   204      42.090  42.884  54.671  1.00  0.00           C  
ATOM   3303  HD2 PRO   204      42.265  41.853  54.366  1.00  0.00           H  
ATOM   3304  HD3 PRO   204      42.667  43.543  54.022  1.00  0.00           H  
ATOM   3305  CG  PRO   204      40.617  43.284  54.563  1.00  0.00           C  
ATOM   3306  HG2 PRO   204      39.994  42.435  54.846  1.00  0.00           H  
ATOM   3307  HG3 PRO   204      40.365  43.727  53.600  1.00  0.00           H  
ATOM   3308  CB  PRO   204      40.482  44.365  55.607  1.00  0.00           C  
ATOM   3309  HB2 PRO   204      39.413  44.453  55.798  1.00  0.00           H  
ATOM   3310  HB3 PRO   204      40.899  45.330  55.319  1.00  0.00           H  
ATOM   3311  CA  PRO   204      41.233  43.740  56.748  1.00  0.00           C  
ATOM   3312  HA  PRO   204      41.602  44.594  57.317  1.00  0.00           H  
ATOM   3313  C   PRO   204      40.364  42.886  57.717  1.00  0.00           C  
ATOM   3314  O   PRO   204      40.274  41.710  57.540  1.00  0.00           O  
ATOM   3315  N   TYR   205      39.707  43.510  58.754  1.00  0.00           N  
ATOM   3316  H   TYR   205      39.715  44.519  58.800  1.00  0.00           H  
ATOM   3317  CA  TYR   205      39.063  42.678  59.880  1.00  0.00           C  
ATOM   3318  HA  TYR   205      38.888  43.396  60.681  1.00  0.00           H  
ATOM   3319  CB  TYR   205      37.740  41.992  59.498  1.00  0.00           C  
ATOM   3320  HB2 TYR   205      37.937  41.358  58.634  1.00  0.00           H  
ATOM   3321  HB3 TYR   205      37.388  41.355  60.311  1.00  0.00           H  
ATOM   3322  CG  TYR   205      36.519  42.798  59.176  1.00  0.00           C  
ATOM   3323  CD1 TYR   205      35.504  42.953  60.135  1.00  0.00           C  
ATOM   3324  HD1 TYR   205      35.642  42.442  61.077  1.00  0.00           H  
ATOM   3325  CE1 TYR   205      34.320  43.625  59.829  1.00  0.00           C  
ATOM   3326  HE1 TYR   205      33.661  43.803  60.666  1.00  0.00           H  
ATOM   3327  CZ  TYR   205      34.197  44.329  58.655  1.00  0.00           C  
ATOM   3328  OH  TYR   205      33.135  45.233  58.324  1.00  0.00           O  
ATOM   3329  HH  TYR   205      32.384  45.094  58.905  1.00  0.00           H  
ATOM   3330  CE2 TYR   205      35.181  44.099  57.663  1.00  0.00           C  
ATOM   3331  HE2 TYR   205      35.052  44.574  56.702  1.00  0.00           H  
ATOM   3332  CD2 TYR   205      36.385  43.372  57.910  1.00  0.00           C  
ATOM   3333  HD2 TYR   205      37.169  43.279  57.173  1.00  0.00           H  
ATOM   3334  C   TYR   205      40.004  41.617  60.610  1.00  0.00           C  
ATOM   3335  O   TYR   205      39.597  40.575  61.150  1.00  0.00           O  
ATOM   3336  N   GLU   206      41.333  41.772  60.523  1.00  0.00           N  
ATOM   3337  H   GLU   206      41.709  42.431  59.856  1.00  0.00           H  
ATOM   3338  CA  GLU   206      42.426  40.977  61.238  1.00  0.00           C  
ATOM   3339  HA  GLU   206      42.431  39.928  60.941  1.00  0.00           H  
ATOM   3340  CB  GLU   206      43.841  41.527  60.818  1.00  0.00           C  
ATOM   3341  HB2 GLU   206      44.676  40.941  61.202  1.00  0.00           H  
ATOM   3342  HB3 GLU   206      43.969  41.295  59.761  1.00  0.00           H  
ATOM   3343  CG  GLU   206      44.051  43.026  60.973  1.00  0.00           C  
ATOM   3344  HG2 GLU   206      44.806  43.364  60.264  1.00  0.00           H  
ATOM   3345  HG3 GLU   206      43.198  43.627  60.659  1.00  0.00           H  
ATOM   3346  CD  GLU   206      44.474  43.484  62.354  1.00  0.00           C  
ATOM   3347  OE1 GLU   206      45.176  42.733  63.065  1.00  0.00           O  
ATOM   3348  OE2 GLU   206      43.914  44.551  62.819  1.00  0.00           O  
ATOM   3349  C   GLU   206      42.285  40.937  62.805  1.00  0.00           C  
ATOM   3350  O   GLU   206      43.154  40.318  63.413  1.00  0.00           O  
ATOM   3351  N   ARG   207      41.259  41.620  63.294  1.00  0.00           N  
ATOM   3352  H   ARG   207      40.704  42.139  62.629  1.00  0.00           H  
ATOM   3353  CA  ARG   207      40.750  41.676  64.682  1.00  0.00           C  
ATOM   3354  HA  ARG   207      41.547  41.600  65.422  1.00  0.00           H  
ATOM   3355  CB  ARG   207      40.139  43.079  64.921  1.00  0.00           C  
ATOM   3356  HB2 ARG   207      40.827  43.848  64.573  1.00  0.00           H  
ATOM   3357  HB3 ARG   207      39.241  43.138  64.305  1.00  0.00           H  
ATOM   3358  CG  ARG   207      39.837  43.394  66.429  1.00  0.00           C  
ATOM   3359  HG2 ARG   207      38.981  42.829  66.797  1.00  0.00           H  
ATOM   3360  HG3 ARG   207      40.675  43.045  67.033  1.00  0.00           H  
ATOM   3361  CD  ARG   207      39.657  44.863  66.717  1.00  0.00           C  
ATOM   3362  HD2 ARG   207      38.843  45.229  66.091  1.00  0.00           H  
ATOM   3363  HD3 ARG   207      39.380  44.825  67.771  1.00  0.00           H  
ATOM   3364  NE  ARG   207      40.867  45.726  66.482  1.00  0.00           N  
ATOM   3365  HE  ARG   207      41.712  45.235  66.228  1.00  0.00           H  
ATOM   3366  CZ  ARG   207      40.874  46.987  66.629  1.00  0.00           C  
ATOM   3367  NH1 ARG   207      39.855  47.717  67.084  1.00  0.00           N  
ATOM   3368 HH11 ARG   207      38.935  47.323  67.219  1.00  0.00           H  
ATOM   3369 HH12 ARG   207      39.969  48.700  67.288  1.00  0.00           H  
ATOM   3370  NH2 ARG   207      42.035  47.584  66.595  1.00  0.00           N  
ATOM   3371 HH21 ARG   207      42.843  47.138  66.185  1.00  0.00           H  
ATOM   3372 HH22 ARG   207      42.026  48.560  66.854  1.00  0.00           H  
ATOM   3373  C   ARG   207      39.761  40.550  65.016  1.00  0.00           C  
ATOM   3374  O   ARG   207      39.347  40.368  66.130  1.00  0.00           O  
ATOM   3375  N   PHE   208      39.407  39.663  64.062  1.00  0.00           N  
ATOM   3376  H   PHE   208      39.820  39.786  63.148  1.00  0.00           H  
ATOM   3377  CA  PHE   208      38.404  38.577  64.144  1.00  0.00           C  
ATOM   3378  HA  PHE   208      38.373  38.086  65.117  1.00  0.00           H  
ATOM   3379  CB  PHE   208      37.047  39.104  63.759  1.00  0.00           C  
ATOM   3380  HB2 PHE   208      37.114  39.373  62.705  1.00  0.00           H  
ATOM   3381  HB3 PHE   208      36.227  38.411  63.944  1.00  0.00           H  
ATOM   3382  CG  PHE   208      36.620  40.362  64.431  1.00  0.00           C  
ATOM   3383  CD1 PHE   208      36.336  40.297  65.782  1.00  0.00           C  
ATOM   3384  HD1 PHE   208      36.257  39.338  66.272  1.00  0.00           H  
ATOM   3385  CE1 PHE   208      35.974  41.444  66.520  1.00  0.00           C  
ATOM   3386  HE1 PHE   208      35.656  41.350  67.547  1.00  0.00           H  
ATOM   3387  CZ  PHE   208      36.136  42.722  65.928  1.00  0.00           C  
ATOM   3388  HZ  PHE   208      35.821  43.574  66.511  1.00  0.00           H  
ATOM   3389  CE2 PHE   208      36.416  42.817  64.574  1.00  0.00           C  
ATOM   3390  HE2 PHE   208      36.371  43.751  64.035  1.00  0.00           H  
ATOM   3391  CD2 PHE   208      36.655  41.591  63.849  1.00  0.00           C  
ATOM   3392  HD2 PHE   208      37.016  41.596  62.831  1.00  0.00           H  
ATOM   3393  C   PHE   208      38.833  37.473  63.127  1.00  0.00           C  
ATOM   3394  O   PHE   208      39.599  37.725  62.164  1.00  0.00           O  
ATOM   3395  N   THR   209      38.206  36.303  63.313  1.00  0.00           N  
ATOM   3396  H   THR   209      37.561  36.130  64.071  1.00  0.00           H  
ATOM   3397  CA  THR   209      38.365  35.224  62.228  1.00  0.00           C  
ATOM   3398  HA  THR   209      39.362  35.282  61.790  1.00  0.00           H  
ATOM   3399  CB  THR   209      38.158  33.785  62.782  1.00  0.00           C  
ATOM   3400  HB  THR   209      38.236  33.057  61.975  1.00  0.00           H  
ATOM   3401  CG2 THR   209      39.170  33.359  63.843  1.00  0.00           C  
ATOM   3402 HG21 THR   209      38.891  32.481  64.425  1.00  0.00           H  
ATOM   3403 HG22 THR   209      40.139  33.224  63.363  1.00  0.00           H  
ATOM   3404 HG23 THR   209      39.354  34.190  64.525  1.00  0.00           H  
ATOM   3405  OG1 THR   209      36.960  33.674  63.487  1.00  0.00           O  
ATOM   3406  HG1 THR   209      36.881  34.374  64.139  1.00  0.00           H  
ATOM   3407  C   THR   209      37.346  35.383  61.054  1.00  0.00           C  
ATOM   3408  O   THR   209      36.520  36.289  61.057  1.00  0.00           O  
ATOM   3409  N   ASN   210      37.501  34.521  60.031  1.00  0.00           N  
ATOM   3410  H   ASN   210      38.243  33.837  60.068  1.00  0.00           H  
ATOM   3411  CA  ASN   210      36.677  34.622  58.784  1.00  0.00           C  
ATOM   3412  HA  ASN   210      36.665  35.638  58.389  1.00  0.00           H  
ATOM   3413  CB  ASN   210      37.200  33.624  57.697  1.00  0.00           C  
ATOM   3414  HB2 ASN   210      37.392  32.727  58.285  1.00  0.00           H  
ATOM   3415  HB3 ASN   210      36.456  33.434  56.924  1.00  0.00           H  
ATOM   3416  CG  ASN   210      38.368  34.025  56.979  1.00  0.00           C  
ATOM   3417  OD1 ASN   210      39.077  34.960  57.266  1.00  0.00           O  
ATOM   3418  ND2 ASN   210      38.750  33.227  55.994  1.00  0.00           N  
ATOM   3419 HD21 ASN   210      39.668  33.389  55.606  1.00  0.00           H  
ATOM   3420 HD22 ASN   210      38.313  32.317  56.033  1.00  0.00           H  
ATOM   3421  C   ASN   210      35.219  34.340  59.113  1.00  0.00           C  
ATOM   3422  O   ASN   210      34.386  35.139  58.686  1.00  0.00           O  
ATOM   3423  N   SER   211      34.859  33.401  60.002  1.00  0.00           N  
ATOM   3424  H   SER   211      35.573  32.744  60.282  1.00  0.00           H  
ATOM   3425  CA  SER   211      33.477  33.166  60.369  1.00  0.00           C  
ATOM   3426  HA  SER   211      32.779  33.151  59.531  1.00  0.00           H  
ATOM   3427  CB  SER   211      33.459  31.759  60.869  1.00  0.00           C  
ATOM   3428  HB2 SER   211      32.413  31.580  61.116  1.00  0.00           H  
ATOM   3429  HB3 SER   211      33.830  31.042  60.136  1.00  0.00           H  
ATOM   3430  OG  SER   211      34.201  31.611  62.095  1.00  0.00           O  
ATOM   3431  HG  SER   211      34.973  31.079  61.892  1.00  0.00           H  
ATOM   3432  C   SER   211      32.787  34.187  61.298  1.00  0.00           C  
ATOM   3433  O   SER   211      31.636  34.500  61.106  1.00  0.00           O  
ATOM   3434  N   GLU   212      33.600  34.814  62.082  1.00  0.00           N  
ATOM   3435  H   GLU   212      34.554  34.488  62.037  1.00  0.00           H  
ATOM   3436  CA  GLU   212      33.278  36.092  62.832  1.00  0.00           C  
ATOM   3437  HA  GLU   212      32.366  35.963  63.414  1.00  0.00           H  
ATOM   3438  CB  GLU   212      34.313  36.318  63.944  1.00  0.00           C  
ATOM   3439  HB2 GLU   212      35.278  36.241  63.443  1.00  0.00           H  
ATOM   3440  HB3 GLU   212      34.131  37.269  64.444  1.00  0.00           H  
ATOM   3441  CG  GLU   212      34.236  35.243  64.979  1.00  0.00           C  
ATOM   3442  HG2 GLU   212      33.290  35.430  65.488  1.00  0.00           H  
ATOM   3443  HG3 GLU   212      34.152  34.241  64.555  1.00  0.00           H  
ATOM   3444  CD  GLU   212      35.486  35.258  65.896  1.00  0.00           C  
ATOM   3445  OE1 GLU   212      35.328  34.863  67.076  1.00  0.00           O  
ATOM   3446  OE2 GLU   212      36.614  35.579  65.424  1.00  0.00           O  
ATOM   3447  C   GLU   212      33.161  37.390  62.071  1.00  0.00           C  
ATOM   3448  O   GLU   212      32.352  38.269  62.362  1.00  0.00           O  
ATOM   3449  N   THR   213      34.064  37.593  61.067  1.00  0.00           N  
ATOM   3450  H   THR   213      34.878  37.017  60.907  1.00  0.00           H  
ATOM   3451  CA  THR   213      34.023  38.727  60.140  1.00  0.00           C  
ATOM   3452  HA  THR   213      33.899  39.650  60.705  1.00  0.00           H  
ATOM   3453  CB  THR   213      35.373  38.755  59.370  1.00  0.00           C  
ATOM   3454  HB  THR   213      35.556  37.772  58.937  1.00  0.00           H  
ATOM   3455  CG2 THR   213      35.440  39.773  58.260  1.00  0.00           C  
ATOM   3456 HG21 THR   213      36.504  39.795  58.022  1.00  0.00           H  
ATOM   3457 HG22 THR   213      34.795  39.448  57.444  1.00  0.00           H  
ATOM   3458 HG23 THR   213      35.095  40.788  58.456  1.00  0.00           H  
ATOM   3459  OG1 THR   213      36.364  39.112  60.233  1.00  0.00           O  
ATOM   3460  HG1 THR   213      36.725  38.271  60.523  1.00  0.00           H  
ATOM   3461  C   THR   213      32.853  38.567  59.186  1.00  0.00           C  
ATOM   3462  O   THR   213      32.104  39.526  58.986  1.00  0.00           O  
ATOM   3463  N   ALA   214      32.479  37.340  58.810  1.00  0.00           N  
ATOM   3464  H   ALA   214      33.153  36.606  58.974  1.00  0.00           H  
ATOM   3465  CA  ALA   214      31.251  37.097  58.017  1.00  0.00           C  
ATOM   3466  HA  ALA   214      31.312  37.821  57.204  1.00  0.00           H  
ATOM   3467  CB  ALA   214      31.391  35.676  57.407  1.00  0.00           C  
ATOM   3468  HB1 ALA   214      32.274  35.633  56.770  1.00  0.00           H  
ATOM   3469  HB2 ALA   214      31.610  34.937  58.178  1.00  0.00           H  
ATOM   3470  HB3 ALA   214      30.542  35.258  56.865  1.00  0.00           H  
ATOM   3471  C   ALA   214      29.968  37.251  58.750  1.00  0.00           C  
ATOM   3472  O   ALA   214      29.057  37.842  58.235  1.00  0.00           O  
ATOM   3473  N   GLU   215      29.892  36.866  59.988  1.00  0.00           N  
ATOM   3474  H   GLU   215      30.734  36.362  60.227  1.00  0.00           H  
ATOM   3475  CA  GLU   215      28.830  37.246  60.910  1.00  0.00           C  
ATOM   3476  HA  GLU   215      27.867  36.868  60.566  1.00  0.00           H  
ATOM   3477  CB  GLU   215      29.120  36.648  62.272  1.00  0.00           C  
ATOM   3478  HB2 GLU   215      29.374  35.588  62.252  1.00  0.00           H  
ATOM   3479  HB3 GLU   215      29.869  37.208  62.831  1.00  0.00           H  
ATOM   3480  CG  GLU   215      27.905  36.968  63.265  1.00  0.00           C  
ATOM   3481  HG2 GLU   215      27.811  38.053  63.303  1.00  0.00           H  
ATOM   3482  HG3 GLU   215      26.993  36.494  62.903  1.00  0.00           H  
ATOM   3483  CD  GLU   215      28.052  36.390  64.669  1.00  0.00           C  
ATOM   3484  OE1 GLU   215      26.981  36.119  65.266  1.00  0.00           O  
ATOM   3485  OE2 GLU   215      29.152  36.236  65.215  1.00  0.00           O  
ATOM   3486  C   GLU   215      28.590  38.813  61.045  1.00  0.00           C  
ATOM   3487  O   GLU   215      27.483  39.309  60.890  1.00  0.00           O  
ATOM   3488  N   HIE   216      29.680  39.534  61.405  1.00  0.00           N  
ATOM   3489  H   HIE   216      30.517  39.050  61.697  1.00  0.00           H  
ATOM   3490  CA  HIE   216      29.595  41.010  61.573  1.00  0.00           C  
ATOM   3491  HA  HIE   216      28.926  41.195  62.413  1.00  0.00           H  
ATOM   3492  CB  HIE   216      30.949  41.655  61.886  1.00  0.00           C  
ATOM   3493  HB2 HIE   216      31.626  41.573  61.036  1.00  0.00           H  
ATOM   3494  HB3 HIE   216      30.701  42.716  61.865  1.00  0.00           H  
ATOM   3495  CG  HIE   216      31.684  41.360  63.152  1.00  0.00           C  
ATOM   3496  ND1 HIE   216      31.108  41.372  64.423  1.00  0.00           N  
ATOM   3497  CE1 HIE   216      32.167  41.293  65.306  1.00  0.00           C  
ATOM   3498  HE1 HIE   216      32.137  41.041  66.356  1.00  0.00           H  
ATOM   3499  NE2 HIE   216      33.309  41.191  64.615  1.00  0.00           N  
ATOM   3500  HE2 HIE   216      34.216  40.994  65.012  1.00  0.00           H  
ATOM   3501  CD2 HIE   216      33.019  41.293  63.244  1.00  0.00           C  
ATOM   3502  HD2 HIE   216      33.767  41.346  62.467  1.00  0.00           H  
ATOM   3503  C   HIE   216      29.077  41.627  60.264  1.00  0.00           C  
ATOM   3504  O   HIE   216      28.288  42.595  60.352  1.00  0.00           O  
ATOM   3505  N   ILE   217      29.584  41.249  59.094  1.00  0.00           N  
ATOM   3506  H   ILE   217      30.316  40.554  59.094  1.00  0.00           H  
ATOM   3507  CA  ILE   217      29.277  41.962  57.848  1.00  0.00           C  
ATOM   3508  HA  ILE   217      29.302  43.012  58.143  1.00  0.00           H  
ATOM   3509  CB  ILE   217      30.358  41.654  56.675  1.00  0.00           C  
ATOM   3510  HB  ILE   217      30.390  40.570  56.570  1.00  0.00           H  
ATOM   3511  CG2 ILE   217      29.861  42.243  55.349  1.00  0.00           C  
ATOM   3512 HG21 ILE   217      30.533  42.062  54.510  1.00  0.00           H  
ATOM   3513 HG22 ILE   217      28.921  41.775  55.054  1.00  0.00           H  
ATOM   3514 HG23 ILE   217      29.690  43.316  55.433  1.00  0.00           H  
ATOM   3515  CG1 ILE   217      31.791  42.131  57.047  1.00  0.00           C  
ATOM   3516 HG12 ILE   217      31.818  43.219  57.103  1.00  0.00           H  
ATOM   3517 HG13 ILE   217      31.911  41.761  58.065  1.00  0.00           H  
ATOM   3518  CD1 ILE   217      33.009  41.597  56.299  1.00  0.00           C  
ATOM   3519 HD11 ILE   217      32.992  40.507  56.267  1.00  0.00           H  
ATOM   3520 HD12 ILE   217      33.071  41.964  55.274  1.00  0.00           H  
ATOM   3521 HD13 ILE   217      33.905  41.871  56.856  1.00  0.00           H  
ATOM   3522  C   ILE   217      27.882  41.650  57.440  1.00  0.00           C  
ATOM   3523  O   ILE   217      27.158  42.530  56.944  1.00  0.00           O  
ATOM   3524  N   ALA   218      27.354  40.421  57.767  1.00  0.00           N  
ATOM   3525  H   ALA   218      27.967  39.723  58.163  1.00  0.00           H  
ATOM   3526  CA  ALA   218      25.940  40.191  57.707  1.00  0.00           C  
ATOM   3527  HA  ALA   218      25.625  40.479  56.705  1.00  0.00           H  
ATOM   3528  CB  ALA   218      25.695  38.739  58.128  1.00  0.00           C  
ATOM   3529  HB1 ALA   218      26.129  38.560  59.111  1.00  0.00           H  
ATOM   3530  HB2 ALA   218      24.626  38.607  58.298  1.00  0.00           H  
ATOM   3531  HB3 ALA   218      26.113  38.079  57.369  1.00  0.00           H  
ATOM   3532  C   ALA   218      25.136  41.143  58.623  1.00  0.00           C  
ATOM   3533  O   ALA   218      24.054  41.631  58.310  1.00  0.00           O  
ATOM   3534  N   GLN   219      25.736  41.506  59.722  1.00  0.00           N  
ATOM   3535  H   GLN   219      26.673  41.186  59.920  1.00  0.00           H  
ATOM   3536  CA  GLN   219      25.163  42.409  60.773  1.00  0.00           C  
ATOM   3537  HA  GLN   219      24.078  42.303  60.754  1.00  0.00           H  
ATOM   3538  CB  GLN   219      25.668  42.053  62.202  1.00  0.00           C  
ATOM   3539  HB2 GLN   219      26.756  42.011  62.268  1.00  0.00           H  
ATOM   3540  HB3 GLN   219      25.368  42.777  62.959  1.00  0.00           H  
ATOM   3541  CG  GLN   219      25.040  40.682  62.547  1.00  0.00           C  
ATOM   3542  HG2 GLN   219      24.004  40.939  62.767  1.00  0.00           H  
ATOM   3543  HG3 GLN   219      25.094  39.972  61.721  1.00  0.00           H  
ATOM   3544  CD  GLN   219      25.604  40.012  63.823  1.00  0.00           C  
ATOM   3545  OE1 GLN   219      26.703  40.415  64.198  1.00  0.00           O  
ATOM   3546  NE2 GLN   219      24.887  39.149  64.585  1.00  0.00           N  
ATOM   3547 HE21 GLN   219      25.282  38.698  65.398  1.00  0.00           H  
ATOM   3548 HE22 GLN   219      23.941  39.031  64.250  1.00  0.00           H  
ATOM   3549  C   GLN   219      25.306  43.833  60.447  1.00  0.00           C  
ATOM   3550  O   GLN   219      25.017  44.670  61.283  1.00  0.00           O  
ATOM   3551  N   GLY   220      25.788  44.224  59.224  1.00  0.00           N  
ATOM   3552  H   GLY   220      26.028  43.508  58.554  1.00  0.00           H  
ATOM   3553  CA  GLY   220      25.949  45.621  58.793  1.00  0.00           C  
ATOM   3554  HA2 GLY   220      26.157  45.439  57.739  1.00  0.00           H  
ATOM   3555  HA3 GLY   220      25.042  46.224  58.750  1.00  0.00           H  
ATOM   3556  C   GLY   220      27.122  46.359  59.434  1.00  0.00           C  
ATOM   3557  O   GLY   220      27.249  47.570  59.388  1.00  0.00           O  
ATOM   3558  N   LEU   221      27.885  45.649  60.251  1.00  0.00           N  
ATOM   3559  H   LEU   221      27.879  44.641  60.191  1.00  0.00           H  
ATOM   3560  CA  LEU   221      28.987  46.256  60.996  1.00  0.00           C  
ATOM   3561  HA  LEU   221      28.738  47.237  61.399  1.00  0.00           H  
ATOM   3562  CB  LEU   221      29.430  45.373  62.137  1.00  0.00           C  
ATOM   3563  HB2 LEU   221      29.799  44.422  61.754  1.00  0.00           H  
ATOM   3564  HB3 LEU   221      30.268  45.817  62.674  1.00  0.00           H  
ATOM   3565  CG  LEU   221      28.327  45.162  63.132  1.00  0.00           C  
ATOM   3566  HG  LEU   221      27.442  44.787  62.616  1.00  0.00           H  
ATOM   3567  CD1 LEU   221      28.603  44.100  64.110  1.00  0.00           C  
ATOM   3568 HD11 LEU   221      27.760  43.971  64.789  1.00  0.00           H  
ATOM   3569 HD12 LEU   221      29.025  43.254  63.568  1.00  0.00           H  
ATOM   3570 HD13 LEU   221      29.419  44.334  64.794  1.00  0.00           H  
ATOM   3571  CD2 LEU   221      27.819  46.462  63.823  1.00  0.00           C  
ATOM   3572 HD21 LEU   221      27.149  46.270  64.660  1.00  0.00           H  
ATOM   3573 HD22 LEU   221      28.643  47.088  64.166  1.00  0.00           H  
ATOM   3574 HD23 LEU   221      27.225  47.089  63.158  1.00  0.00           H  
ATOM   3575  C   LEU   221      30.209  46.524  60.064  1.00  0.00           C  
ATOM   3576  O   LEU   221      30.833  45.586  59.534  1.00  0.00           O  
ATOM   3577  N   ARG   222      30.489  47.800  59.972  1.00  0.00           N  
ATOM   3578  H   ARG   222      30.003  48.427  60.598  1.00  0.00           H  
ATOM   3579  CA  ARG   222      31.665  48.347  59.258  1.00  0.00           C  
ATOM   3580  HA  ARG   222      31.543  47.984  58.237  1.00  0.00           H  
ATOM   3581  CB  ARG   222      31.527  49.907  59.179  1.00  0.00           C  
ATOM   3582  HB2 ARG   222      31.407  50.275  60.198  1.00  0.00           H  
ATOM   3583  HB3 ARG   222      32.440  50.195  58.658  1.00  0.00           H  
ATOM   3584  CG  ARG   222      30.177  50.261  58.475  1.00  0.00           C  
ATOM   3585  HG2 ARG   222      30.076  49.700  57.546  1.00  0.00           H  
ATOM   3586  HG3 ARG   222      29.299  49.969  59.051  1.00  0.00           H  
ATOM   3587  CD  ARG   222      30.058  51.719  58.124  1.00  0.00           C  
ATOM   3588  HD2 ARG   222      30.289  52.315  59.006  1.00  0.00           H  
ATOM   3589  HD3 ARG   222      30.817  51.952  57.377  1.00  0.00           H  
ATOM   3590  NE  ARG   222      28.736  52.182  57.610  1.00  0.00           N  
ATOM   3591  HE  ARG   222      27.940  51.564  57.665  1.00  0.00           H  
ATOM   3592  CZ  ARG   222      28.362  53.328  57.097  1.00  0.00           C  
ATOM   3593  NH1 ARG   222      29.240  54.233  56.634  1.00  0.00           N  
ATOM   3594 HH11 ARG   222      30.239  54.084  56.641  1.00  0.00           H  
ATOM   3595 HH12 ARG   222      28.845  55.129  56.388  1.00  0.00           H  
ATOM   3596  NH2 ARG   222      27.150  53.592  57.010  1.00  0.00           N  
ATOM   3597 HH21 ARG   222      26.522  52.836  57.245  1.00  0.00           H  
ATOM   3598 HH22 ARG   222      26.787  54.401  56.526  1.00  0.00           H  
ATOM   3599  C   ARG   222      32.916  47.867  60.024  1.00  0.00           C  
ATOM   3600  O   ARG   222      32.781  47.502  61.199  1.00  0.00           O  
ATOM   3601  N   LEU   223      34.101  48.115  59.455  1.00  0.00           N  
ATOM   3602  H   LEU   223      34.058  48.714  58.643  1.00  0.00           H  
ATOM   3603  CA  LEU   223      35.463  47.924  60.036  1.00  0.00           C  
ATOM   3604  HA  LEU   223      35.562  46.905  60.411  1.00  0.00           H  
ATOM   3605  CB  LEU   223      36.635  48.107  58.987  1.00  0.00           C  
ATOM   3606  HB2 LEU   223      36.670  49.147  58.662  1.00  0.00           H  
ATOM   3607  HB3 LEU   223      37.582  47.865  59.468  1.00  0.00           H  
ATOM   3608  CG  LEU   223      36.509  47.286  57.677  1.00  0.00           C  
ATOM   3609  HG  LEU   223      36.352  46.296  58.105  1.00  0.00           H  
ATOM   3610  CD1 LEU   223      35.375  47.602  56.687  1.00  0.00           C  
ATOM   3611 HD11 LEU   223      35.165  48.671  56.690  1.00  0.00           H  
ATOM   3612 HD12 LEU   223      35.565  47.080  55.749  1.00  0.00           H  
ATOM   3613 HD13 LEU   223      34.463  47.206  57.134  1.00  0.00           H  
ATOM   3614  CD2 LEU   223      37.802  47.100  56.956  1.00  0.00           C  
ATOM   3615 HD21 LEU   223      37.758  46.662  55.958  1.00  0.00           H  
ATOM   3616 HD22 LEU   223      38.245  48.095  56.984  1.00  0.00           H  
ATOM   3617 HD23 LEU   223      38.338  46.473  57.668  1.00  0.00           H  
ATOM   3618  C   LEU   223      35.667  48.988  61.184  1.00  0.00           C  
ATOM   3619  O   LEU   223      35.163  50.109  61.192  1.00  0.00           O  
ATOM   3620  N   TYR   224      36.543  48.620  62.155  1.00  0.00           N  
ATOM   3621  H   TYR   224      36.898  47.676  62.094  1.00  0.00           H  
ATOM   3622  CA  TYR   224      37.351  49.511  63.050  1.00  0.00           C  
ATOM   3623  HA  TYR   224      36.750  50.308  63.487  1.00  0.00           H  
ATOM   3624  CB  TYR   224      37.966  48.652  64.120  1.00  0.00           C  
ATOM   3625  HB2 TYR   224      38.548  49.279  64.795  1.00  0.00           H  
ATOM   3626  HB3 TYR   224      37.127  48.249  64.688  1.00  0.00           H  
ATOM   3627  CG  TYR   224      38.928  47.544  63.602  1.00  0.00           C  
ATOM   3628  CD1 TYR   224      38.322  46.362  63.297  1.00  0.00           C  
ATOM   3629  HD1 TYR   224      37.261  46.237  63.457  1.00  0.00           H  
ATOM   3630  CE1 TYR   224      39.093  45.384  62.697  1.00  0.00           C  
ATOM   3631  HE1 TYR   224      38.643  44.430  62.468  1.00  0.00           H  
ATOM   3632  CZ  TYR   224      40.503  45.503  62.593  1.00  0.00           C  
ATOM   3633  OH  TYR   224      41.264  44.484  62.102  1.00  0.00           O  
ATOM   3634  HH  TYR   224      42.212  44.574  62.228  1.00  0.00           H  
ATOM   3635  CE2 TYR   224      41.082  46.658  63.112  1.00  0.00           C  
ATOM   3636  HE2 TYR   224      42.152  46.795  63.076  1.00  0.00           H  
ATOM   3637  CD2 TYR   224      40.278  47.695  63.597  1.00  0.00           C  
ATOM   3638  HD2 TYR   224      40.755  48.630  63.854  1.00  0.00           H  
ATOM   3639  C   TYR   224      38.521  50.163  62.271  1.00  0.00           C  
ATOM   3640  O   TYR   224      38.804  49.734  61.159  1.00  0.00           O  
ATOM   3641  N   ARG   225      39.086  51.188  62.906  1.00  0.00           N  
ATOM   3642  H   ARG   225      38.777  51.485  63.821  1.00  0.00           H  
ATOM   3643  CA  ARG   225      40.206  52.121  62.394  1.00  0.00           C  
ATOM   3644  HA  ARG   225      39.635  52.769  61.729  1.00  0.00           H  
ATOM   3645  CB  ARG   225      40.770  52.922  63.583  1.00  0.00           C  
ATOM   3646  HB2 ARG   225      39.979  53.413  64.149  1.00  0.00           H  
ATOM   3647  HB3 ARG   225      41.410  52.256  64.162  1.00  0.00           H  
ATOM   3648  CG  ARG   225      41.578  54.096  63.023  1.00  0.00           C  
ATOM   3649  HG2 ARG   225      42.375  53.726  62.379  1.00  0.00           H  
ATOM   3650  HG3 ARG   225      40.991  54.779  62.408  1.00  0.00           H  
ATOM   3651  CD  ARG   225      42.091  54.924  64.251  1.00  0.00           C  
ATOM   3652  HD2 ARG   225      41.148  55.117  64.763  1.00  0.00           H  
ATOM   3653  HD3 ARG   225      42.785  54.400  64.909  1.00  0.00           H  
ATOM   3654  NE  ARG   225      42.792  56.115  63.822  1.00  0.00           N  
ATOM   3655  HE  ARG   225      43.778  56.064  63.609  1.00  0.00           H  
ATOM   3656  CZ  ARG   225      42.321  57.297  63.769  1.00  0.00           C  
ATOM   3657  NH1 ARG   225      43.022  58.164  63.196  1.00  0.00           N  
ATOM   3658 HH11 ARG   225      43.763  57.845  62.587  1.00  0.00           H  
ATOM   3659 HH12 ARG   225      42.716  59.126  63.203  1.00  0.00           H  
ATOM   3660  NH2 ARG   225      41.131  57.660  64.196  1.00  0.00           N  
ATOM   3661 HH21 ARG   225      40.588  57.045  64.785  1.00  0.00           H  
ATOM   3662 HH22 ARG   225      40.947  58.644  64.062  1.00  0.00           H  
ATOM   3663  C   ARG   225      41.380  51.320  61.687  1.00  0.00           C  
ATOM   3664  O   ARG   225      41.969  50.393  62.238  1.00  0.00           O  
ATOM   3665  N   PRO   226      41.814  51.833  60.553  1.00  0.00           N  
ATOM   3666  CD  PRO   226      41.185  52.872  59.694  1.00  0.00           C  
ATOM   3667  HD2 PRO   226      41.473  53.900  59.914  1.00  0.00           H  
ATOM   3668  HD3 PRO   226      40.107  52.729  59.621  1.00  0.00           H  
ATOM   3669  CG  PRO   226      41.880  52.779  58.339  1.00  0.00           C  
ATOM   3670  HG2 PRO   226      41.986  53.668  57.718  1.00  0.00           H  
ATOM   3671  HG3 PRO   226      41.258  52.103  57.752  1.00  0.00           H  
ATOM   3672  CB  PRO   226      43.219  52.132  58.575  1.00  0.00           C  
ATOM   3673  HB2 PRO   226      43.923  52.953  58.712  1.00  0.00           H  
ATOM   3674  HB3 PRO   226      43.416  51.384  57.807  1.00  0.00           H  
ATOM   3675  CA  PRO   226      43.100  51.401  59.920  1.00  0.00           C  
ATOM   3676  HA  PRO   226      43.043  50.315  59.847  1.00  0.00           H  
ATOM   3677  C   PRO   226      44.374  51.759  60.802  1.00  0.00           C  
ATOM   3678  O   PRO   226      44.480  52.886  61.273  1.00  0.00           O  
ATOM   3679  N   HIE   227      45.452  51.000  60.691  1.00  0.00           N  
ATOM   3680  H   HIE   227      45.491  50.398  59.881  1.00  0.00           H  
ATOM   3681  CA  HIE   227      46.570  51.119  61.574  1.00  0.00           C  
ATOM   3682  HA  HIE   227      46.210  51.262  62.593  1.00  0.00           H  
ATOM   3683  CB  HIE   227      47.398  49.830  61.513  1.00  0.00           C  
ATOM   3684  HB2 HIE   227      47.447  49.531  60.466  1.00  0.00           H  
ATOM   3685  HB3 HIE   227      48.418  49.896  61.891  1.00  0.00           H  
ATOM   3686  CG  HIE   227      46.845  48.645  62.308  1.00  0.00           C  
ATOM   3687  ND1 HIE   227      47.194  48.290  63.579  1.00  0.00           N  
ATOM   3688  CE1 HIE   227      46.449  47.166  63.918  1.00  0.00           C  
ATOM   3689  HE1 HIE   227      46.495  46.611  64.844  1.00  0.00           H  
ATOM   3690  NE2 HIE   227      45.714  46.821  62.875  1.00  0.00           N  
ATOM   3691  HE2 HIE   227      44.954  46.157  62.917  1.00  0.00           H  
ATOM   3692  CD2 HIE   227      45.934  47.770  61.844  1.00  0.00           C  
ATOM   3693  HD2 HIE   227      45.439  47.803  60.885  1.00  0.00           H  
ATOM   3694  C   HIE   227      47.553  52.294  61.364  1.00  0.00           C  
ATOM   3695  O   HIE   227      48.363  52.605  62.214  1.00  0.00           O  
ATOM   3696  N   LEU   228      47.358  52.930  60.273  1.00  0.00           N  
ATOM   3697  H   LEU   228      46.788  52.587  59.513  1.00  0.00           H  
ATOM   3698  CA  LEU   228      48.016  54.242  60.012  1.00  0.00           C  
ATOM   3699  HA  LEU   228      48.553  54.533  60.915  1.00  0.00           H  
ATOM   3700  CB  LEU   228      49.107  53.985  58.964  1.00  0.00           C  
ATOM   3701  HB2 LEU   228      48.722  53.726  57.978  1.00  0.00           H  
ATOM   3702  HB3 LEU   228      49.611  54.939  58.810  1.00  0.00           H  
ATOM   3703  CG  LEU   228      50.351  53.035  59.395  1.00  0.00           C  
ATOM   3704  HG  LEU   228      50.568  53.140  60.458  1.00  0.00           H  
ATOM   3705  CD1 LEU   228      50.075  51.517  59.134  1.00  0.00           C  
ATOM   3706 HD11 LEU   228      50.945  50.867  59.033  1.00  0.00           H  
ATOM   3707 HD12 LEU   228      49.430  51.073  59.892  1.00  0.00           H  
ATOM   3708 HD13 LEU   228      49.698  51.400  58.118  1.00  0.00           H  
ATOM   3709  CD2 LEU   228      51.686  53.352  58.755  1.00  0.00           C  
ATOM   3710 HD21 LEU   228      51.986  54.370  59.003  1.00  0.00           H  
ATOM   3711 HD22 LEU   228      52.432  52.643  59.113  1.00  0.00           H  
ATOM   3712 HD23 LEU   228      51.689  53.289  57.666  1.00  0.00           H  
ATOM   3713  C   LEU   228      47.151  55.455  59.447  1.00  0.00           C  
ATOM   3714  O   LEU   228      47.618  56.582  59.347  1.00  0.00           O  
ATOM   3715  N   ALA   229      45.791  55.299  59.119  1.00  0.00           N  
ATOM   3716  H   ALA   229      45.311  54.411  59.067  1.00  0.00           H  
ATOM   3717  CA  ALA   229      44.952  56.514  58.803  1.00  0.00           C  
ATOM   3718  HA  ALA   229      45.447  57.051  57.993  1.00  0.00           H  
ATOM   3719  CB  ALA   229      43.604  55.984  58.110  1.00  0.00           C  
ATOM   3720  HB1 ALA   229      43.169  56.893  57.694  1.00  0.00           H  
ATOM   3721  HB2 ALA   229      43.902  55.380  57.254  1.00  0.00           H  
ATOM   3722  HB3 ALA   229      42.913  55.489  58.793  1.00  0.00           H  
ATOM   3723  C   ALA   229      44.661  57.559  59.871  1.00  0.00           C  
ATOM   3724  O   ALA   229      44.728  57.285  61.104  1.00  0.00           O  
ATOM   3725  N   SER   230      44.391  58.704  59.409  1.00  0.00           N  
ATOM   3726  H   SER   230      44.265  58.815  58.413  1.00  0.00           H  
ATOM   3727  CA  SER   230      44.058  59.974  60.165  1.00  0.00           C  
ATOM   3728  HA  SER   230      44.116  59.766  61.233  1.00  0.00           H  
ATOM   3729  CB  SER   230      45.047  61.099  59.735  1.00  0.00           C  
ATOM   3730  HB2 SER   230      44.763  61.983  60.306  1.00  0.00           H  
ATOM   3731  HB3 SER   230      46.000  60.716  60.101  1.00  0.00           H  
ATOM   3732  OG  SER   230      44.935  61.347  58.275  1.00  0.00           O  
ATOM   3733  HG  SER   230      45.287  62.177  57.946  1.00  0.00           H  
ATOM   3734  C   SER   230      42.660  60.420  59.824  1.00  0.00           C  
ATOM   3735  O   SER   230      42.019  59.869  58.882  1.00  0.00           O  
ATOM   3736  N   GLU   231      42.064  61.242  60.702  1.00  0.00           N  
ATOM   3737  H   GLU   231      42.661  61.522  61.467  1.00  0.00           H  
ATOM   3738  CA  GLU   231      40.630  61.365  60.972  1.00  0.00           C  
ATOM   3739  HA  GLU   231      40.241  60.453  61.427  1.00  0.00           H  
ATOM   3740  CB  GLU   231      40.408  62.644  61.938  1.00  0.00           C  
ATOM   3741  HB2 GLU   231      40.822  63.563  61.522  1.00  0.00           H  
ATOM   3742  HB3 GLU   231      39.325  62.759  61.887  1.00  0.00           H  
ATOM   3743  CG  GLU   231      40.826  62.554  63.366  1.00  0.00           C  
ATOM   3744  HG2 GLU   231      41.867  62.875  63.414  1.00  0.00           H  
ATOM   3745  HG3 GLU   231      40.223  63.230  63.971  1.00  0.00           H  
ATOM   3746  CD  GLU   231      40.529  61.163  63.833  1.00  0.00           C  
ATOM   3747  OE1 GLU   231      39.408  60.858  64.307  1.00  0.00           O  
ATOM   3748  OE2 GLU   231      41.510  60.416  63.828  1.00  0.00           O  
ATOM   3749  C   GLU   231      39.836  61.571  59.690  1.00  0.00           C  
ATOM   3750  O   GLU   231      38.844  60.946  59.399  1.00  0.00           O  
ATOM   3751  N   LYS   232      40.291  62.425  58.736  1.00  0.00           N  
ATOM   3752  H   LYS   232      41.163  62.866  58.991  1.00  0.00           H  
ATOM   3753  CA  LYS   232      39.638  62.799  57.484  1.00  0.00           C  
ATOM   3754  HA  LYS   232      38.593  62.995  57.720  1.00  0.00           H  
ATOM   3755  CB  LYS   232      40.323  64.088  56.907  1.00  0.00           C  
ATOM   3756  HB2 LYS   232      41.384  63.969  56.688  1.00  0.00           H  
ATOM   3757  HB3 LYS   232      39.880  64.370  55.951  1.00  0.00           H  
ATOM   3758  CG  LYS   232      40.033  65.318  57.789  1.00  0.00           C  
ATOM   3759  HG2 LYS   232      38.949  65.357  57.894  1.00  0.00           H  
ATOM   3760  HG3 LYS   232      40.576  65.213  58.728  1.00  0.00           H  
ATOM   3761  CD  LYS   232      40.307  66.731  57.138  1.00  0.00           C  
ATOM   3762  HD2 LYS   232      41.378  66.913  57.223  1.00  0.00           H  
ATOM   3763  HD3 LYS   232      40.083  66.709  56.072  1.00  0.00           H  
ATOM   3764  CE  LYS   232      39.603  67.831  57.988  1.00  0.00           C  
ATOM   3765  HE2 LYS   232      39.518  68.641  57.263  1.00  0.00           H  
ATOM   3766  HE3 LYS   232      38.617  67.445  58.246  1.00  0.00           H  
ATOM   3767  NZ  LYS   232      40.438  68.305  59.076  1.00  0.00           N  
ATOM   3768  HZ1 LYS   232      41.193  68.905  58.776  1.00  0.00           H  
ATOM   3769  HZ2 LYS   232      39.802  68.773  59.706  1.00  0.00           H  
ATOM   3770  HZ3 LYS   232      40.895  67.501  59.482  1.00  0.00           H  
ATOM   3771  C   LYS   232      39.653  61.769  56.419  1.00  0.00           C  
ATOM   3772  O   LYS   232      38.607  61.441  55.782  1.00  0.00           O  
ATOM   3773  N   VAL   233      40.819  61.108  56.338  1.00  0.00           N  
ATOM   3774  H   VAL   233      41.559  61.261  57.008  1.00  0.00           H  
ATOM   3775  CA  VAL   233      41.001  59.920  55.455  1.00  0.00           C  
ATOM   3776  HA  VAL   233      40.591  60.262  54.505  1.00  0.00           H  
ATOM   3777  CB  VAL   233      42.499  59.558  55.329  1.00  0.00           C  
ATOM   3778  HB  VAL   233      42.887  59.288  56.311  1.00  0.00           H  
ATOM   3779  CG1 VAL   233      42.622  58.266  54.545  1.00  0.00           C  
ATOM   3780 HG11 VAL   233      42.512  57.366  55.150  1.00  0.00           H  
ATOM   3781 HG12 VAL   233      41.941  58.275  53.694  1.00  0.00           H  
ATOM   3782 HG13 VAL   233      43.625  58.176  54.130  1.00  0.00           H  
ATOM   3783  CG2 VAL   233      43.154  60.749  54.648  1.00  0.00           C  
ATOM   3784 HG21 VAL   233      43.235  61.576  55.353  1.00  0.00           H  
ATOM   3785 HG22 VAL   233      44.208  60.550  54.454  1.00  0.00           H  
ATOM   3786 HG23 VAL   233      42.580  60.953  53.744  1.00  0.00           H  
ATOM   3787  C   VAL   233      40.190  58.768  55.916  1.00  0.00           C  
ATOM   3788  O   VAL   233      39.515  58.146  55.065  1.00  0.00           O  
ATOM   3789  N   TYR   234      40.092  58.545  57.218  1.00  0.00           N  
ATOM   3790  H   TYR   234      40.684  59.119  57.801  1.00  0.00           H  
ATOM   3791  CA  TYR   234      39.181  57.594  57.809  1.00  0.00           C  
ATOM   3792  HA  TYR   234      39.345  56.634  57.318  1.00  0.00           H  
ATOM   3793  CB  TYR   234      39.526  57.520  59.346  1.00  0.00           C  
ATOM   3794  HB2 TYR   234      40.588  57.280  59.402  1.00  0.00           H  
ATOM   3795  HB3 TYR   234      39.439  58.527  59.755  1.00  0.00           H  
ATOM   3796  CG  TYR   234      38.815  56.548  60.213  1.00  0.00           C  
ATOM   3797  CD1 TYR   234      38.326  55.336  59.751  1.00  0.00           C  
ATOM   3798  HD1 TYR   234      38.352  55.053  58.709  1.00  0.00           H  
ATOM   3799  CE1 TYR   234      37.786  54.435  60.650  1.00  0.00           C  
ATOM   3800  HE1 TYR   234      37.430  53.481  60.292  1.00  0.00           H  
ATOM   3801  CZ  TYR   234      37.556  54.793  61.964  1.00  0.00           C  
ATOM   3802  OH  TYR   234      36.910  53.924  62.770  1.00  0.00           O  
ATOM   3803  HH  TYR   234      35.979  54.124  62.644  1.00  0.00           H  
ATOM   3804  CE2 TYR   234      37.919  56.074  62.405  1.00  0.00           C  
ATOM   3805  HE2 TYR   234      37.608  56.318  63.411  1.00  0.00           H  
ATOM   3806  CD2 TYR   234      38.566  57.001  61.551  1.00  0.00           C  
ATOM   3807  HD2 TYR   234      38.685  58.019  61.892  1.00  0.00           H  
ATOM   3808  C   TYR   234      37.762  57.881  57.472  1.00  0.00           C  
ATOM   3809  O   TYR   234      37.120  57.053  56.824  1.00  0.00           O  
ATOM   3810  N   THR   235      37.394  59.081  57.675  1.00  0.00           N  
ATOM   3811  H   THR   235      37.981  59.543  58.354  1.00  0.00           H  
ATOM   3812  CA  THR   235      36.046  59.585  57.343  1.00  0.00           C  
ATOM   3813  HA  THR   235      35.384  59.120  58.073  1.00  0.00           H  
ATOM   3814  CB  THR   235      35.917  61.098  57.653  1.00  0.00           C  
ATOM   3815  HB  THR   235      36.630  61.619  57.014  1.00  0.00           H  
ATOM   3816  CG2 THR   235      34.563  61.733  57.352  1.00  0.00           C  
ATOM   3817 HG21 THR   235      33.829  60.978  57.634  1.00  0.00           H  
ATOM   3818 HG22 THR   235      34.441  62.693  57.853  1.00  0.00           H  
ATOM   3819 HG23 THR   235      34.542  61.954  56.285  1.00  0.00           H  
ATOM   3820  OG1 THR   235      36.204  61.296  58.973  1.00  0.00           O  
ATOM   3821  HG1 THR   235      37.137  61.091  59.068  1.00  0.00           H  
ATOM   3822  C   THR   235      35.571  59.350  55.887  1.00  0.00           C  
ATOM   3823  O   THR   235      34.434  58.823  55.702  1.00  0.00           O  
ATOM   3824  N   ILE   236      36.395  59.636  54.892  1.00  0.00           N  
ATOM   3825  H   ILE   236      37.246  60.085  55.200  1.00  0.00           H  
ATOM   3826  CA  ILE   236      36.213  59.375  53.467  1.00  0.00           C  
ATOM   3827  HA  ILE   236      35.243  59.786  53.189  1.00  0.00           H  
ATOM   3828  CB  ILE   236      37.345  60.100  52.632  1.00  0.00           C  
ATOM   3829  HB  ILE   236      38.333  59.778  52.964  1.00  0.00           H  
ATOM   3830  CG2 ILE   236      37.230  59.910  51.101  1.00  0.00           C  
ATOM   3831 HG21 ILE   236      37.273  58.872  50.770  1.00  0.00           H  
ATOM   3832 HG22 ILE   236      36.324  60.363  50.697  1.00  0.00           H  
ATOM   3833 HG23 ILE   236      38.029  60.429  50.572  1.00  0.00           H  
ATOM   3834  CG1 ILE   236      37.176  61.629  52.863  1.00  0.00           C  
ATOM   3835 HG12 ILE   236      36.197  61.912  52.476  1.00  0.00           H  
ATOM   3836 HG13 ILE   236      37.119  61.851  53.929  1.00  0.00           H  
ATOM   3837  CD1 ILE   236      38.344  62.445  52.298  1.00  0.00           C  
ATOM   3838 HD11 ILE   236      39.229  62.299  52.917  1.00  0.00           H  
ATOM   3839 HD12 ILE   236      38.586  62.307  51.244  1.00  0.00           H  
ATOM   3840 HD13 ILE   236      38.149  63.512  52.405  1.00  0.00           H  
ATOM   3841  C   ILE   236      35.976  57.840  53.177  1.00  0.00           C  
ATOM   3842  O   ILE   236      34.892  57.480  52.741  1.00  0.00           O  
ATOM   3843  N   MET   237      36.912  57.016  53.565  1.00  0.00           N  
ATOM   3844  H   MET   237      37.756  57.482  53.868  1.00  0.00           H  
ATOM   3845  CA  MET   237      36.790  55.595  53.354  1.00  0.00           C  
ATOM   3846  HA  MET   237      36.575  55.418  52.300  1.00  0.00           H  
ATOM   3847  CB  MET   237      38.045  54.785  53.603  1.00  0.00           C  
ATOM   3848  HB2 MET   237      37.939  53.805  53.137  1.00  0.00           H  
ATOM   3849  HB3 MET   237      38.793  55.268  52.975  1.00  0.00           H  
ATOM   3850  CG  MET   237      38.527  54.521  55.000  1.00  0.00           C  
ATOM   3851  HG2 MET   237      38.709  55.501  55.440  1.00  0.00           H  
ATOM   3852  HG3 MET   237      37.791  54.005  55.618  1.00  0.00           H  
ATOM   3853  SD  MET   237      40.139  53.602  55.263  1.00  0.00           S  
ATOM   3854  CE  MET   237      41.441  54.815  55.302  1.00  0.00           C  
ATOM   3855  HE1 MET   237      41.210  55.522  56.099  1.00  0.00           H  
ATOM   3856  HE2 MET   237      42.377  54.281  55.462  1.00  0.00           H  
ATOM   3857  HE3 MET   237      41.325  55.351  54.360  1.00  0.00           H  
ATOM   3858  C   MET   237      35.667  54.963  54.252  1.00  0.00           C  
ATOM   3859  O   MET   237      35.074  54.014  53.788  1.00  0.00           O  
ATOM   3860  N   TYR   238      35.278  55.565  55.322  1.00  0.00           N  
ATOM   3861  H   TYR   238      35.898  56.302  55.627  1.00  0.00           H  
ATOM   3862  CA  TYR   238      34.150  55.096  56.170  1.00  0.00           C  
ATOM   3863  HA  TYR   238      34.284  54.019  56.275  1.00  0.00           H  
ATOM   3864  CB  TYR   238      34.067  55.887  57.450  1.00  0.00           C  
ATOM   3865  HB2 TYR   238      35.087  55.851  57.831  1.00  0.00           H  
ATOM   3866  HB3 TYR   238      33.873  56.928  57.192  1.00  0.00           H  
ATOM   3867  CG  TYR   238      33.015  55.389  58.454  1.00  0.00           C  
ATOM   3868  CD1 TYR   238      33.460  54.467  59.452  1.00  0.00           C  
ATOM   3869  HD1 TYR   238      34.480  54.118  59.524  1.00  0.00           H  
ATOM   3870  CE1 TYR   238      32.495  53.961  60.337  1.00  0.00           C  
ATOM   3871  HE1 TYR   238      32.820  53.207  61.038  1.00  0.00           H  
ATOM   3872  CZ  TYR   238      31.168  54.370  60.330  1.00  0.00           C  
ATOM   3873  OH  TYR   238      30.357  53.917  61.323  1.00  0.00           O  
ATOM   3874  HH  TYR   238      29.438  54.144  61.162  1.00  0.00           H  
ATOM   3875  CE2 TYR   238      30.769  55.304  59.317  1.00  0.00           C  
ATOM   3876  HE2 TYR   238      29.780  55.736  59.279  1.00  0.00           H  
ATOM   3877  CD2 TYR   238      31.682  55.777  58.378  1.00  0.00           C  
ATOM   3878  HD2 TYR   238      31.387  56.471  57.605  1.00  0.00           H  
ATOM   3879  C   TYR   238      32.739  55.173  55.463  1.00  0.00           C  
ATOM   3880  O   TYR   238      31.953  54.233  55.614  1.00  0.00           O  
ATOM   3881  N   SER   239      32.495  56.194  54.610  1.00  0.00           N  
ATOM   3882  H   SER   239      33.159  56.951  54.526  1.00  0.00           H  
ATOM   3883  CA  SER   239      31.321  56.366  53.810  1.00  0.00           C  
ATOM   3884  HA  SER   239      30.402  56.227  54.380  1.00  0.00           H  
ATOM   3885  CB  SER   239      31.380  57.759  53.133  1.00  0.00           C  
ATOM   3886  HB2 SER   239      30.399  58.041  52.751  1.00  0.00           H  
ATOM   3887  HB3 SER   239      31.744  58.441  53.902  1.00  0.00           H  
ATOM   3888  OG  SER   239      32.227  57.625  51.961  1.00  0.00           O  
ATOM   3889  HG  SER   239      33.159  57.631  52.191  1.00  0.00           H  
ATOM   3890  C   SER   239      31.236  55.156  52.836  1.00  0.00           C  
ATOM   3891  O   SER   239      30.138  54.775  52.572  1.00  0.00           O  
ATOM   3892  N   CYS   240      32.382  54.581  52.368  1.00  0.00           N  
ATOM   3893  H   CYS   240      33.259  55.006  52.634  1.00  0.00           H  
ATOM   3894  CA  CYS   240      32.415  53.518  51.375  1.00  0.00           C  
ATOM   3895  HA  CYS   240      31.844  53.793  50.489  1.00  0.00           H  
ATOM   3896  CB  CYS   240      33.822  53.232  50.828  1.00  0.00           C  
ATOM   3897  HB2 CYS   240      34.509  53.067  51.657  1.00  0.00           H  
ATOM   3898  HB3 CYS   240      33.704  52.312  50.255  1.00  0.00           H  
ATOM   3899  SG  CYS   240      34.643  54.412  49.724  1.00  0.00           S  
ATOM   3900  HG  CYS   240      34.413  55.541  50.399  1.00  0.00           H  
ATOM   3901  C   CYS   240      31.814  52.220  51.904  1.00  0.00           C  
ATOM   3902  O   CYS   240      30.986  51.565  51.224  1.00  0.00           O  
ATOM   3903  N   TRP   241      31.999  51.886  53.174  1.00  0.00           N  
ATOM   3904  H   TRP   241      32.830  52.346  53.517  1.00  0.00           H  
ATOM   3905  CA  TRP   241      31.348  50.822  53.955  1.00  0.00           C  
ATOM   3906  HA  TRP   241      31.375  49.961  53.288  1.00  0.00           H  
ATOM   3907  CB  TRP   241      32.256  50.581  55.217  1.00  0.00           C  
ATOM   3908  HB2 TRP   241      32.023  51.302  56.001  1.00  0.00           H  
ATOM   3909  HB3 TRP   241      32.118  49.585  55.637  1.00  0.00           H  
ATOM   3910  CG  TRP   241      33.760  50.674  55.027  1.00  0.00           C  
ATOM   3911  CD1 TRP   241      34.396  50.099  53.981  1.00  0.00           C  
ATOM   3912  HD1 TRP   241      33.874  49.541  53.218  1.00  0.00           H  
ATOM   3913  NE1 TRP   241      35.732  50.511  54.065  1.00  0.00           N  
ATOM   3914  HE1 TRP   241      36.400  50.111  53.422  1.00  0.00           H  
ATOM   3915  CE2 TRP   241      36.054  51.166  55.235  1.00  0.00           C  
ATOM   3916  CZ2 TRP   241      37.245  51.549  55.917  1.00  0.00           C  
ATOM   3917  HZ2 TRP   241      38.179  51.342  55.417  1.00  0.00           H  
ATOM   3918  CH2 TRP   241      37.166  52.149  57.151  1.00  0.00           C  
ATOM   3919  HH2 TRP   241      38.072  52.441  57.661  1.00  0.00           H  
ATOM   3920  CZ3 TRP   241      35.928  52.349  57.810  1.00  0.00           C  
ATOM   3921  HZ3 TRP   241      35.887  52.891  58.743  1.00  0.00           H  
ATOM   3922  CE3 TRP   241      34.771  51.876  57.160  1.00  0.00           C  
ATOM   3923  HE3 TRP   241      33.792  52.046  57.583  1.00  0.00           H  
ATOM   3924  CD2 TRP   241      34.805  51.344  55.865  1.00  0.00           C  
ATOM   3925  C   TRP   241      29.867  50.935  54.373  1.00  0.00           C  
ATOM   3926  O   TRP   241      29.445  50.135  55.246  1.00  0.00           O  
ATOM   3927  N   HIE   242      29.061  51.768  53.724  1.00  0.00           N  
ATOM   3928  H   HIE   242      29.448  52.490  53.133  1.00  0.00           H  
ATOM   3929  CA  HIE   242      27.597  51.762  53.866  1.00  0.00           C  
ATOM   3930  HA  HIE   242      27.368  52.065  54.888  1.00  0.00           H  
ATOM   3931  CB  HIE   242      26.851  52.776  52.984  1.00  0.00           C  
ATOM   3932  HB2 HIE   242      27.528  53.108  52.197  1.00  0.00           H  
ATOM   3933  HB3 HIE   242      26.017  52.291  52.477  1.00  0.00           H  
ATOM   3934  CG  HIE   242      26.348  53.978  53.742  1.00  0.00           C  
ATOM   3935  ND1 HIE   242      25.320  54.121  54.655  1.00  0.00           N  
ATOM   3936  CE1 HIE   242      25.187  55.443  54.971  1.00  0.00           C  
ATOM   3937  HE1 HIE   242      24.506  55.919  55.661  1.00  0.00           H  
ATOM   3938  NE2 HIE   242      26.167  56.129  54.309  1.00  0.00           N  
ATOM   3939  HE2 HIE   242      26.422  57.084  54.515  1.00  0.00           H  
ATOM   3940  CD2 HIE   242      26.885  55.212  53.538  1.00  0.00           C  
ATOM   3941  HD2 HIE   242      27.716  55.442  52.887  1.00  0.00           H  
ATOM   3942  C   HIE   242      26.964  50.350  53.663  1.00  0.00           C  
ATOM   3943  O   HIE   242      27.383  49.592  52.822  1.00  0.00           O  
ATOM   3944  N   GLU   243      25.922  50.158  54.476  1.00  0.00           N  
ATOM   3945  H   GLU   243      25.443  50.911  54.949  1.00  0.00           H  
ATOM   3946  CA  GLU   243      25.381  48.803  54.627  1.00  0.00           C  
ATOM   3947  HA  GLU   243      26.277  48.186  54.701  1.00  0.00           H  
ATOM   3948  CB  GLU   243      24.493  48.679  55.888  1.00  0.00           C  
ATOM   3949  HB2 GLU   243      23.533  49.190  55.827  1.00  0.00           H  
ATOM   3950  HB3 GLU   243      24.147  47.646  55.903  1.00  0.00           H  
ATOM   3951  CG  GLU   243      25.196  49.186  57.188  1.00  0.00           C  
ATOM   3952  HG2 GLU   243      24.581  48.668  57.923  1.00  0.00           H  
ATOM   3953  HG3 GLU   243      26.254  48.935  57.254  1.00  0.00           H  
ATOM   3954  CD  GLU   243      25.166  50.651  57.364  1.00  0.00           C  
ATOM   3955  OE1 GLU   243      26.086  51.209  57.966  1.00  0.00           O  
ATOM   3956  OE2 GLU   243      24.262  51.318  56.808  1.00  0.00           O  
ATOM   3957  C   GLU   243      24.610  48.438  53.371  1.00  0.00           C  
ATOM   3958  O   GLU   243      24.933  47.446  52.811  1.00  0.00           O  
ATOM   3959  N   LYS   244      23.551  49.130  53.043  1.00  0.00           N  
ATOM   3960  H   LYS   244      23.254  49.891  53.637  1.00  0.00           H  
ATOM   3961  CA  LYS   244      22.824  49.107  51.798  1.00  0.00           C  
ATOM   3962  HA  LYS   244      22.661  48.076  51.482  1.00  0.00           H  
ATOM   3963  CB  LYS   244      21.447  49.863  51.965  1.00  0.00           C  
ATOM   3964  HB2 LYS   244      20.805  49.489  52.762  1.00  0.00           H  
ATOM   3965  HB3 LYS   244      21.616  50.889  52.294  1.00  0.00           H  
ATOM   3966  CG  LYS   244      20.623  49.828  50.677  1.00  0.00           C  
ATOM   3967  HG2 LYS   244      21.187  50.428  49.962  1.00  0.00           H  
ATOM   3968  HG3 LYS   244      20.570  48.800  50.320  1.00  0.00           H  
ATOM   3969  CD  LYS   244      19.148  50.330  50.874  1.00  0.00           C  
ATOM   3970  HD2 LYS   244      18.629  49.501  51.356  1.00  0.00           H  
ATOM   3971  HD3 LYS   244      19.087  51.225  51.494  1.00  0.00           H  
ATOM   3972  CE  LYS   244      18.490  50.617  49.572  1.00  0.00           C  
ATOM   3973  HE2 LYS   244      18.920  51.513  49.124  1.00  0.00           H  
ATOM   3974  HE3 LYS   244      18.749  49.734  48.986  1.00  0.00           H  
ATOM   3975  NZ  LYS   244      17.029  50.900  49.776  1.00  0.00           N  
ATOM   3976  HZ1 LYS   244      16.576  50.824  48.877  1.00  0.00           H  
ATOM   3977  HZ2 LYS   244      16.724  50.120  50.339  1.00  0.00           H  
ATOM   3978  HZ3 LYS   244      16.790  51.804  50.160  1.00  0.00           H  
ATOM   3979  C   LYS   244      23.676  49.660  50.693  1.00  0.00           C  
ATOM   3980  O   LYS   244      24.127  50.789  50.817  1.00  0.00           O  
ATOM   3981  N   ALA   245      23.774  48.918  49.601  1.00  0.00           N  
ATOM   3982  H   ALA   245      23.317  48.020  49.670  1.00  0.00           H  
ATOM   3983  CA  ALA   245      24.711  49.133  48.503  1.00  0.00           C  
ATOM   3984  HA  ALA   245      25.713  49.174  48.930  1.00  0.00           H  
ATOM   3985  CB  ALA   245      24.590  47.857  47.588  1.00  0.00           C  
ATOM   3986  HB1 ALA   245      25.360  47.877  46.818  1.00  0.00           H  
ATOM   3987  HB2 ALA   245      24.582  46.949  48.193  1.00  0.00           H  
ATOM   3988  HB3 ALA   245      23.672  47.914  47.003  1.00  0.00           H  
ATOM   3989  C   ALA   245      24.437  50.499  47.867  1.00  0.00           C  
ATOM   3990  O   ALA   245      25.367  51.222  47.679  1.00  0.00           O  
ATOM   3991  N   ASP   246      23.205  50.885  47.627  1.00  0.00           N  
ATOM   3992  H   ASP   246      22.465  50.258  47.908  1.00  0.00           H  
ATOM   3993  CA  ASP   246      22.793  52.191  47.093  1.00  0.00           C  
ATOM   3994  HA  ASP   246      23.245  52.241  46.102  1.00  0.00           H  
ATOM   3995  CB  ASP   246      21.304  52.086  46.973  1.00  0.00           C  
ATOM   3996  HB2 ASP   246      21.053  51.092  46.603  1.00  0.00           H  
ATOM   3997  HB3 ASP   246      20.811  52.180  47.941  1.00  0.00           H  
ATOM   3998  CG  ASP   246      20.835  53.112  46.003  1.00  0.00           C  
ATOM   3999  OD1 ASP   246      21.424  53.208  44.899  1.00  0.00           O  
ATOM   4000  OD2 ASP   246      19.769  53.788  46.247  1.00  0.00           O  
ATOM   4001  C   ASP   246      23.182  53.428  47.957  1.00  0.00           C  
ATOM   4002  O   ASP   246      23.366  54.534  47.478  1.00  0.00           O  
ATOM   4003  N   GLU   247      23.359  53.291  49.279  1.00  0.00           N  
ATOM   4004  H   GLU   247      23.355  52.342  49.624  1.00  0.00           H  
ATOM   4005  CA  GLU   247      23.654  54.435  50.195  1.00  0.00           C  
ATOM   4006  HA  GLU   247      23.022  55.289  49.952  1.00  0.00           H  
ATOM   4007  CB  GLU   247      23.217  54.038  51.626  1.00  0.00           C  
ATOM   4008  HB2 GLU   247      23.880  53.270  52.025  1.00  0.00           H  
ATOM   4009  HB3 GLU   247      23.358  54.930  52.236  1.00  0.00           H  
ATOM   4010  CG  GLU   247      21.770  53.663  51.828  1.00  0.00           C  
ATOM   4011  HG2 GLU   247      21.604  52.941  51.029  1.00  0.00           H  
ATOM   4012  HG3 GLU   247      21.696  53.203  52.814  1.00  0.00           H  
ATOM   4013  CD  GLU   247      20.738  54.831  51.615  1.00  0.00           C  
ATOM   4014  OE1 GLU   247      20.727  55.489  50.537  1.00  0.00           O  
ATOM   4015  OE2 GLU   247      19.883  55.031  52.509  1.00  0.00           O  
ATOM   4016  C   GLU   247      25.059  54.893  49.995  1.00  0.00           C  
ATOM   4017  O   GLU   247      25.330  56.051  50.357  1.00  0.00           O  
ATOM   4018  N   ARG   248      25.979  53.995  49.591  1.00  0.00           N  
ATOM   4019  H   ARG   248      25.689  53.029  49.539  1.00  0.00           H  
ATOM   4020  CA  ARG   248      27.398  54.307  49.346  1.00  0.00           C  
ATOM   4021  HA  ARG   248      27.964  54.543  50.247  1.00  0.00           H  
ATOM   4022  CB  ARG   248      28.109  53.045  48.868  1.00  0.00           C  
ATOM   4023  HB2 ARG   248      27.590  52.682  47.982  1.00  0.00           H  
ATOM   4024  HB3 ARG   248      29.168  53.279  48.755  1.00  0.00           H  
ATOM   4025  CG  ARG   248      28.197  51.824  49.868  1.00  0.00           C  
ATOM   4026  HG2 ARG   248      28.884  52.143  50.652  1.00  0.00           H  
ATOM   4027  HG3 ARG   248      27.238  51.714  50.375  1.00  0.00           H  
ATOM   4028  CD  ARG   248      28.728  50.569  49.238  1.00  0.00           C  
ATOM   4029  HD2 ARG   248      28.265  50.398  48.266  1.00  0.00           H  
ATOM   4030  HD3 ARG   248      29.813  50.554  49.133  1.00  0.00           H  
ATOM   4031  NE  ARG   248      28.332  49.455  50.145  1.00  0.00           N  
ATOM   4032  HE  ARG   248      28.204  49.784  51.091  1.00  0.00           H  
ATOM   4033  CZ  ARG   248      27.995  48.214  49.903  1.00  0.00           C  
ATOM   4034  NH1 ARG   248      28.344  47.691  48.776  1.00  0.00           N  
ATOM   4035 HH11 ARG   248      28.997  48.242  48.237  1.00  0.00           H  
ATOM   4036 HH12 ARG   248      28.167  46.775  48.389  1.00  0.00           H  
ATOM   4037  NH2 ARG   248      27.368  47.444  50.737  1.00  0.00           N  
ATOM   4038 HH21 ARG   248      27.274  47.758  51.693  1.00  0.00           H  
ATOM   4039 HH22 ARG   248      27.154  46.470  50.579  1.00  0.00           H  
ATOM   4040  C   ARG   248      27.669  55.378  48.230  1.00  0.00           C  
ATOM   4041  O   ARG   248      26.833  55.551  47.322  1.00  0.00           O  
ATOM   4042  N   PRO   249      28.875  56.005  48.163  1.00  0.00           N  
ATOM   4043  CD  PRO   249      29.879  56.074  49.190  1.00  0.00           C  
ATOM   4044  HD2 PRO   249      30.547  55.222  49.055  1.00  0.00           H  
ATOM   4045  HD3 PRO   249      29.436  56.039  50.185  1.00  0.00           H  
ATOM   4046  CG  PRO   249      30.606  57.427  49.076  1.00  0.00           C  
ATOM   4047  HG2 PRO   249      31.623  57.507  49.460  1.00  0.00           H  
ATOM   4048  HG3 PRO   249      29.923  58.170  49.486  1.00  0.00           H  
ATOM   4049  CB  PRO   249      30.552  57.568  47.573  1.00  0.00           C  
ATOM   4050  HB2 PRO   249      31.313  56.984  47.055  1.00  0.00           H  
ATOM   4051  HB3 PRO   249      30.659  58.631  47.359  1.00  0.00           H  
ATOM   4052  CA  PRO   249      29.182  56.963  47.082  1.00  0.00           C  
ATOM   4053  HA  PRO   249      28.405  57.723  47.167  1.00  0.00           H  
ATOM   4054  C   PRO   249      29.337  56.309  45.722  1.00  0.00           C  
ATOM   4055  O   PRO   249      29.317  55.070  45.543  1.00  0.00           O  
ATOM   4056  N   THR   250      29.693  57.124  44.693  1.00  0.00           N  
ATOM   4057  H   THR   250      29.791  58.105  44.913  1.00  0.00           H  
ATOM   4058  CA  THR   250      30.217  56.743  43.351  1.00  0.00           C  
ATOM   4059  HA  THR   250      30.052  55.686  43.137  1.00  0.00           H  
ATOM   4060  CB  THR   250      29.655  57.634  42.207  1.00  0.00           C  
ATOM   4061  HB  THR   250      29.999  57.359  41.210  1.00  0.00           H  
ATOM   4062  CG2 THR   250      28.125  57.602  42.259  1.00  0.00           C  
ATOM   4063 HG21 THR   250      27.741  58.271  43.029  1.00  0.00           H  
ATOM   4064 HG22 THR   250      27.755  58.028  41.326  1.00  0.00           H  
ATOM   4065 HG23 THR   250      27.741  56.614  42.511  1.00  0.00           H  
ATOM   4066  OG1 THR   250      30.065  58.947  42.448  1.00  0.00           O  
ATOM   4067  HG1 THR   250      29.545  59.362  41.755  1.00  0.00           H  
ATOM   4068  C   THR   250      31.733  56.982  43.391  1.00  0.00           C  
ATOM   4069  O   THR   250      32.256  57.713  44.208  1.00  0.00           O  
ATOM   4070  N   PHE   251      32.439  56.453  42.430  1.00  0.00           N  
ATOM   4071  H   PHE   251      31.991  55.785  41.819  1.00  0.00           H  
ATOM   4072  CA  PHE   251      33.922  56.690  42.269  1.00  0.00           C  
ATOM   4073  HA  PHE   251      34.403  56.482  43.225  1.00  0.00           H  
ATOM   4074  CB  PHE   251      34.493  55.674  41.335  1.00  0.00           C  
ATOM   4075  HB2 PHE   251      34.027  55.788  40.356  1.00  0.00           H  
ATOM   4076  HB3 PHE   251      35.487  56.024  41.055  1.00  0.00           H  
ATOM   4077  CG  PHE   251      34.662  54.299  41.878  1.00  0.00           C  
ATOM   4078  CD1 PHE   251      35.828  53.915  42.540  1.00  0.00           C  
ATOM   4079  HD1 PHE   251      36.577  54.649  42.798  1.00  0.00           H  
ATOM   4080  CE1 PHE   251      35.962  52.590  43.039  1.00  0.00           C  
ATOM   4081  HE1 PHE   251      36.846  52.399  43.630  1.00  0.00           H  
ATOM   4082  CZ  PHE   251      34.931  51.598  42.739  1.00  0.00           C  
ATOM   4083  HZ  PHE   251      35.004  50.572  43.067  1.00  0.00           H  
ATOM   4084  CE2 PHE   251      33.820  51.890  41.948  1.00  0.00           C  
ATOM   4085  HE2 PHE   251      33.107  51.111  41.721  1.00  0.00           H  
ATOM   4086  CD2 PHE   251      33.702  53.269  41.552  1.00  0.00           C  
ATOM   4087  HD2 PHE   251      32.786  53.577  41.070  1.00  0.00           H  
ATOM   4088  C   PHE   251      34.365  58.096  41.842  1.00  0.00           C  
ATOM   4089  O   PHE   251      35.490  58.466  42.041  1.00  0.00           O  
ATOM   4090  N   LYS   252      33.530  58.874  41.118  1.00  0.00           N  
ATOM   4091  H   LYS   252      32.688  58.508  40.698  1.00  0.00           H  
ATOM   4092  CA  LYS   252      33.833  60.304  40.811  1.00  0.00           C  
ATOM   4093  HA  LYS   252      34.809  60.369  40.331  1.00  0.00           H  
ATOM   4094  CB  LYS   252      32.743  60.736  39.845  1.00  0.00           C  
ATOM   4095  HB2 LYS   252      32.859  60.139  38.940  1.00  0.00           H  
ATOM   4096  HB3 LYS   252      31.762  60.518  40.266  1.00  0.00           H  
ATOM   4097  CG  LYS   252      32.766  62.194  39.363  1.00  0.00           C  
ATOM   4098  HG2 LYS   252      31.870  62.373  38.769  1.00  0.00           H  
ATOM   4099  HG3 LYS   252      32.599  62.904  40.173  1.00  0.00           H  
ATOM   4100  CD  LYS   252      34.055  62.834  38.754  1.00  0.00           C  
ATOM   4101  HD2 LYS   252      33.848  63.904  38.763  1.00  0.00           H  
ATOM   4102  HD3 LYS   252      34.948  62.726  39.368  1.00  0.00           H  
ATOM   4103  CE  LYS   252      34.229  62.442  37.304  1.00  0.00           C  
ATOM   4104  HE2 LYS   252      35.218  62.599  36.875  1.00  0.00           H  
ATOM   4105  HE3 LYS   252      34.065  61.366  37.239  1.00  0.00           H  
ATOM   4106  NZ  LYS   252      33.289  63.128  36.381  1.00  0.00           N  
ATOM   4107  HZ1 LYS   252      32.369  63.062  36.792  1.00  0.00           H  
ATOM   4108  HZ2 LYS   252      33.601  64.078  36.236  1.00  0.00           H  
ATOM   4109  HZ3 LYS   252      33.299  62.705  35.464  1.00  0.00           H  
ATOM   4110  C   LYS   252      33.761  61.160  42.012  1.00  0.00           C  
ATOM   4111  O   LYS   252      34.616  61.966  42.331  1.00  0.00           O  
ATOM   4112  N   ILE   253      32.745  60.920  42.917  1.00  0.00           N  
ATOM   4113  H   ILE   253      32.010  60.299  42.613  1.00  0.00           H  
ATOM   4114  CA  ILE   253      32.609  61.617  44.276  1.00  0.00           C  
ATOM   4115  HA  ILE   253      32.676  62.681  44.050  1.00  0.00           H  
ATOM   4116  CB  ILE   253      31.241  61.143  44.913  1.00  0.00           C  
ATOM   4117  HB  ILE   253      31.278  60.054  44.927  1.00  0.00           H  
ATOM   4118  CG2 ILE   253      31.212  61.681  46.395  1.00  0.00           C  
ATOM   4119 HG21 ILE   253      31.329  62.763  46.333  1.00  0.00           H  
ATOM   4120 HG22 ILE   253      30.273  61.492  46.915  1.00  0.00           H  
ATOM   4121 HG23 ILE   253      32.086  61.314  46.933  1.00  0.00           H  
ATOM   4122  CG1 ILE   253      29.968  61.649  44.198  1.00  0.00           C  
ATOM   4123 HG12 ILE   253      29.835  62.722  44.331  1.00  0.00           H  
ATOM   4124 HG13 ILE   253      30.182  61.562  43.133  1.00  0.00           H  
ATOM   4125  CD1 ILE   253      28.571  60.953  44.546  1.00  0.00           C  
ATOM   4126 HD11 ILE   253      28.515  59.876  44.387  1.00  0.00           H  
ATOM   4127 HD12 ILE   253      28.260  61.344  45.515  1.00  0.00           H  
ATOM   4128 HD13 ILE   253      27.909  61.343  43.774  1.00  0.00           H  
ATOM   4129  C   ILE   253      33.830  61.281  45.177  1.00  0.00           C  
ATOM   4130  O   ILE   253      34.489  62.190  45.732  1.00  0.00           O  
ATOM   4131  N   LEU   254      34.209  60.006  45.226  1.00  0.00           N  
ATOM   4132  H   LEU   254      33.617  59.284  44.842  1.00  0.00           H  
ATOM   4133  CA  LEU   254      35.404  59.585  45.894  1.00  0.00           C  
ATOM   4134  HA  LEU   254      35.305  59.845  46.948  1.00  0.00           H  
ATOM   4135  CB  LEU   254      35.524  58.077  45.869  1.00  0.00           C  
ATOM   4136  HB2 LEU   254      35.344  57.644  44.885  1.00  0.00           H  
ATOM   4137  HB3 LEU   254      36.519  57.752  46.171  1.00  0.00           H  
ATOM   4138  CG  LEU   254      34.407  57.459  46.816  1.00  0.00           C  
ATOM   4139  HG  LEU   254      33.500  58.036  46.637  1.00  0.00           H  
ATOM   4140  CD1 LEU   254      34.171  56.011  46.479  1.00  0.00           C  
ATOM   4141 HD11 LEU   254      33.426  55.451  47.044  1.00  0.00           H  
ATOM   4142 HD12 LEU   254      33.843  56.184  45.453  1.00  0.00           H  
ATOM   4143 HD13 LEU   254      35.086  55.451  46.286  1.00  0.00           H  
ATOM   4144  CD2 LEU   254      34.901  57.520  48.236  1.00  0.00           C  
ATOM   4145 HD21 LEU   254      35.302  58.496  48.507  1.00  0.00           H  
ATOM   4146 HD22 LEU   254      34.030  57.364  48.873  1.00  0.00           H  
ATOM   4147 HD23 LEU   254      35.675  56.801  48.506  1.00  0.00           H  
ATOM   4148  C   LEU   254      36.626  60.354  45.365  1.00  0.00           C  
ATOM   4149  O   LEU   254      37.302  61.071  46.120  1.00  0.00           O  
ATOM   4150  N   LEU   255      36.927  60.378  44.069  1.00  0.00           N  
ATOM   4151  H   LEU   255      36.422  59.732  43.480  1.00  0.00           H  
ATOM   4152  CA  LEU   255      38.062  61.145  43.538  1.00  0.00           C  
ATOM   4153  HA  LEU   255      38.960  60.828  44.068  1.00  0.00           H  
ATOM   4154  CB  LEU   255      38.248  60.820  41.995  1.00  0.00           C  
ATOM   4155  HB2 LEU   255      38.334  59.740  41.871  1.00  0.00           H  
ATOM   4156  HB3 LEU   255      37.419  61.149  41.370  1.00  0.00           H  
ATOM   4157  CG  LEU   255      39.422  61.579  41.335  1.00  0.00           C  
ATOM   4158  HG  LEU   255      39.191  62.624  41.541  1.00  0.00           H  
ATOM   4159  CD1 LEU   255      40.752  61.312  41.946  1.00  0.00           C  
ATOM   4160 HD11 LEU   255      41.587  61.865  41.514  1.00  0.00           H  
ATOM   4161 HD12 LEU   255      40.563  61.573  42.987  1.00  0.00           H  
ATOM   4162 HD13 LEU   255      40.986  60.249  41.896  1.00  0.00           H  
ATOM   4163  CD2 LEU   255      39.511  61.437  39.829  1.00  0.00           C  
ATOM   4164 HD21 LEU   255      38.552  61.695  39.379  1.00  0.00           H  
ATOM   4165 HD22 LEU   255      40.333  62.081  39.514  1.00  0.00           H  
ATOM   4166 HD23 LEU   255      39.826  60.407  39.659  1.00  0.00           H  
ATOM   4167  C   LEU   255      37.969  62.624  43.795  1.00  0.00           C  
ATOM   4168  O   LEU   255      38.961  63.188  44.245  1.00  0.00           O  
ATOM   4169  N   SER   256      36.808  63.260  43.764  1.00  0.00           N  
ATOM   4170  H   SER   256      35.936  62.810  43.522  1.00  0.00           H  
ATOM   4171  CA  SER   256      36.620  64.640  44.313  1.00  0.00           C  
ATOM   4172  HA  SER   256      37.264  65.220  43.652  1.00  0.00           H  
ATOM   4173  CB  SER   256      35.187  65.115  44.057  1.00  0.00           C  
ATOM   4174  HB2 SER   256      34.953  64.671  43.089  1.00  0.00           H  
ATOM   4175  HB3 SER   256      34.520  64.683  44.803  1.00  0.00           H  
ATOM   4176  OG  SER   256      34.989  66.542  44.103  1.00  0.00           O  
ATOM   4177  HG  SER   256      34.091  66.725  43.817  1.00  0.00           H  
ATOM   4178  C   SER   256      36.985  64.869  45.778  1.00  0.00           C  
ATOM   4179  O   SER   256      37.396  65.968  46.176  1.00  0.00           O  
ATOM   4180  N   ASN   257      36.705  63.923  46.657  1.00  0.00           N  
ATOM   4181  H   ASN   257      36.248  63.107  46.274  1.00  0.00           H  
ATOM   4182  CA  ASN   257      36.946  64.038  48.068  1.00  0.00           C  
ATOM   4183  HA  ASN   257      36.754  65.094  48.252  1.00  0.00           H  
ATOM   4184  CB  ASN   257      36.060  63.009  48.956  1.00  0.00           C  
ATOM   4185  HB2 ASN   257      36.112  62.047  48.446  1.00  0.00           H  
ATOM   4186  HB3 ASN   257      36.475  62.863  49.953  1.00  0.00           H  
ATOM   4187  CG  ASN   257      34.626  63.432  49.078  1.00  0.00           C  
ATOM   4188  OD1 ASN   257      34.260  64.631  49.105  1.00  0.00           O  
ATOM   4189  ND2 ASN   257      33.717  62.544  49.220  1.00  0.00           N  
ATOM   4190 HD21 ASN   257      32.777  62.772  48.928  1.00  0.00           H  
ATOM   4191 HD22 ASN   257      33.924  61.565  49.085  1.00  0.00           H  
ATOM   4192  C   ASN   257      38.423  63.767  48.407  1.00  0.00           C  
ATOM   4193  O   ASN   257      38.960  64.372  49.308  1.00  0.00           O  
ATOM   4194  N   ILE   258      39.042  62.938  47.611  1.00  0.00           N  
ATOM   4195  H   ILE   258      38.530  62.535  46.839  1.00  0.00           H  
ATOM   4196  CA  ILE   258      40.450  62.666  47.759  1.00  0.00           C  
ATOM   4197  HA  ILE   258      40.666  62.434  48.802  1.00  0.00           H  
ATOM   4198  CB  ILE   258      40.675  61.319  47.031  1.00  0.00           C  
ATOM   4199  HB  ILE   258      40.149  61.328  46.077  1.00  0.00           H  
ATOM   4200  CG2 ILE   258      42.120  61.087  46.736  1.00  0.00           C  
ATOM   4201 HG21 ILE   258      42.602  61.964  46.303  1.00  0.00           H  
ATOM   4202 HG22 ILE   258      42.613  60.827  47.673  1.00  0.00           H  
ATOM   4203 HG23 ILE   258      42.279  60.367  45.933  1.00  0.00           H  
ATOM   4204  CG1 ILE   258      40.126  60.151  47.886  1.00  0.00           C  
ATOM   4205 HG12 ILE   258      40.785  59.931  48.726  1.00  0.00           H  
ATOM   4206 HG13 ILE   258      39.164  60.432  48.313  1.00  0.00           H  
ATOM   4207  CD1 ILE   258      39.879  58.924  46.957  1.00  0.00           C  
ATOM   4208 HD11 ILE   258      40.734  58.599  46.364  1.00  0.00           H  
ATOM   4209 HD12 ILE   258      39.552  58.076  47.559  1.00  0.00           H  
ATOM   4210 HD13 ILE   258      39.072  59.130  46.253  1.00  0.00           H  
ATOM   4211  C   ILE   258      41.248  63.913  47.228  1.00  0.00           C  
ATOM   4212  O   ILE   258      42.151  64.330  47.968  1.00  0.00           O  
ATOM   4213  N   LEU   259      40.932  64.497  46.066  1.00  0.00           N  
ATOM   4214  H   LEU   259      40.240  64.097  45.449  1.00  0.00           H  
ATOM   4215  CA  LEU   259      41.678  65.612  45.531  1.00  0.00           C  
ATOM   4216  HA  LEU   259      42.747  65.401  45.560  1.00  0.00           H  
ATOM   4217  CB  LEU   259      41.285  65.873  44.042  1.00  0.00           C  
ATOM   4218  HB2 LEU   259      40.235  66.153  43.958  1.00  0.00           H  
ATOM   4219  HB3 LEU   259      41.791  66.793  43.751  1.00  0.00           H  
ATOM   4220  CG  LEU   259      41.765  64.854  42.998  1.00  0.00           C  
ATOM   4221  HG  LEU   259      41.523  63.865  43.387  1.00  0.00           H  
ATOM   4222  CD1 LEU   259      40.902  65.064  41.796  1.00  0.00           C  
ATOM   4223 HD11 LEU   259      39.848  64.868  41.993  1.00  0.00           H  
ATOM   4224 HD12 LEU   259      41.003  66.067  41.382  1.00  0.00           H  
ATOM   4225 HD13 LEU   259      41.288  64.334  41.084  1.00  0.00           H  
ATOM   4226  CD2 LEU   259      43.321  65.020  42.754  1.00  0.00           C  
ATOM   4227 HD21 LEU   259      43.676  64.248  42.071  1.00  0.00           H  
ATOM   4228 HD22 LEU   259      43.431  65.999  42.287  1.00  0.00           H  
ATOM   4229 HD23 LEU   259      43.866  64.950  43.695  1.00  0.00           H  
ATOM   4230  C   LEU   259      41.526  66.876  46.373  1.00  0.00           C  
ATOM   4231  O   LEU   259      42.419  67.744  46.389  1.00  0.00           O  
ATOM   4232  N   ASP   260      40.428  66.946  47.124  1.00  0.00           N  
ATOM   4233  H   ASP   260      39.806  66.166  46.966  1.00  0.00           H  
ATOM   4234  CA  ASP   260      40.170  68.091  48.095  1.00  0.00           C  
ATOM   4235  HA  ASP   260      40.535  69.062  47.762  1.00  0.00           H  
ATOM   4236  CB  ASP   260      38.617  68.211  48.300  1.00  0.00           C  
ATOM   4237  HB2 ASP   260      38.222  67.208  48.460  1.00  0.00           H  
ATOM   4238  HB3 ASP   260      38.419  68.719  49.244  1.00  0.00           H  
ATOM   4239  CG  ASP   260      37.931  68.982  47.166  1.00  0.00           C  
ATOM   4240  OD1 ASP   260      36.692  69.130  47.193  1.00  0.00           O  
ATOM   4241  OD2 ASP   260      38.514  69.326  46.108  1.00  0.00           O  
ATOM   4242  C   ASP   260      40.871  67.877  49.427  1.00  0.00           C  
ATOM   4243  O   ASP   260      41.623  68.791  49.760  1.00  0.00           O  
ATOM   4244  N   VAL   261      40.794  66.716  50.056  1.00  0.00           N  
ATOM   4245  H   VAL   261      40.236  65.984  49.643  1.00  0.00           H  
ATOM   4246  CA  VAL   261      41.460  66.490  51.388  1.00  0.00           C  
ATOM   4247  HA  VAL   261      41.101  67.314  52.005  1.00  0.00           H  
ATOM   4248  CB  VAL   261      40.956  65.199  51.973  1.00  0.00           C  
ATOM   4249  HB  VAL   261      39.877  65.092  51.868  1.00  0.00           H  
ATOM   4250  CG1 VAL   261      41.595  63.907  51.450  1.00  0.00           C  
ATOM   4251 HG11 VAL   261      42.668  64.063  51.334  1.00  0.00           H  
ATOM   4252 HG12 VAL   261      41.393  63.177  52.234  1.00  0.00           H  
ATOM   4253 HG13 VAL   261      41.073  63.646  50.530  1.00  0.00           H  
ATOM   4254  CG2 VAL   261      41.124  65.227  53.517  1.00  0.00           C  
ATOM   4255 HG21 VAL   261      40.647  66.133  53.890  1.00  0.00           H  
ATOM   4256 HG22 VAL   261      40.565  64.352  53.850  1.00  0.00           H  
ATOM   4257 HG23 VAL   261      42.159  65.214  53.861  1.00  0.00           H  
ATOM   4258  C   VAL   261      42.979  66.593  51.406  1.00  0.00           C  
ATOM   4259  O   VAL   261      43.523  66.973  52.433  1.00  0.00           O  
ATOM   4260  N   MET   262      43.622  66.345  50.267  1.00  0.00           N  
ATOM   4261  H   MET   262      43.041  66.008  49.513  1.00  0.00           H  
ATOM   4262  CA  MET   262      45.140  66.632  50.167  1.00  0.00           C  
ATOM   4263  HA  MET   262      45.639  65.869  50.764  1.00  0.00           H  
ATOM   4264  CB  MET   262      45.680  66.510  48.747  1.00  0.00           C  
ATOM   4265  HB2 MET   262      45.032  67.061  48.065  1.00  0.00           H  
ATOM   4266  HB3 MET   262      46.665  66.974  48.703  1.00  0.00           H  
ATOM   4267  CG  MET   262      45.737  65.051  48.379  1.00  0.00           C  
ATOM   4268  HG2 MET   262      46.394  64.499  49.052  1.00  0.00           H  
ATOM   4269  HG3 MET   262      44.727  64.651  48.460  1.00  0.00           H  
ATOM   4270  SD  MET   262      46.493  64.699  46.739  1.00  0.00           S  
ATOM   4271  CE  MET   262      47.816  65.869  46.569  1.00  0.00           C  
ATOM   4272  HE1 MET   262      47.425  66.819  46.203  1.00  0.00           H  
ATOM   4273  HE2 MET   262      48.246  65.790  47.567  1.00  0.00           H  
ATOM   4274  HE3 MET   262      48.513  65.416  45.864  1.00  0.00           H  
ATOM   4275  C   MET   262      45.554  68.012  50.708  1.00  0.00           C  
ATOM   4276  O   MET   262      46.725  68.133  51.227  1.00  0.00           O  
ATOM   4277  N   ASP   263      44.644  68.976  50.686  1.00  0.00           N  
ATOM   4278  H   ASP   263      43.748  68.786  50.260  1.00  0.00           H  
ATOM   4279  CA  ASP   263      44.916  70.387  51.173  1.00  0.00           C  
ATOM   4280  HA  ASP   263      45.966  70.632  51.012  1.00  0.00           H  
ATOM   4281  CB  ASP   263      44.141  71.411  50.313  1.00  0.00           C  
ATOM   4282  HB2 ASP   263      43.167  70.966  50.112  1.00  0.00           H  
ATOM   4283  HB3 ASP   263      44.275  72.282  50.955  1.00  0.00           H  
ATOM   4284  CG  ASP   263      44.843  71.754  48.963  1.00  0.00           C  
ATOM   4285  OD1 ASP   263      44.124  72.186  48.042  1.00  0.00           O  
ATOM   4286  OD2 ASP   263      46.028  71.556  48.736  1.00  0.00           O  
ATOM   4287  C   ASP   263      44.575  70.615  52.652  1.00  0.00           C  
ATOM   4288  O   ASP   263      45.199  71.571  53.181  1.00  0.00           O  
ATOM   4289  N   GLU   264      43.691  69.770  53.177  1.00  0.00           N  
ATOM   4290  H   GLU   264      43.351  69.044  52.563  1.00  0.00           H  
ATOM   4291  CA  GLU   264      43.448  69.682  54.634  1.00  0.00           C  
ATOM   4292  HA  GLU   264      43.509  70.661  55.110  1.00  0.00           H  
ATOM   4293  CB  GLU   264      42.040  68.961  54.870  1.00  0.00           C  
ATOM   4294  HB2 GLU   264      42.098  67.976  54.406  1.00  0.00           H  
ATOM   4295  HB3 GLU   264      41.932  68.887  55.952  1.00  0.00           H  
ATOM   4296  CG  GLU   264      40.861  69.702  54.230  1.00  0.00           C  
ATOM   4297  HG2 GLU   264      40.850  69.648  53.141  1.00  0.00           H  
ATOM   4298  HG3 GLU   264      39.925  69.264  54.578  1.00  0.00           H  
ATOM   4299  CD  GLU   264      40.852  71.191  54.645  1.00  0.00           C  
ATOM   4300  OE1 GLU   264      40.873  71.392  55.867  1.00  0.00           O  
ATOM   4301  OE2 GLU   264      40.878  72.143  53.841  1.00  0.00           O  
ATOM   4302  C   GLU   264      44.513  68.865  55.401  1.00  0.00           C  
ATOM   4303  O   GLU   264      44.875  69.056  56.577  1.00  0.00           O  
ATOM   4304  N   GLU   265      45.073  67.890  54.755  1.00  0.00           N  
ATOM   4305  H   GLU   265      44.711  67.551  53.875  1.00  0.00           H  
ATOM   4306  CA  GLU   265      46.282  67.149  55.142  1.00  0.00           C  
ATOM   4307  HA  GLU   265      46.196  66.866  56.191  1.00  0.00           H  
ATOM   4308  CB  GLU   265      46.253  65.771  54.510  1.00  0.00           C  
ATOM   4309  HB2 GLU   265      46.190  65.948  53.436  1.00  0.00           H  
ATOM   4310  HB3 GLU   265      47.081  65.107  54.757  1.00  0.00           H  
ATOM   4311  CG  GLU   265      45.034  64.994  55.017  1.00  0.00           C  
ATOM   4312  HG2 GLU   265      44.116  65.533  54.781  1.00  0.00           H  
ATOM   4313  HG3 GLU   265      44.915  64.060  54.467  1.00  0.00           H  
ATOM   4314  CD  GLU   265      45.133  64.683  56.509  1.00  0.00           C  
ATOM   4315  OE1 GLU   265      44.305  65.250  57.249  1.00  0.00           O  
ATOM   4316  OE2 GLU   265      46.002  63.897  56.900  1.00  0.00           O  
ATOM   4317  C   GLU   265      47.593  67.919  54.895  1.00  0.00           C  
ATOM   4318  O   GLU   265      48.635  67.553  55.347  1.00  0.00           O  
ATOM   4319  N   SER   266      47.490  69.065  54.208  1.00  0.00           N  
ATOM   4320  H   SER   266      46.568  69.324  53.886  1.00  0.00           H  
ATOM   4321  CA  SER   266      48.621  70.051  54.153  1.00  0.00           C  
ATOM   4322  HA  SER   266      49.526  69.714  54.658  1.00  0.00           H  
ATOM   4323  CB  SER   266      48.918  70.368  52.716  1.00  0.00           C  
ATOM   4324  HB2 SER   266      47.969  70.615  52.241  1.00  0.00           H  
ATOM   4325  HB3 SER   266      49.585  71.230  52.686  1.00  0.00           H  
ATOM   4326  OG  SER   266      49.485  69.282  52.078  1.00  0.00           O  
ATOM   4327  HG  SER   266      48.843  68.585  51.925  1.00  0.00           H  
ATOM   4328  C   SER   266      48.256  71.371  54.908  1.00  0.00           C  
ATOM   4329  O   SER   266      48.079  71.267  56.124  1.00  0.00           O  
ATOM   4330  OXT SER   266      48.064  72.402  54.242  1.00  0.00           O  
TER    4331      SER   266 
ATOM   4331  N1  L01   267      54.240  42.300  36.168  1.00  0.00           N  
ATOM   4332  C2  L01   267      54.907  41.817  37.211  1.00  0.00           C  
ATOM   4333  N3  L01   267      54.473  40.957  38.185  1.00  0.00           N  
ATOM   4334  C4  L01   267      53.259  40.454  37.969  1.00  0.00           C  
ATOM   4335  C5  L01   267      52.457  40.913  36.945  1.00  0.00           C  
ATOM   4336  C6  L01   267      52.972  41.846  36.090  1.00  0.00           C  
ATOM   4337 Cl7  L01   267      54.646  37.106  44.260  1.00  0.00          CL  
ATOM   4338  NAB L01   267      52.327  42.466  35.056  1.00  0.00           N  
ATOM   4339  S9  L01   267      55.598  40.481  42.411  1.00  0.00           S  
ATOM   4340  CAD L01   267      54.485  38.842  44.487  1.00  0.00           C  
ATOM   4341  CAE L01   267      43.154  41.667  33.773  1.00  0.00           C  
ATOM   4342  CAF L01   267      44.419  42.260  33.987  1.00  0.00           C  
ATOM   4343  CAG L01   267      43.145  40.291  33.432  1.00  0.00           C  
ATOM   4344  CAI L01   267      45.588  41.566  33.941  1.00  0.00           C  
ATOM   4345  CAJ L01   267      44.344  39.537  33.430  1.00  0.00           C  
ATOM   4346  CAK L01   267      49.075  39.291  34.206  1.00  0.00           C  
ATOM   4347  CAL L01   267      47.664  40.188  35.892  1.00  0.00           C  
ATOM   4348  CAM L01   267      50.182  39.381  35.047  1.00  0.00           C  
ATOM   4349  CAN L01   267      48.778  40.556  36.704  1.00  0.00           C  
ATOM   4350  CAO L01   267      52.332  37.160  41.731  1.00  0.00           C  
ATOM   4351  CAP L01   267      52.084  37.691  40.305  1.00  0.00           C  
ATOM   4352  CAQ L01   267      52.163  38.334  42.707  1.00  0.00           C  
ATOM   4353  CAR L01   267      52.955  39.906  41.050  1.00  0.00           C  
ATOM   4354  NAU L01   267      51.171  39.506  38.299  1.00  0.00           N  
ATOM   4355  OAV L01   267      46.729  39.430  33.807  1.00  0.00           O  
ATOM   4356  CAW L01   267      54.304  39.469  43.141  1.00  0.00           C  
ATOM   4357  CAY L01   267      45.566  40.210  33.759  1.00  0.00           C  
ATOM   4358  CAZ L01   267      47.858  39.738  34.640  1.00  0.00           C  
ATOM   4359  CBA L01   267      50.084  40.103  36.277  1.00  0.00           C  
ATOM   4360  CBB L01   267      51.176  40.255  37.224  1.00  0.00           C  
ATOM   4361  CBE L01   267      52.966  38.911  39.930  1.00  0.00           C  
ATOM   4362  NBF L01   267      52.461  39.640  38.721  1.00  0.00           N  
ATOM   4363  NBG L01   267      53.190  39.340  42.413  1.00  0.00           N  
ATOM   4364  HC2 L01   267      55.940  42.072  37.430  1.00  0.00           H  
ATOM   4365 HAB1 L01   267      51.334  42.129  34.770  1.00  0.00           H  
ATOM   4366 HAB2 L01   267      52.927  43.033  34.350  1.00  0.00           H  
ATOM   4367 HCAE L01   267      42.251  42.264  33.857  1.00  0.00           H  
ATOM   4368 HCAF L01   267      44.567  43.317  34.192  1.00  0.00           H  
ATOM   4369 HCAG L01   267      42.223  39.791  33.150  1.00  0.00           H  
ATOM   4370 HCAI L01   267      46.490  42.124  34.221  1.00  0.00           H  
ATOM   4371 HCAJ L01   267      44.361  38.489  33.109  1.00  0.00           H  
ATOM   4372 HCAK L01   267      49.248  38.949  33.178  1.00  0.00           H  
ATOM   4373 HCAL L01   267      46.633  40.346  36.230  1.00  0.00           H  
ATOM   4374 HCAM L01   267      51.123  39.009  34.623  1.00  0.00           H  
ATOM   4375 HCAN L01   267      48.657  40.866  37.749  1.00  0.00           H  
ATOM   4376 HAO1 L01   267      53.300  36.644  41.760  1.00  0.00           H  
ATOM   4377 HAO2 L01   267      51.748  36.262  41.970  1.00  0.00           H  
ATOM   4378 HAP1 L01   267      51.131  37.776  40.230  1.00  0.00           H  
ATOM   4379 HAP2 L01   267      52.515  36.914  39.661  1.00  0.00           H  
ATOM   4380 HAQ1 L01   267      52.269  38.052  43.718  1.00  0.00           H  
ATOM   4381 HAQ2 L01   267      51.229  38.788  42.531  1.00  0.00           H  
ATOM   4382 HAR1 L01   267      51.998  40.411  41.123  1.00  0.00           H  
ATOM   4383 HAR2 L01   267      53.674  40.733  40.822  1.00  0.00           H  
ATOM   4384 HCBE L01   267      53.945  38.454  39.788  1.00  0.00           H  
ATOM   4385 HCAD L01   267      53.542  38.949  45.022  1.00  0.00           H  
ATOM   4386  H1  L01   267      55.281  39.310  45.047  1.00  0.00           H  
TER    4387      L01   267 
ATOM   4387 Na+  Na+   268      48.767  72.347  36.697  1.00  0.00          NA  
TER    4388      Na+   268 
ATOM   4388 Na+  Na+   269      52.850  77.441  90.564  1.00  0.00          NA  
TER    4389      Na+   269 
ATOM   4389 Na+  Na+   270      32.296  26.742  38.845  1.00  0.00          NA  
TER    4390      Na+   270 
ATOM   4390 Na+  Na+   271      58.478  34.898  11.824  1.00  0.00          NA  
TER    4391      Na+   271 
ATOM   4391 Na+  Na+   272      67.596  21.689  25.111  1.00  0.00          NA  
TER    4392      Na+   272 
ATOM   4392 Na+  Na+   273      50.136  57.902  42.628  1.00  0.00          NA  
TER    4393      Na+   273 
ATOM   4393 Na+  Na+   274      -3.424  36.062  87.435  1.00  0.00          NA  
TER    4394      Na+   274 
ATOM   4394 Na+  Na+   275      22.418  58.692  61.857  1.00  0.00          NA  
TER    4395      Na+   275 
ATOM   4395  O   WAT   276      -7.162  -5.930  69.932  1.00  0.00           O  
ATOM   4396  H1  WAT   276      -6.763  -5.080  69.751  1.00  0.00           H  
ATOM   4397  H2  WAT   276      -6.755  -6.525  69.302  1.00  0.00           H  
TER    4398      WAT   276 
ATOM   4398  O   WAT   277     115.094  11.078  77.566  1.00  0.00           O  
ATOM   4399  H1  WAT   277     114.476  11.168  76.841  1.00  0.00           H  
ATOM   4400  H2  WAT   277     115.949  11.257  77.174  1.00  0.00           H  
TER    4401      WAT   277 
ATOM   4401  O   WAT   278      11.946  -4.667 148.442  1.00  0.00           O  
ATOM   4402  H1  WAT   278      12.442  -5.106 149.133  1.00  0.00           H  
ATOM   4403  H2  WAT   278      12.595  -4.476 147.766  1.00  0.00           H  
TER    4404      WAT   278 
ATOM   4404  O   WAT   279      21.671  22.833  69.855  1.00  0.00           O  
ATOM   4405  H1  WAT   279      21.478  22.771  68.920  1.00  0.00           H  
ATOM   4406  H2  WAT   279      22.616  22.691  69.915  1.00  0.00           H  
TER    4407      WAT   279 
ATOM   4407  O   WAT   280      42.612  36.278 124.990  1.00  0.00           O  
ATOM   4408  H1  WAT   280      43.261  36.854 125.396  1.00  0.00           H  
ATOM   4409  H2  WAT   280      43.129  35.673 124.458  1.00  0.00           H  
TER    4410      WAT   280 
ATOM   4410  O   WAT   281      71.440  50.473  92.781  1.00  0.00           O  
ATOM   4411  H1  WAT   281      71.746  51.253  93.244  1.00  0.00           H  
ATOM   4412  H2  WAT   281      71.913  50.486  91.950  1.00  0.00           H  
TER    4413      WAT   281 
ATOM   4413  O   WAT   282     136.100  15.624  42.409  1.00  0.00           O  
ATOM   4414  H1  WAT   282     136.244  15.678  43.354  1.00  0.00           H  
ATOM   4415  H2  WAT   282     135.149  15.663  42.310  1.00  0.00           H  
TER    4416      WAT   282 
ATOM   4416  O   WAT   283      64.142  77.381  72.774  1.00  0.00           O  
ATOM   4417  H1  WAT   283      63.539  77.736  73.427  1.00  0.00           H  
ATOM   4418  H2  WAT   283      64.882  77.053  73.285  1.00  0.00           H  
TER    4419      WAT   283 
ATOM   4419  O   WAT   284      41.994   6.979 108.438  1.00  0.00           O  
ATOM   4420  H1  WAT   284      41.420   7.601 108.885  1.00  0.00           H  
ATOM   4421  H2  WAT   284      42.577   6.655 109.125  1.00  0.00           H  
TER    4422      WAT   284 
ATOM   4422  O   WAT   285      74.157  53.576  39.794  1.00  0.00           O  
ATOM   4423  H1  WAT   285      73.832  53.557  38.894  1.00  0.00           H  
ATOM   4424  H2  WAT   285      74.860  54.225  39.781  1.00  0.00           H  
TER    4425      WAT   285 
ATOM   4425  O   WAT   286     100.181   4.365  80.677  1.00  0.00           O  
ATOM   4426  H1  WAT   286     101.062   4.184  80.351  1.00  0.00           H  
ATOM   4427  H2  WAT   286     100.035   5.289  80.473  1.00  0.00           H  
TER    4428      WAT   286 
ATOM   4428  O   WAT   287      37.603  43.224 124.956  1.00  0.00           O  
ATOM   4429  H1  WAT   287      37.514  42.369 124.537  1.00  0.00           H  
ATOM   4430  H2  WAT   287      36.703  43.512 125.107  1.00  0.00           H  
TER    4431      WAT   287 
ATOM   4431  O   WAT   288      91.125  37.028 123.763  1.00  0.00           O  
ATOM   4432  H1  WAT   288      91.423  37.876 123.435  1.00  0.00           H  
ATOM   4433  H2  WAT   288      90.315  36.856 123.283  1.00  0.00           H  
TER    4434      WAT   288 
ATOM   4434  O   WAT   289     -13.594  33.297  74.769  1.00  0.00           O  
ATOM   4435  H1  WAT   289     -12.861  33.678  74.285  1.00  0.00           H  
ATOM   4436  H2  WAT   289     -14.269  33.152  74.106  1.00  0.00           H  
TER    4437      WAT   289 
ATOM   4437  O   WAT   290      67.824  33.936  64.779  1.00  0.00           O  
ATOM   4438  H1  WAT   290      67.624  34.701  65.319  1.00  0.00           H  
ATOM   4439  H2  WAT   290      68.779  33.879  64.789  1.00  0.00           H  
TER    4440      WAT   290 
ATOM   4440  O   WAT   291      18.856  29.426  31.238  1.00  0.00           O  
ATOM   4441  H1  WAT   291      18.397  28.694  31.651  1.00  0.00           H  
ATOM   4442  H2  WAT   291      19.286  29.879  31.963  1.00  0.00           H  
TER    4443      WAT   291 
ATOM   4443  O   WAT   292       5.788  27.840  35.390  1.00  0.00           O  
ATOM   4444  H1  WAT   292       4.911  27.471  35.492  1.00  0.00           H  
ATOM   4445  H2  WAT   292       5.684  28.767  35.607  1.00  0.00           H  
TER    4446      WAT   292 
ATOM   4446  O   WAT   293      43.268  39.143 125.186  1.00  0.00           O  
ATOM   4447  H1  WAT   293      42.765  38.555 125.750  1.00  0.00           H  
ATOM   4448  H2  WAT   293      43.432  38.632 124.393  1.00  0.00           H  
TER    4449      WAT   293 
ATOM   4449  O   WAT   294       4.593  35.732  82.479  1.00  0.00           O  
ATOM   4450  H1  WAT   294       4.326  36.608  82.199  1.00  0.00           H  
ATOM   4451  H2  WAT   294       4.459  35.183  81.706  1.00  0.00           H  
TER    4452      WAT   294 
ATOM   4452  O   WAT   295      77.735 -16.733 129.214  1.00  0.00           O  
ATOM   4453  H1  WAT   295      77.753 -17.568 128.746  1.00  0.00           H  
ATOM   4454  H2  WAT   295      76.877 -16.362 129.009  1.00  0.00           H  
TER    4455      WAT   295 
ATOM   4455  O   WAT   296      95.115  21.611  82.022  1.00  0.00           O  
ATOM   4456  H1  WAT   296      95.331  22.465  81.648  1.00  0.00           H  
ATOM   4457  H2  WAT   296      94.930  21.057  81.263  1.00  0.00           H  
TER    4458      WAT   296 
ATOM   4458  O   WAT   297      50.228  13.872  83.104  1.00  0.00           O  
ATOM   4459  H1  WAT   297      49.386  14.239  83.374  1.00  0.00           H  
ATOM   4460  H2  WAT   297      50.879  14.417  83.545  1.00  0.00           H  
TER    4461      WAT   297 
ATOM   4461  O   WAT   298      81.918  -2.439  96.737  1.00  0.00           O  
ATOM   4462  H1  WAT   298      81.365  -3.186  96.966  1.00  0.00           H  
ATOM   4463  H2  WAT   298      82.782  -2.820  96.580  1.00  0.00           H  
TER    4464      WAT   298 
ATOM   4464  O   WAT   299     -10.360  56.086  60.812  1.00  0.00           O  
ATOM   4465  H1  WAT   299     -11.042  56.674  61.137  1.00  0.00           H  
ATOM   4466  H2  WAT   299     -10.643  55.858  59.927  1.00  0.00           H  
TER    4467      WAT   299 
ATOM   4467  O   WAT   300      57.557 105.229  63.284  1.00  0.00           O  
ATOM   4468  H1  WAT   300      58.492 105.366  63.438  1.00  0.00           H  
ATOM   4469  H2  WAT   300      57.456 105.315  62.336  1.00  0.00           H  
TER    4470      WAT   300 
ATOM   4470  O   WAT   301      57.164  25.063  59.655  1.00  0.00           O  
ATOM   4471  H1  WAT   301      57.154  24.917  58.709  1.00  0.00           H  
ATOM   4472  H2  WAT   301      57.877  25.687  59.793  1.00  0.00           H  
TER    4473      WAT   301 
ATOM   4473  O   WAT   302     -11.058 -12.991 139.099  1.00  0.00           O  
ATOM   4474  H1  WAT   302     -11.699 -13.078 139.804  1.00  0.00           H  
ATOM   4475  H2  WAT   302     -10.865 -13.891 138.837  1.00  0.00           H  
TER    4476      WAT   302 
ATOM   4476  O   WAT   303      37.753  25.339  83.729  1.00  0.00           O  
ATOM   4477  H1  WAT   303      36.978  25.841  83.477  1.00  0.00           H  
ATOM   4478  H2  WAT   303      38.081  25.782  84.511  1.00  0.00           H  
TER    4479      WAT   303 
ATOM   4479  O   WAT   304     153.870  52.664  94.136  1.00  0.00           O  
ATOM   4480  H1  WAT   304     154.520  52.375  93.496  1.00  0.00           H  
ATOM   4481  H2  WAT   304     154.271  53.426  94.556  1.00  0.00           H  
TER    4482      WAT   304 
ATOM   4482  O   WAT   305      48.789  66.342 119.654  1.00  0.00           O  
ATOM   4483  H1  WAT   305      48.244  65.913 120.313  1.00  0.00           H  
ATOM   4484  H2  WAT   305      49.687  66.183 119.946  1.00  0.00           H  
TER    4485      WAT   305 
ATOM   4485  O   WAT   306      98.009  49.412  96.115  1.00  0.00           O  
ATOM   4486  H1  WAT   306      98.211  49.010  96.959  1.00  0.00           H  
ATOM   4487  H2  WAT   306      97.227  49.938  96.280  1.00  0.00           H  
TER    4488      WAT   306 
ATOM   4488  O   WAT   307     -10.648  24.812  78.295  1.00  0.00           O  
ATOM   4489  H1  WAT   307     -10.534  24.355  77.462  1.00  0.00           H  
ATOM   4490  H2  WAT   307     -11.587  24.753  78.473  1.00  0.00           H  
TER    4491      WAT   307 
ATOM   4491  O   WAT   308      51.239  -5.843 124.543  1.00  0.00           O  
ATOM   4492  H1  WAT   308      50.885  -5.383 125.304  1.00  0.00           H  
ATOM   4493  H2  WAT   308      51.141  -5.223 123.821  1.00  0.00           H  
TER    4494      WAT   308 
ATOM   4494  O   WAT   309      26.898  37.025 147.633  1.00  0.00           O  
ATOM   4495  H1  WAT   309      26.199  36.393 147.798  1.00  0.00           H  
ATOM   4496  H2  WAT   309      27.428  36.622 146.946  1.00  0.00           H  
TER    4497      WAT   309 
ATOM   4497  O   WAT   310      75.722  29.663  84.170  1.00  0.00           O  
ATOM   4498  H1  WAT   310      75.370  29.697  83.281  1.00  0.00           H  
ATOM   4499  H2  WAT   310      76.487  29.092  84.104  1.00  0.00           H  
TER    4500      WAT   310 
ATOM   4500  O   WAT   311      26.244 101.266  73.763  1.00  0.00           O  
ATOM   4501  H1  WAT   311      26.586 100.645  73.120  1.00  0.00           H  
ATOM   4502  H2  WAT   311      25.506 100.810  74.168  1.00  0.00           H  
TER    4503      WAT   311 
ATOM   4503  O   WAT   312      42.511  -9.042 109.657  1.00  0.00           O  
ATOM   4504  H1  WAT   312      42.662  -9.987 109.646  1.00  0.00           H  
ATOM   4505  H2  WAT   312      42.915  -8.744 110.472  1.00  0.00           H  
TER    4506      WAT   312 
ATOM   4506  O   WAT   313      29.281  18.037  90.102  1.00  0.00           O  
ATOM   4507  H1  WAT   313      28.733  18.624  90.622  1.00  0.00           H  
ATOM   4508  H2  WAT   313      29.628  17.409  90.736  1.00  0.00           H  
TER    4509      WAT   313 
ATOM   4509  O   WAT   314      44.900  -0.202  52.554  1.00  0.00           O  
ATOM   4510  H1  WAT   314      45.089  -1.113  52.776  1.00  0.00           H  
ATOM   4511  H2  WAT   314      44.025  -0.226  52.167  1.00  0.00           H  
TER    4512      WAT   314 
ATOM   4512  O   WAT   315      56.618  -5.842  29.724  1.00  0.00           O  
ATOM   4513  H1  WAT   315      57.495  -5.853  30.106  1.00  0.00           H  
ATOM   4514  H2  WAT   315      56.761  -5.986  28.789  1.00  0.00           H  
TER    4515      WAT   315 
ATOM   4515  O   WAT   316     -10.508   1.984  73.675  1.00  0.00           O  
ATOM   4516  H1  WAT   316      -9.552   1.991  73.643  1.00  0.00           H  
ATOM   4517  H2  WAT   316     -10.751   2.905  73.771  1.00  0.00           H  
TER    4518      WAT   316 
ATOM   4518  O   WAT   317      39.490  25.112  -9.072  1.00  0.00           O  
ATOM   4519  H1  WAT   317      39.769  24.793  -8.214  1.00  0.00           H  
ATOM   4520  H2  WAT   317      39.226  26.018  -8.916  1.00  0.00           H  
TER    4521      WAT   317 
ATOM   4521  O   WAT   318      85.187  62.980  96.116  1.00  0.00           O  
ATOM   4522  H1  WAT   318      85.069  62.030  96.106  1.00  0.00           H  
ATOM   4523  H2  WAT   318      85.938  63.134  95.542  1.00  0.00           H  
TER    4524      WAT   318 
ATOM   4524  O   WAT   319      48.989  12.059  76.834  1.00  0.00           O  
ATOM   4525  H1  WAT   319      49.868  12.205  76.484  1.00  0.00           H  
ATOM   4526  H2  WAT   319      49.120  11.457  77.567  1.00  0.00           H  
TER    4527      WAT   319 
ATOM   4527  O   WAT   320      90.906  35.022  55.106  1.00  0.00           O  
ATOM   4528  H1  WAT   320      91.135  35.158  56.025  1.00  0.00           H  
ATOM   4529  H2  WAT   320      90.271  34.306  55.119  1.00  0.00           H  
TER    4530      WAT   320 
ATOM   4530  O   WAT   321      49.742  -5.244 112.393  1.00  0.00           O  
ATOM   4531  H1  WAT   321      50.533  -5.782 112.375  1.00  0.00           H  
ATOM   4532  H2  WAT   321      49.046  -5.831 112.097  1.00  0.00           H  
TER    4533      WAT   321 
ATOM   4533  O   WAT   322      39.082   5.312  86.566  1.00  0.00           O  
ATOM   4534  H1  WAT   322      38.602   4.593  86.977  1.00  0.00           H  
ATOM   4535  H2  WAT   322      38.809   6.090  87.051  1.00  0.00           H  
TER    4536      WAT   322 
ATOM   4536  O   WAT   323      38.802  35.163 143.842  1.00  0.00           O  
ATOM   4537  H1  WAT   323      38.706  34.549 144.570  1.00  0.00           H  
ATOM   4538  H2  WAT   323      38.921  34.606 143.072  1.00  0.00           H  
TER    4539      WAT   323 
ATOM   4539  O   WAT   324     110.426  81.860  82.302  1.00  0.00           O  
ATOM   4540  H1  WAT   324     110.925  82.585  81.925  1.00  0.00           H  
ATOM   4541  H2  WAT   324     111.030  81.117  82.279  1.00  0.00           H  
TER    4542      WAT   324 
ATOM   4542  O   WAT   325     114.207  32.300  80.960  1.00  0.00           O  
ATOM   4543  H1  WAT   325     114.978  32.762  80.630  1.00  0.00           H  
ATOM   4544  H2  WAT   325     113.690  32.107  80.179  1.00  0.00           H  
TER    4545      WAT   325 
ATOM   4545  O   WAT   326      45.258  79.141  30.453  1.00  0.00           O  
ATOM   4546  H1  WAT   326      44.851  79.976  30.219  1.00  0.00           H  
ATOM   4547  H2  WAT   326      45.164  78.601  29.669  1.00  0.00           H  
TER    4548      WAT   326 
ATOM   4548  O   WAT   327      43.375  -0.789 114.801  1.00  0.00           O  
ATOM   4549  H1  WAT   327      43.033  -0.277 115.533  1.00  0.00           H  
ATOM   4550  H2  WAT   327      43.793  -1.546 115.212  1.00  0.00           H  
TER    4551      WAT   327 
ATOM   4551  O   WAT   328      73.666  83.928 147.994  1.00  0.00           O  
ATOM   4552  H1  WAT   328      73.931  83.010 148.063  1.00  0.00           H  
ATOM   4553  H2  WAT   328      72.737  83.892 147.765  1.00  0.00           H  
TER    4554      WAT   328 
ATOM   4554  O   WAT   329      20.403  23.629  43.739  1.00  0.00           O  
ATOM   4555  H1  WAT   329      20.159  24.544  43.877  1.00  0.00           H  
ATOM   4556  H2  WAT   329      21.346  23.605  43.900  1.00  0.00           H  
TER    4557      WAT   329 
ATOM   4557  O   WAT   330      85.010   8.642  90.355  1.00  0.00           O  
ATOM   4558  H1  WAT   330      85.868   8.361  90.038  1.00  0.00           H  
ATOM   4559  H2  WAT   330      84.873   9.498  89.949  1.00  0.00           H  
TER    4560      WAT   330 
ATOM   4560  O   WAT   331     105.053 -27.328  58.884  1.00  0.00           O  
ATOM   4561  H1  WAT   331     105.858 -27.837  58.978  1.00  0.00           H  
ATOM   4562  H2  WAT   331     105.233 -26.509  59.346  1.00  0.00           H  
TER    4563      WAT   331 
ATOM   4563  O   WAT   332     120.140  15.705  70.236  1.00  0.00           O  
ATOM   4564  H1  WAT   332     120.705  15.788  71.004  1.00  0.00           H  
ATOM   4565  H2  WAT   332     120.430  16.403  69.649  1.00  0.00           H  
TER    4566      WAT   332 
ATOM   4566  O   WAT   333      27.673  66.532 116.069  1.00  0.00           O  
ATOM   4567  H1  WAT   333      26.965  66.343 115.454  1.00  0.00           H  
ATOM   4568  H2  WAT   333      28.426  66.733 115.514  1.00  0.00           H  
TER    4569      WAT   333 
ATOM   4569  O   WAT   334      77.198   6.581  76.618  1.00  0.00           O  
ATOM   4570  H1  WAT   334      77.997   6.714  76.109  1.00  0.00           H  
ATOM   4571  H2  WAT   334      77.252   7.226  77.323  1.00  0.00           H  
TER    4572      WAT   334 
ATOM   4572  O   WAT   335      58.191  27.977  93.927  1.00  0.00           O  
ATOM   4573  H1  WAT   335      58.839  28.417  94.478  1.00  0.00           H  
ATOM   4574  H2  WAT   335      57.993  27.165  94.393  1.00  0.00           H  
TER    4575      WAT   335 
ATOM   4575  O   WAT   336      72.718  22.188 103.676  1.00  0.00           O  
ATOM   4576  H1  WAT   336      72.953  22.896 103.077  1.00  0.00           H  
ATOM   4577  H2  WAT   336      71.967  22.526 104.164  1.00  0.00           H  
TER    4578      WAT   336 
ATOM   4578  O   WAT   337      85.330  10.964  77.894  1.00  0.00           O  
ATOM   4579  H1  WAT   337      84.843  10.217  77.546  1.00  0.00           H  
ATOM   4580  H2  WAT   337      86.024  10.572  78.423  1.00  0.00           H  
TER    4581      WAT   337 
ATOM   4581  O   WAT   338     101.208  38.542  80.575  1.00  0.00           O  
ATOM   4582  H1  WAT   338     101.612  37.861  80.036  1.00  0.00           H  
ATOM   4583  H2  WAT   338     101.889  38.787  81.202  1.00  0.00           H  
TER    4584      WAT   338 
ATOM   4584  O   WAT   339      -2.665   7.322  79.341  1.00  0.00           O  
ATOM   4585  H1  WAT   339      -1.906   7.896  79.231  1.00  0.00           H  
ATOM   4586  H2  WAT   339      -3.290   7.846  79.842  1.00  0.00           H  
TER    4587      WAT   339 
ATOM   4587  O   WAT   340      45.969  92.926  31.789  1.00  0.00           O  
ATOM   4588  H1  WAT   340      45.143  92.733  32.232  1.00  0.00           H  
ATOM   4589  H2  WAT   340      45.793  92.749  30.865  1.00  0.00           H  
TER    4590      WAT   340 
ATOM   4590  O   WAT   341     106.003  29.556  69.679  1.00  0.00           O  
ATOM   4591  H1  WAT   341     106.705  30.207  69.694  1.00  0.00           H  
ATOM   4592  H2  WAT   341     105.912  29.323  68.756  1.00  0.00           H  
TER    4593      WAT   341 
ATOM   4593  O   WAT   342      54.003  72.298  70.163  1.00  0.00           O  
ATOM   4594  H1  WAT   342      54.155  73.239  70.251  1.00  0.00           H  
ATOM   4595  H2  WAT   342      53.858  71.994  71.059  1.00  0.00           H  
TER    4596      WAT   342 
ATOM   4596  O   WAT   343      42.798 -37.289  78.048  1.00  0.00           O  
ATOM   4597  H1  WAT   343      42.058 -37.878  78.193  1.00  0.00           H  
ATOM   4598  H2  WAT   343      42.741 -36.652  78.760  1.00  0.00           H  
TER    4599      WAT   343 
ATOM   4599  O   WAT   344      50.938  38.224  72.667  1.00  0.00           O  
ATOM   4600  H1  WAT   344      50.743  37.294  72.782  1.00  0.00           H  
ATOM   4601  H2  WAT   344      51.890  38.282  72.752  1.00  0.00           H  
TER    4602      WAT   344 
ATOM   4602  O   WAT   345      83.449  26.135 107.834  1.00  0.00           O  
ATOM   4603  H1  WAT   345      84.157  26.624 107.417  1.00  0.00           H  
ATOM   4604  H2  WAT   345      83.774  25.947 108.715  1.00  0.00           H  
TER    4605      WAT   345 
ATOM   4605  O   WAT   346     100.803 -41.898  33.063  1.00  0.00           O  
ATOM   4606  H1  WAT   346     100.285 -41.204  32.656  1.00  0.00           H  
ATOM   4607  H2  WAT   346     100.774 -42.619  32.435  1.00  0.00           H  
TER    4608      WAT   346 
ATOM   4608  O   WAT   347      90.908  29.099 126.589  1.00  0.00           O  
ATOM   4609  H1  WAT   347      90.732  28.454 125.903  1.00  0.00           H  
ATOM   4610  H2  WAT   347      91.030  29.923 126.117  1.00  0.00           H  
TER    4611      WAT   347 
ATOM   4611  O   WAT   348      39.772  -8.755  81.907  1.00  0.00           O  
ATOM   4612  H1  WAT   348      39.479  -8.285  82.688  1.00  0.00           H  
ATOM   4613  H2  WAT   348      39.025  -9.301  81.661  1.00  0.00           H  
TER    4614      WAT   348 
ATOM   4614  O   WAT   349      32.541  13.064 100.236  1.00  0.00           O  
ATOM   4615  H1  WAT   349      32.205  13.857  99.817  1.00  0.00           H  
ATOM   4616  H2  WAT   349      32.845  13.357 101.095  1.00  0.00           H  
TER    4617      WAT   349 
ATOM   4617  O   WAT   350      70.500  10.966  75.402  1.00  0.00           O  
ATOM   4618  H1  WAT   350      70.096  11.727  75.819  1.00  0.00           H  
ATOM   4619  H2  WAT   350      69.906  10.241  75.599  1.00  0.00           H  
TER    4620      WAT   350 
ATOM   4620  O   WAT   351      -0.998  11.355  84.614  1.00  0.00           O  
ATOM   4621  H1  WAT   351      -0.102  11.204  84.916  1.00  0.00           H  
ATOM   4622  H2  WAT   351      -1.413  10.493  84.654  1.00  0.00           H  
TER    4623      WAT   351 
ATOM   4623  O   WAT   352      60.770   9.261 132.202  1.00  0.00           O  
ATOM   4624  H1  WAT   352      61.537   9.818 132.070  1.00  0.00           H  
ATOM   4625  H2  WAT   352      60.731   8.717 131.415  1.00  0.00           H  
TER    4626      WAT   352 
ATOM   4626  O   WAT   353      59.919  13.178  62.026  1.00  0.00           O  
ATOM   4627  H1  WAT   353      59.874  13.842  61.339  1.00  0.00           H  
ATOM   4628  H2  WAT   353      60.260  13.646  62.789  1.00  0.00           H  
TER    4629      WAT   353 
ATOM   4629  O   WAT   354     127.707  43.454 140.269  1.00  0.00           O  
ATOM   4630  H1  WAT   354     127.529  42.519 140.367  1.00  0.00           H  
ATOM   4631  H2  WAT   354     126.935  43.800 139.822  1.00  0.00           H  
TER    4632      WAT   354 
ATOM   4632  O   WAT   355      63.855 -11.097  94.441  1.00  0.00           O  
ATOM   4633  H1  WAT   355      64.812 -11.092  94.457  1.00  0.00           H  
ATOM   4634  H2  WAT   355      63.604 -10.306  94.918  1.00  0.00           H  
TER    4635      WAT   355 
ATOM   4635  O   WAT   356      62.960  53.625  46.501  1.00  0.00           O  
ATOM   4636  H1  WAT   356      62.169  53.173  46.208  1.00  0.00           H  
ATOM   4637  H2  WAT   356      63.601  52.926  46.630  1.00  0.00           H  
TER    4638      WAT   356 
ATOM   4638  O   WAT   357     -10.372  12.810  85.127  1.00  0.00           O  
ATOM   4639  H1  WAT   357      -9.518  12.552  85.475  1.00  0.00           H  
ATOM   4640  H2  WAT   357     -10.807  11.982  84.923  1.00  0.00           H  
TER    4641      WAT   357 
ATOM   4641  O   WAT   358      17.873  24.992 103.576  1.00  0.00           O  
ATOM   4642  H1  WAT   358      17.752  24.214 104.121  1.00  0.00           H  
ATOM   4643  H2  WAT   358      18.789  25.237 103.708  1.00  0.00           H  
TER    4644      WAT   358 
ATOM   4644  O   WAT   359      31.799 -46.975  70.388  1.00  0.00           O  
ATOM   4645  H1  WAT   359      32.504 -46.883  71.030  1.00  0.00           H  
ATOM   4646  H2  WAT   359      31.266 -47.698  70.720  1.00  0.00           H  
TER    4647      WAT   359 
ATOM   4647  O   WAT   360      89.493  24.422  88.589  1.00  0.00           O  
ATOM   4648  H1  WAT   360      89.965  23.922  89.255  1.00  0.00           H  
ATOM   4649  H2  WAT   360      89.414  25.301  88.960  1.00  0.00           H  
TER    4650      WAT   360 
ATOM   4650  O   WAT   361      80.359  41.323  87.546  1.00  0.00           O  
ATOM   4651  H1  WAT   361      79.914  41.011  88.333  1.00  0.00           H  
ATOM   4652  H2  WAT   361      80.522  40.531  87.033  1.00  0.00           H  
TER    4653      WAT   361 
ATOM   4653  O   WAT   362      62.956 -45.570 119.571  1.00  0.00           O  
ATOM   4654  H1  WAT   362      63.083 -45.287 120.477  1.00  0.00           H  
ATOM   4655  H2  WAT   362      63.669 -46.188 119.411  1.00  0.00           H  
TER    4656      WAT   362 
ATOM   4656  O   WAT   363      41.075  21.586  49.232  1.00  0.00           O  
ATOM   4657  H1  WAT   363      40.442  22.195  48.851  1.00  0.00           H  
ATOM   4658  H2  WAT   363      41.666  21.373  48.510  1.00  0.00           H  
TER    4659      WAT   363 
ATOM   4659  O   WAT   364      67.271   4.235  57.411  1.00  0.00           O  
ATOM   4660  H1  WAT   364      67.174   3.781  56.573  1.00  0.00           H  
ATOM   4661  H2  WAT   364      67.216   3.541  58.067  1.00  0.00           H  
TER    4662      WAT   364 
ATOM   4662  O   WAT   365      44.860  59.869  86.861  1.00  0.00           O  
ATOM   4663  H1  WAT   365      43.930  60.087  86.798  1.00  0.00           H  
ATOM   4664  H2  WAT   365      45.264  60.648  87.245  1.00  0.00           H  
TER    4665      WAT   365 
ATOM   4665  O   WAT   366      65.295  18.490  97.058  1.00  0.00           O  
ATOM   4666  H1  WAT   366      65.507  17.811  96.417  1.00  0.00           H  
ATOM   4667  H2  WAT   366      64.386  18.722  96.868  1.00  0.00           H  
TER    4668      WAT   366 
ATOM   4668  O   WAT   367     143.764  48.962  82.706  1.00  0.00           O  
ATOM   4669  H1  WAT   367     144.115  49.128  83.581  1.00  0.00           H  
ATOM   4670  H2  WAT   367     144.533  48.761  82.173  1.00  0.00           H  
TER    4671      WAT   367 
ATOM   4671  O   WAT   368      84.512   3.082  94.626  1.00  0.00           O  
ATOM   4672  H1  WAT   368      85.271   2.500  94.590  1.00  0.00           H  
ATOM   4673  H2  WAT   368      84.860   3.908  94.963  1.00  0.00           H  
TER    4674      WAT   368 
ATOM   4674  O   WAT   369      89.907  11.226  62.215  1.00  0.00           O  
ATOM   4675  H1  WAT   369      89.359  10.987  61.468  1.00  0.00           H  
ATOM   4676  H2  WAT   369      89.399  10.958  62.981  1.00  0.00           H  
TER    4677      WAT   369 
ATOM   4677  O   WAT   370      65.458  23.080 152.208  1.00  0.00           O  
ATOM   4678  H1  WAT   370      65.829  22.768 151.382  1.00  0.00           H  
ATOM   4679  H2  WAT   370      65.983  23.850 152.430  1.00  0.00           H  
TER    4680      WAT   370 
ATOM   4680  O   WAT   371       0.748  16.476  70.884  1.00  0.00           O  
ATOM   4681  H1  WAT   371       1.647  16.152  70.932  1.00  0.00           H  
ATOM   4682  H2  WAT   371       0.512  16.663  71.793  1.00  0.00           H  
TER    4683      WAT   371 
ATOM   4683  O   WAT   372     -20.890 -22.965 111.458  1.00  0.00           O  
ATOM   4684  H1  WAT   372     -21.313 -23.754 111.119  1.00  0.00           H  
ATOM   4685  H2  WAT   372     -20.942 -22.337 110.737  1.00  0.00           H  
TER    4686      WAT   372 
ATOM   4686  O   WAT   373      63.700  32.159  46.438  1.00  0.00           O  
ATOM   4687  H1  WAT   373      63.050  32.773  46.777  1.00  0.00           H  
ATOM   4688  H2  WAT   373      63.402  31.960  45.550  1.00  0.00           H  
TER    4689      WAT   373 
ATOM   4689  O   WAT   374     113.025 -22.573  58.683  1.00  0.00           O  
ATOM   4690  H1  WAT   374     112.076 -22.686  58.731  1.00  0.00           H  
ATOM   4691  H2  WAT   374     113.146 -21.644  58.486  1.00  0.00           H  
TER    4692      WAT   374 
ATOM   4692  O   WAT   375      27.568  66.550  75.594  1.00  0.00           O  
ATOM   4693  H1  WAT   375      27.314  67.319  75.083  1.00  0.00           H  
ATOM   4694  H2  WAT   375      27.901  66.909  76.416  1.00  0.00           H  
TER    4695      WAT   375 
ATOM   4695  O   WAT   376     -19.897  19.082  90.511  1.00  0.00           O  
ATOM   4696  H1  WAT   376     -20.288  19.400  91.324  1.00  0.00           H  
ATOM   4697  H2  WAT   376     -20.428  18.323  90.270  1.00  0.00           H  
TER    4698      WAT   376 
ATOM   4698  O   WAT   377      57.189  10.970  66.642  1.00  0.00           O  
ATOM   4699  H1  WAT   377      57.036  11.748  67.179  1.00  0.00           H  
ATOM   4700  H2  WAT   377      58.000  11.159  66.171  1.00  0.00           H  
TER    4701      WAT   377 
ATOM   4701  O   WAT   378      15.565  45.040 117.329  1.00  0.00           O  
ATOM   4702  H1  WAT   378      16.025  45.810 116.992  1.00  0.00           H  
ATOM   4703  H2  WAT   378      16.263  44.440 117.591  1.00  0.00           H  
TER    4704      WAT   378 
ATOM   4704  O   WAT   379      18.145  31.055   7.940  1.00  0.00           O  
ATOM   4705  H1  WAT   379      18.097  30.917   6.994  1.00  0.00           H  
ATOM   4706  H2  WAT   379      17.318  30.708   8.275  1.00  0.00           H  
TER    4707      WAT   379 
ATOM   4707  O   WAT   380     -33.386  -0.961  44.285  1.00  0.00           O  
ATOM   4708  H1  WAT   380     -33.953  -1.723  44.169  1.00  0.00           H  
ATOM   4709  H2  WAT   380     -33.958  -0.292  44.662  1.00  0.00           H  
TER    4710      WAT   380 
ATOM   4710  O   WAT   381      51.466  46.091 116.553  1.00  0.00           O  
ATOM   4711  H1  WAT   381      52.352  46.122 116.193  1.00  0.00           H  
ATOM   4712  H2  WAT   381      50.964  45.590 115.911  1.00  0.00           H  
TER    4713      WAT   381 
ATOM   4713  O   WAT   382      68.610  -6.102  42.179  1.00  0.00           O  
ATOM   4714  H1  WAT   382      68.409  -6.474  43.038  1.00  0.00           H  
ATOM   4715  H2  WAT   382      67.828  -5.602  41.946  1.00  0.00           H  
TER    4716      WAT   382 
ATOM   4716  O   WAT   383      48.977 107.678  91.291  1.00  0.00           O  
ATOM   4717  H1  WAT   383      49.655 108.296  91.019  1.00  0.00           H  
ATOM   4718  H2  WAT   383      48.471 107.511  90.495  1.00  0.00           H  
TER    4719      WAT   383 
ATOM   4719  O   WAT   384      25.090  -2.240  78.897  1.00  0.00           O  
ATOM   4720  H1  WAT   384      25.040  -2.419  77.958  1.00  0.00           H  
ATOM   4721  H2  WAT   384      24.251  -2.546  79.244  1.00  0.00           H  
TER    4722      WAT   384 
ATOM   4722  O   WAT   385      39.071  47.890  84.514  1.00  0.00           O  
ATOM   4723  H1  WAT   385      39.000  48.408  83.712  1.00  0.00           H  
ATOM   4724  H2  WAT   385      38.781  47.014  84.260  1.00  0.00           H  
TER    4725      WAT   385 
ATOM   4725  O   WAT   386      76.685  -8.980 114.395  1.00  0.00           O  
ATOM   4726  H1  WAT   386      77.066  -8.905 115.270  1.00  0.00           H  
ATOM   4727  H2  WAT   386      75.912  -9.532 114.517  1.00  0.00           H  
TER    4728      WAT   386 
ATOM   4728  O   WAT   387      19.359  51.614  84.783  1.00  0.00           O  
ATOM   4729  H1  WAT   387      19.904  51.948  84.071  1.00  0.00           H  
ATOM   4730  H2  WAT   387      19.981  51.241  85.407  1.00  0.00           H  
TER    4731      WAT   387 
ATOM   4731  O   WAT   388      52.272  35.959 139.093  1.00  0.00           O  
ATOM   4732  H1  WAT   388      52.880  36.695 139.025  1.00  0.00           H  
ATOM   4733  H2  WAT   388      52.799  35.245 139.452  1.00  0.00           H  
TER    4734      WAT   388 
ATOM   4734  O   WAT   389      44.297   8.891  78.541  1.00  0.00           O  
ATOM   4735  H1  WAT   389      43.901   8.128  78.118  1.00  0.00           H  
ATOM   4736  H2  WAT   389      44.899   8.521  79.187  1.00  0.00           H  
TER    4737      WAT   389 
ATOM   4737  O   WAT   390      43.068 -31.096  21.986  1.00  0.00           O  
ATOM   4738  H1  WAT   390      43.800 -31.624  22.305  1.00  0.00           H  
ATOM   4739  H2  WAT   390      43.467 -30.267  21.721  1.00  0.00           H  
TER    4740      WAT   390 
ATOM   4740  O   WAT   391      68.098  69.919  37.714  1.00  0.00           O  
ATOM   4741  H1  WAT   391      68.050  70.000  36.762  1.00  0.00           H  
ATOM   4742  H2  WAT   391      67.941  70.805  38.039  1.00  0.00           H  
TER    4743      WAT   391 
ATOM   4743  O   WAT   392      42.451  42.447 139.978  1.00  0.00           O  
ATOM   4744  H1  WAT   392      41.536  42.544 139.715  1.00  0.00           H  
ATOM   4745  H2  WAT   392      42.929  42.360 139.153  1.00  0.00           H  
TER    4746      WAT   392 
ATOM   4746  O   WAT   393     115.303  25.670  83.840  1.00  0.00           O  
ATOM   4747  H1  WAT   393     114.416  25.903  83.565  1.00  0.00           H  
ATOM   4748  H2  WAT   393     115.820  25.703  83.035  1.00  0.00           H  
TER    4749      WAT   393 
ATOM   4749  O   WAT   394      16.534  91.163  45.996  1.00  0.00           O  
ATOM   4750  H1  WAT   394      17.129  90.564  46.447  1.00  0.00           H  
ATOM   4751  H2  WAT   394      15.727  90.661  45.887  1.00  0.00           H  
TER    4752      WAT   394 
ATOM   4752  O   WAT   395      77.010  -8.615  61.490  1.00  0.00           O  
ATOM   4753  H1  WAT   395      76.679  -8.619  60.593  1.00  0.00           H  
ATOM   4754  H2  WAT   395      76.555  -9.341  61.917  1.00  0.00           H  
TER    4755      WAT   395 
ATOM   4755  O   WAT   396      64.213  24.685  27.446  1.00  0.00           O  
ATOM   4756  H1  WAT   396      65.113  24.442  27.665  1.00  0.00           H  
ATOM   4757  H2  WAT   396      63.673  24.037  27.899  1.00  0.00           H  
TER    4758      WAT   396 
ATOM   4758  O   WAT   397      67.065 -25.856  76.792  1.00  0.00           O  
ATOM   4759  H1  WAT   397      67.868 -25.773  76.277  1.00  0.00           H  
ATOM   4760  H2  WAT   397      67.368 -25.939  77.696  1.00  0.00           H  
TER    4761      WAT   397 
ATOM   4761  O   WAT   398      49.282  58.193 114.697  1.00  0.00           O  
ATOM   4762  H1  WAT   398      48.507  57.677 114.920  1.00  0.00           H  
ATOM   4763  H2  WAT   398      49.605  58.516 115.538  1.00  0.00           H  
TER    4764      WAT   398 
ATOM   4764  O   WAT   399      30.778  34.695  90.712  1.00  0.00           O  
ATOM   4765  H1  WAT   399      30.676  34.803  89.766  1.00  0.00           H  
ATOM   4766  H2  WAT   399      30.768  33.748  90.847  1.00  0.00           H  
TER    4767      WAT   399 
ATOM   4767  O   WAT   400      49.868  27.356 129.175  1.00  0.00           O  
ATOM   4768  H1  WAT   400      49.487  27.277 130.050  1.00  0.00           H  
ATOM   4769  H2  WAT   400      49.712  28.267 128.927  1.00  0.00           H  
TER    4770      WAT   400 
ATOM   4770  O   WAT   401      65.406  46.223  67.335  1.00  0.00           O  
ATOM   4771  H1  WAT   401      65.975  46.187  68.103  1.00  0.00           H  
ATOM   4772  H2  WAT   401      65.694  47.002  66.860  1.00  0.00           H  
TER    4773      WAT   401 
ATOM   4773  O   WAT   402      71.538  55.636  99.372  1.00  0.00           O  
ATOM   4774  H1  WAT   402      70.811  55.479  98.771  1.00  0.00           H  
ATOM   4775  H2  WAT   402      71.310  55.141 100.160  1.00  0.00           H  
TER    4776      WAT   402 
ATOM   4776  O   WAT   403     107.491 -13.087  45.043  1.00  0.00           O  
ATOM   4777  H1  WAT   403     107.054 -13.184  45.889  1.00  0.00           H  
ATOM   4778  H2  WAT   403     107.161 -13.816  44.517  1.00  0.00           H  
TER    4779      WAT   403 
ATOM   4779  O   WAT   404       1.923  25.893  40.224  1.00  0.00           O  
ATOM   4780  H1  WAT   404       1.353  26.068  40.973  1.00  0.00           H  
ATOM   4781  H2  WAT   404       2.335  25.054  40.428  1.00  0.00           H  
TER    4782      WAT   404 
ATOM   4782  O   WAT   405      86.578  43.561  68.972  1.00  0.00           O  
ATOM   4783  H1  WAT   405      86.939  44.419  68.749  1.00  0.00           H  
ATOM   4784  H2  WAT   405      87.276  43.128  69.464  1.00  0.00           H  
TER    4785      WAT   405 
ATOM   4785  O   WAT   406      13.110 -26.668  55.490  1.00  0.00           O  
ATOM   4786  H1  WAT   406      13.610 -25.992  55.947  1.00  0.00           H  
ATOM   4787  H2  WAT   406      13.372 -27.486  55.913  1.00  0.00           H  
TER    4788      WAT   406 
ATOM   4788  O   WAT   407      26.776  -4.072 167.437  1.00  0.00           O  
ATOM   4789  H1  WAT   407      27.644  -3.783 167.153  1.00  0.00           H  
ATOM   4790  H2  WAT   407      26.770  -3.920 168.382  1.00  0.00           H  
TER    4791      WAT   407 
ATOM   4791  O   WAT   408      66.062  12.768 133.156  1.00  0.00           O  
ATOM   4792  H1  WAT   408      66.475  11.916 133.021  1.00  0.00           H  
ATOM   4793  H2  WAT   408      66.525  13.356 132.559  1.00  0.00           H  
TER    4794      WAT   408 
ATOM   4794  O   WAT   409      75.668  63.301  67.326  1.00  0.00           O  
ATOM   4795  H1  WAT   409      75.968  62.426  67.081  1.00  0.00           H  
ATOM   4796  H2  WAT   409      74.912  63.144  67.892  1.00  0.00           H  
TER    4797      WAT   409 
ATOM   4797  O   WAT   410      35.104 -72.442  66.400  1.00  0.00           O  
ATOM   4798  H1  WAT   410      36.052 -72.386  66.521  1.00  0.00           H  
ATOM   4799  H2  WAT   410      34.804 -73.001  67.117  1.00  0.00           H  
TER    4800      WAT   410 
ATOM   4800  O   WAT   411     135.016  34.960  84.811  1.00  0.00           O  
ATOM   4801  H1  WAT   411     134.432  35.153  85.544  1.00  0.00           H  
ATOM   4802  H2  WAT   411     135.889  35.178  85.136  1.00  0.00           H  
TER    4803      WAT   411 
ATOM   4803  O   WAT   412      63.710  16.294  32.331  1.00  0.00           O  
ATOM   4804  H1  WAT   412      63.770  16.598  33.236  1.00  0.00           H  
ATOM   4805  H2  WAT   412      62.975  15.680  32.333  1.00  0.00           H  
TER    4806      WAT   412 
ATOM   4806  O   WAT   413      42.189  44.723 109.140  1.00  0.00           O  
ATOM   4807  H1  WAT   413      42.103  43.770 109.103  1.00  0.00           H  
ATOM   4808  H2  WAT   413      42.397  44.980 108.241  1.00  0.00           H  
TER    4809      WAT   413 
ATOM   4809  O   WAT   414      45.031  18.587  64.407  1.00  0.00           O  
ATOM   4810  H1  WAT   414      44.961  18.589  63.452  1.00  0.00           H  
ATOM   4811  H2  WAT   414      45.898  18.953  64.584  1.00  0.00           H  
TER    4812      WAT   414 
ATOM   4812  O   WAT   415      11.893 -34.734  66.469  1.00  0.00           O  
ATOM   4813  H1  WAT   415      11.207 -34.114  66.718  1.00  0.00           H  
ATOM   4814  H2  WAT   415      11.897 -35.382  67.173  1.00  0.00           H  
TER    4815      WAT   415 
ATOM   4815  O   WAT   416      30.619  72.841 114.728  1.00  0.00           O  
ATOM   4816  H1  WAT   416      30.023  73.414 114.246  1.00  0.00           H  
ATOM   4817  H2  WAT   416      31.468  72.969 114.305  1.00  0.00           H  
TER    4818      WAT   416 
ATOM   4818  O   WAT   417      27.393 -45.252   8.386  1.00  0.00           O  
ATOM   4819  H1  WAT   417      26.495 -45.146   8.700  1.00  0.00           H  
ATOM   4820  H2  WAT   417      27.486 -44.594   7.697  1.00  0.00           H  
TER    4821      WAT   417 
ATOM   4821  O   WAT   418      20.458  -3.823  60.660  1.00  0.00           O  
ATOM   4822  H1  WAT   418      20.602  -4.634  61.147  1.00  0.00           H  
ATOM   4823  H2  WAT   418      20.929  -3.156  61.161  1.00  0.00           H  
TER    4824      WAT   418 
ATOM   4824  O   WAT   419      19.218  25.493  88.919  1.00  0.00           O  
ATOM   4825  H1  WAT   419      19.877  25.298  88.254  1.00  0.00           H  
ATOM   4826  H2  WAT   419      19.165  24.696  89.446  1.00  0.00           H  
TER    4827      WAT   419 
ATOM   4827  O   WAT   420      -3.054  34.665  -4.473  1.00  0.00           O  
ATOM   4828  H1  WAT   420      -3.341  35.361  -3.882  1.00  0.00           H  
ATOM   4829  H2  WAT   420      -3.847  34.160  -4.651  1.00  0.00           H  
TER    4830      WAT   420 
ATOM   4830  O   WAT   421      69.279  15.063  98.571  1.00  0.00           O  
ATOM   4831  H1  WAT   421      69.535  15.039  97.649  1.00  0.00           H  
ATOM   4832  H2  WAT   421      68.448  15.538  98.577  1.00  0.00           H  
TER    4833      WAT   421 
ATOM   4833  O   WAT   422      21.622 -15.080  53.747  1.00  0.00           O  
ATOM   4834  H1  WAT   422      21.705 -16.033  53.707  1.00  0.00           H  
ATOM   4835  H2  WAT   422      22.437 -14.753  53.366  1.00  0.00           H  
TER    4836      WAT   422 
ATOM   4836  O   WAT   423      59.063  55.529  79.851  1.00  0.00           O  
ATOM   4837  H1  WAT   423      58.382  55.695  79.199  1.00  0.00           H  
ATOM   4838  H2  WAT   423      59.879  55.766  79.410  1.00  0.00           H  
TER    4839      WAT   423 
ATOM   4839  O   WAT   424      76.370  31.250 106.344  1.00  0.00           O  
ATOM   4840  H1  WAT   424      77.246  31.117 105.981  1.00  0.00           H  
ATOM   4841  H2  WAT   424      76.082  30.375 106.603  1.00  0.00           H  
TER    4842      WAT   424 
ATOM   4842  O   WAT   425      38.761  -2.567 102.522  1.00  0.00           O  
ATOM   4843  H1  WAT   425      39.629  -2.175 102.425  1.00  0.00           H  
ATOM   4844  H2  WAT   425      38.455  -2.696 101.624  1.00  0.00           H  
TER    4845      WAT   425 
ATOM   4845  O   WAT   426     124.221  18.714 102.260  1.00  0.00           O  
ATOM   4846  H1  WAT   426     123.426  18.182 102.219  1.00  0.00           H  
ATOM   4847  H2  WAT   426     123.922  19.568 102.570  1.00  0.00           H  
TER    4848      WAT   426 
ATOM   4848  O   WAT   427      47.530 -13.831  86.903  1.00  0.00           O  
ATOM   4849  H1  WAT   427      47.328 -13.919  87.834  1.00  0.00           H  
ATOM   4850  H2  WAT   427      47.485 -14.724  86.563  1.00  0.00           H  
TER    4851      WAT   427 
ATOM   4851  O   WAT   428      45.068  37.110 106.685  1.00  0.00           O  
ATOM   4852  H1  WAT   428      44.904  38.053 106.709  1.00  0.00           H  
ATOM   4853  H2  WAT   428      46.014  37.035 106.555  1.00  0.00           H  
TER    4854      WAT   428 
ATOM   4854  O   WAT   429      71.097  10.316  91.771  1.00  0.00           O  
ATOM   4855  H1  WAT   429      71.525  10.813  92.468  1.00  0.00           H  
ATOM   4856  H2  WAT   429      71.116   9.409  92.076  1.00  0.00           H  
TER    4857      WAT   429 
ATOM   4857  O   WAT   430      53.646  12.269 136.489  1.00  0.00           O  
ATOM   4858  H1  WAT   430      54.260  11.650 136.095  1.00  0.00           H  
ATOM   4859  H2  WAT   430      52.960  12.378 135.830  1.00  0.00           H  
TER    4860      WAT   430 
ATOM   4860  O   WAT   431      25.408  59.733  94.199  1.00  0.00           O  
ATOM   4861  H1  WAT   431      25.120  58.977  93.687  1.00  0.00           H  
ATOM   4862  H2  WAT   431      24.671  60.342  94.163  1.00  0.00           H  
TER    4863      WAT   431 
ATOM   4863  O   WAT   432      35.153  43.323 141.813  1.00  0.00           O  
ATOM   4864  H1  WAT   432      34.318  43.193 142.263  1.00  0.00           H  
ATOM   4865  H2  WAT   432      35.002  44.075 141.241  1.00  0.00           H  
TER    4866      WAT   432 
ATOM   4866  O   WAT   433      61.875  32.959  49.643  1.00  0.00           O  
ATOM   4867  H1  WAT   433      62.710  33.357  49.887  1.00  0.00           H  
ATOM   4868  H2  WAT   433      61.697  33.295  48.765  1.00  0.00           H  
TER    4869      WAT   433 
ATOM   4869  O   WAT   434     107.901 -31.850  35.708  1.00  0.00           O  
ATOM   4870  H1  WAT   434     108.526 -31.386  36.265  1.00  0.00           H  
ATOM   4871  H2  WAT   434     108.447 -32.353  35.104  1.00  0.00           H  
TER    4872      WAT   434 
ATOM   4872  O   WAT   435     123.159  44.273  75.375  1.00  0.00           O  
ATOM   4873  H1  WAT   435     122.946  44.255  76.308  1.00  0.00           H  
ATOM   4874  H2  WAT   435     122.410  44.709  74.968  1.00  0.00           H  
TER    4875      WAT   435 
ATOM   4875  O   WAT   436      65.852 -34.832 110.359  1.00  0.00           O  
ATOM   4876  H1  WAT   436      65.355 -34.663 111.160  1.00  0.00           H  
ATOM   4877  H2  WAT   436      65.206 -34.754 109.657  1.00  0.00           H  
TER    4878      WAT   436 
ATOM   4878  O   WAT   437      32.716  21.877  68.480  1.00  0.00           O
[truncated: 102,725,928 more chars]
