# Supplementary material for: α-Halothioamide warheads with enhanced cysteine reactivity and specificity for covalent protein labelling
Source: Nat Commun. 2026 May 14;17:6824. doi: 10.1038/s41467-026-72993-6 (PMC13388716; doi:10.1038/s41467-026-72993-6)
Supplement: Supplementary file 3 — Supplementary Data 1 [file 41467_2026_72993_MOESM3_ESM.zip › README.txt]

# Supplementary Structural Data #

Files included in this archive:

1. Figure 2 - Gaussian m062x6311++dp COORDINATES.txt
   Optimized geometries of the small molecules shown in Figure 2 and Table S3. Atomic coordinates are provided in standard Cartesian coordinate format.

2. Figure S7e - BTK_12_complexes_starting.pdb
   Starting geometries of the BTK–ligand(12) complexes used for QM/MM calculations shown in Figure S7e. The file contains the full protein–ligand complexes with atomic coordinates in PDB format.

3. Figure S7e - BTK_14_complexes_starting.pdb
   Starting geometries of the BTK–ligand(14) complexes used for QM/MM calculations shown in Figure S7e. The file contains the full protein–ligand complexes with atomic coordinates in PDB format.

Note: All coordinates are reported in Å (ångström).
