# Supplementary material for: α-Halothioamide warheads with enhanced cysteine reactivity and specificity for covalent protein labelling
Source: Nat Commun. 2026 May 14;17:6824. doi: 10.1038/s41467-026-72993-6 (PMC13388716; doi:10.1038/s41467-026-72993-6)
Supplement: Supplementary file 7 — Source Data [file 41467_2026_72993_MOESM7_ESM.xlsx]

## Sheet: Fig2
Covalent probes	ΔGǂ ( kJ×mol-1)	Reactivity ln(k1st) [-]
3a	50.7133	-3.51
3b	52.9874	-2.12
3c	55.0515	-2.66
3d	55.3902	-2.24
4a	90.6968	N/A
4b	93.8532	-4.31
4c	99.121	N/A
4d	128.228	N/A
5a	56.6113	-2.65
5b	39.7734	-1.32
5c	50.6293	-1.83
5d	51.6219	-1.28
6a	88.0892	N/A
6b	84.8329	-3.65
6c	101.18	-4.63
6d	102.816	-4.43

## Sheet: Fig3
Covalent probe	Inhibition efficiency at 100 uM [%]
	BTK		JAK3		MAP2K6
3a	62	63	73	65	11	11
3b	80	82	97	97	57	53
4a	13	13	3	-4	2	-2
4b	11	5	5	2	-2	-1
5a	89	91	49	53	96	99
5b	91	83	100	101	86	89
6a	9	16	-3	-6	-5	3
6b	84	82	95	94	88	92

## Sheet: Fig4
Probe	7		8		9		10
c [nM]	Preincubation time		Preincubation time		Preincubation time		Preincubation time
	5min		5min		5min		5min
1000	6.16147e+06	5.81245e+06	6.10165e+06	7.04683e+06	5.6774e+06	6.04064e+06	5.85669e+06	7.254e+06
333.333	7.3807e+06	6.94091e+06	1.05822e+07	1.33333e+07	6.29548e+06	7.04687e+06	6.05669e+06	8.75617e+06
111.111	8.15713e+06	9581642	1.46943e+07	1.79649e+07	8.24667e+06	6881642	1.14943e+07	9.36491e+06
37.037	1.0612e+07	1.13728e+07	1.82822e+07	1.56333e+07	8.00579e+06	9.39001e+06	1.1763e+07	1.58214e+07
12.3457	1.4821e+07	1.33953e+07	1.53851e+07	1.83953e+07	1.20517e+07	1.47145e+07	1.3575e+07	1.57839e+07
4.11523	1.4821e+07	1.73953e+07	1.78113e+07	1.6953e+07	1.52431e+07	1.3961e+07	1.8575e+07	1.63839e+07
1.37174	1.79508e+07	1.47078e+07	1.74194e+07	1.82361e+07	1.42431e+07	1.6961e+07	1.88454e+07	16665705
0.457247	1.8082e+07	1.69699e+07	1.68031e+07	1.78232e+07	1.69949e+07	1.60934e+07	1.60692e+07	1.95253e+07
0.152416	1.80034e+07	1.72806e+07	1.86718e+07	1.6153e+07	1.72813e+07	1.6185e+07	1.80692e+07	1.65402e+07
0.0508053	17463356	18230654	1.76698e+07	1.65829e+07	1.6736e+07	1.76828e+07	1.79358e+07	1.68275e+07
IC50 [nM]	30.3±11.2		388.3±149.1		18.3±4.7		71.2±14.6
Probe	7		8		9		10		Probe	11			12		13		14		15
c [nM]	Preincubation time								c [nM]	Preincubation time		c [nM]	Preincubation time
	5min		5min		5min		5min			5min			5min		5min		5min		5min
1000	8.99509e+06	1.09858e+07	1.59497e+07	1.82054e+07	1.0178e+07	1.00351e+07	1.35088e+07	1.70351e+07	100	9764224	10410521	200	8961591	10335663	9842364	10212292	11397526	10980122	9407120	10285727
333.333	1.28864e+07	10391045	1.89137e+07	2.14716e+07	1.08497e+07	9.1241e+06	1.74839e+07	21781045	33.33	11186521	12899908	66.67	11420954	10332014	11279754	12242656	8873576	10847864	10663846	8950673
111.111	1.65966e+07	19522334	20659841	1.94716e+07	1.09207e+07	12781045	2.24138e+07	19922334	11.11	12451604	11112732	22.22	10961356	10098859	14140001	13754725	9740033	12862366	11204582	10023191
37.037	2.09137e+07	1.91996e+07	1.9956e+07	2.1574e+07	1.84138e+07	14922334	2.0677e+07	2.2285e+07	3.7	14169886	14814130	7.41	12460514	11901003	17252810	18440620	12296924	11312614	12824568	14380552
12.3457	1.9256e+07	2.28794e+07	1.96383e+07	2.03752e+07	2.00786e+07	1.74596e+07	2.25652e+07	2.10778e+07	1.23	17687798	17909294	2.47	13322281	15272059	17670404	19129104	10610176	13108001	16432925	17257023
4.11523	1.88367e+07	2.2081e+07	1.98516e+07	2.13884e+07	1.85652e+07	20081867	2.04379e+07	2.35042e+07	0.41	18471586	20924394	0.82	18571616	19080068	21481196	18316108	15842281	17779446	18205072	19702920
1.37174	2.01787e+07	2.23884e+07	20019132	2.19631e+07	1.95391e+07	2.19476e+07	1.95222e+07	2.31828e+07	0.14	18827807	21330342	0.27	18782780	21320431	18897684	20251526	19841834	22105126	19149712	22657412
0.457247	2.08533e+07	2.21849e+07	2.03551e+07	2.16544e+07	1.87093e+07	2.11828e+07	2.22684e+07	2.0708e+07	0.05	19286908	20072568	0.09	19287089	20058726	20324166	19228308	19238052	20957396	20292645	19677020
0.152416	2.07705e+07	2.16544e+07	1.98551e+07	2.26544e+07	1.96616e+07	2.09172e+07	1.99273e+07	2.1646e+07	IC50 [nM]	2.8±0.7		IC50 [nM]	2.2±0.4		20.0±6.1		1.0±0.2		4.5±1.1
0.0508053	1.97705e+07	2.26544e+07	2.07705e+07	2.15217e+07	2.09762e+07	2.18646e+07	2.09966e+07	2.35637e+07
IC50 [nM]	170.3±40.6		N/D		50.1±12.6		N/D

## Sheet: Fig5
Probe	11								Probe	12										13										14										15
c [nM]	Preincubation time								c [nM]	Preincubation time										Preincubation time										Preincubation time										Preincubation time
	0min		1min		5min		15min			0min		1min		2min		5min		15min		0min		1min		2min		5min		15min		0min		1min		2min		5min		15min		0min		1min		2min		5min		15min
100	10105341	10212289	9810951	9785818	9764224	10410521	10048380	10296553	200	11793479	12182340	11499386	10777478	11532608	10091001	8961591	10335663	10200591	9267302	11420772	9504270	10875045	10212042	10213915	9705819	9842364	10212292	10493989	9603822	10550658	9720497	8545731	10168579	8537451	10159659	11397526	10980122	10966697	10830774	9143942	10171709	10373871	9625124	9548221	10242284	9407120	10285727	10510602	9484566
33.33	11960982	12120075	11195621	11206219	11186521	12899908	9672244	10520441	66.67	13026889	12268398	11738355	10940578	11403536	9783780	11420954	10332014	9566726	10771312	11143604	12654500	11657969	12426839	11726769	12234658	11279754	12242656	10204466	11903576	9545302	11914516	10543853	11458738	10521743	11438587	8873576	10847864	10637967	9964232	11358381	9353462	10035024	11444272	10558706	9628328	10663846	8950673	9840776	11514702
11.11	16053061	16192488	12909899	14681934	12451604	11112732	10905249	10905803	22.22	15602218	15560954	13327425	13288056	12083933	10824745	10961356	10098859	10343527	9522788	17241434	16271475	16340001	15508177	15361480	14108177	14140001	13754725	13493989	14603822	13937170	12518470	11103732	8649476	11132703	8647643	9740033	12862366	8641292	10933999	16308568	15403338	13123191	14701711	10569536	12569536	11204582	10023191	10703560	10140782
3.7	18313042	18568220	16588021	16559880	14169886	14814130	13418758	12537488	7.41	18480286	19267458	16941442	17784482	15175816	14324824	12460514	11901003	11831219	10097532	19122468	17999622	19604356	18342218	17082218	18390954	17252810	18440620	16793989	15903822	16520497	17341619	15780952	13688060	11780952	12688060	12296924	11312614	9933358	12184516	19200554	18180120	16525159	17698990	15379928	16113524	12824568	14380552	13081539	12215188
1.23	18851020	20730508	18793952	19222990	17687798	17909294	16045627	15032925	2.47	18255934	20475742	19750897	19291000	16818336	18160772	13322281	15272059	13541520	14061416	19542276	20081867	21163086	18684392	18850138	19919358	17670404	19129104	18456288	19835892	19779446	18596938	15957841	18605762	14957841	13605762	10610176	13108001	10101515	13081001	20461714	18798802	21237352	19192328	18353462	20281878	16432925	17257023	15480558	17072462
0.41	18993672	19337364	18097390	18537724	18471586	20924394	18947000	19133104	0.82	18656770	20990418	18742190	18946754	18977566	17904082	18571616	19080068	16924152	17855466	20241480	21664242	19684728	20425487	20427830	19411638	21481196	18316108	20424584	19929894	18965080	20914516	20147268	19933428	17147268	19944337	15842281	17779446	16141619	14837663	19057280	20179772	19463702	20541984	20197781	18057280	18205072	19702920	20816706	19387832
0.14	19884382	19610314	19210212	19571094	18827807	21330342	19411096	21166954	0.27	19288158	20004998	18629344	19897750	19005894	18156242	18782780	21320431	20195064	19204524	19694010	20565812	21375646	19212042	20338512	20750920	18897684	20251526	19571544	21013626	19763124	20186404	19929776	22126150	19992676	22106251	19841834	22105126	18083788	20968284	19206452	20754352	19919166	21514702	21407120	20281564	19149712	22657412	18239188	22726068
0.05	19350974	19110922	19097416	19609116	19286908	20072568	19713072	19903384	0.09	18577204	18703392	21881156	19175350	19498437	20688395	19287089	20058726	19045576	20449642	19860250	21128490	21031894	20757678	19817948	21166068	20324166	19228308	20571544	19014724	21107524	18153772	19618173	20966285	19617184	20969375	19238052	20957396	19325894	20263590	19880186	21299104	20912962	18947222	19898802	21036360	20292645	19677020	21641970	19857624
IC50 [nM]	16.6±2.2		9.5±1.7		2.8±0.7		1.5±0.2		IC50 [nM]	21.9±3.5		12.9±2.2		6.5±1.4		2.2±0.4		1.8±0.2		31.5±8.1		26.9±6.0		24.6±6.6		20.0±6.1		15.1±3.8		13.5±2.9		5.3±1.4		2.0±0.5		1.0±0.2		0.9±0.2		26.8±4.2		15.3±3.3		8.6±1.5		4.5±1.1		3.1±0.7
Preincubation time [min]	IC50 [nM]
	11		12		13		14		15
0	17.28	16.07	26.49	19.99	23.96	55.24	13.74	12.88	21.04	34.78
1	7.453	12.29	10.83	14.92	24.53	36.57	9.101	4.645	11.59	23.05
2	N/A	N/A	5.796	7.193	26.34	22.47	1.723	2.387	10.86	7.029
5	4.033	2.327	1.997	2.396	19.53	18.19	0.8468	1.061	3.793	4.969
15	2.136	1.173	1.713	1.89	21.3	12.59	1.003	0.7683	3.184	3.16

## Sheet: Fig6
Probe	MS2 Peak Area
	y8 - 1008.5295+	y6 - 791.4774+	y5 - 678.3933+	b5 - 642.3722+	b6 - 755.4563+	b7 - 868.5403+	b9 - 1098.6306+	b10 - 1261.6939+	b9 - 549.8189++	b10 - 631.3506++	SUM
DMSO	3.1254e+06	1338262	1.91459e+06	1.55826e+06	3151127	2.24095e+06	4.07159e+06	1.80762e+06	965762	703029	2.08766e+07
	5.04145e+06	2.10794e+06	3.04221e+06	2.64885e+06	5.17206e+06	3.6499e+06	6646895	2934393	1490338	1.05233e+06	33786368
	5.43868e+06	2.35597e+06	3.28891e+06	2.9392e+06	5622862	4.00838e+06	7.18852e+06	3.14119e+06	1.61504e+06	1.07921e+06	36677964
11	108624	45746.1	64879.2	52703.8	118354	78257.2	151880	59168.2	32846.6	21630.8	734091
	35451	13066.3	19443	19756.4	38209.6	28094.4	44564.3	15034.5	8556.44	0	222176
	22412.1	11289.3	16785.3	15164.7	36945.8	23573.8	43370.9	14176.7	5719.13	4647.56	194085
12	238400	102353	151013	128660	246984	172294	326820	144810	71903.2	53238.1	1.63647e+06
	253680	110527	157620	134504	277379	189728	350333	145030	73813.5	43739.5	1.73635e+06
	263000	109638	154260	140237	274138	192059	350741	148485	78977	57442.1	1.76898e+06
14	616095	257523	369442	331051	646520	449500	810807	357016	189402	125958	4.15331e+06
	935201	405244	559765	488890	947190	667150	1.19836e+06	535175	286799	188521	6.21229e+06
	1.20612e+06	528315	754841	642500	1.28639e+06	884023	1.61538e+06	694165	355988	233497	8.20121e+06

## Sheet: Fig8b
Covalent probe	UV-FAR
19	3.82
	4.05691
20	1.54
	2.15569
21	3.78
	4.31215
22	1.83
	2.46115

## Sheet: Fig8c
UV-FAR
Covalent probe	Incubation time
	5min	10min	30min	60min	90min
19	0.22	1.08	2.22	3.82	4.19
	0.46	0.59	2.74	4.06	3.88
20	-0.09	0.22	1.19	1.54	2.39
	0.22	0.45	0.99	2.16	1.64
21	0.95	2.02	3.59	3.48	4.37
	0.73	2.88	4.11	4.31	3.99
22	0.06	0.74	1.47	2.13	3.67
	0.59	0.37	1.26	2.96	2.99

## Sheet: Fig9a
	19			20			21			22			23
O75251	18	18	18	18	18	18	23.5638	23.8191	18	18	18	18	18	18	18
P12004	24.4425	24.4105	24.48	23.0648	23.0899	23.1083	28.7802	28.8564	28.7676	27.604	27.6798	27.6798	28.7802	28.7708	28.7989
Q99797	18	18	18	18	18	18	24.8093	24.8336	24.867	22.0672	22.3522	22.4403	26.9089	26.965	26.965
O75312	18	18	18	18	18	18	24.8288	24.6703	24.6649	21.8925	22.2018	22.0081	25.0443	24.4862	18
Q12948	18	18	18	18	18	18	18	18	18	18	18	18	24.3578	24.317	24.1253
P51572	18	18	18	18	18	18	25.8997	25.7645	25.8997	18	18	18	24.7492	24.8093	24.7492
Q9BXP2	18	18	18	18	18	18	22.0211	21.5328	21.3529	18	18	18	23.1234	22.9615	18
Q00325	25.2961	25.2354	25.2785	23.3645	23.5165	23.5045	29.0531	29.0914	29.0634	25.9955	26.065	26.065	28.8887	28.8593	28.8916
Q9NX40	18	18	18	18	18	18	23.1593	23.632	23.5285	18	18	18	24.4676	25.0233	24.8481
O75146	18	18	18	18	18	18	18	22.1776	22.2898	18	18	18	23.9134	23.3101	18
P13639	27.673	27.6663	27.6389	26.9428	26.9428	26.976	31.1361	31.1842	31.1604	29.6146	29.6268	29.6233	33.3033	33.3033	33.3303
P13995	18	18	18	18	18	18	26.1738	25.9716	25.654	18	18	18	27.1507	27.2262	27.1214
P13489	23.4298	23.3101	23.4551	21.4855	21.4937	21.5035	26.8741	26.7389	26.7645	25.0233	25.1332	25.1371	27.632	27.673	27.7129
P07858	18	18	18	18	18	18	24.1871	24.2821	24.4105	18	18	18	24.6376	24.7594	24.7338
Q9HC38	26.8973	26.8019	26.8504	22.0002	21.88	21.7882	28.5165	28.5389	28.5203	26.6998	26.6865	26.726	29.3367	29.362	29.3431
Q9UG63	22.8932	22.9695	22.8987	18	18	18	26.1332	26.1371	26.067	24.945	24.9977	24.9539	27.4938	27.4234	27.4629
Q8N0Z6	18	18	18	18	18	18	24.0854	23.6757	23.3511	18	22.3766	21.7332	25.976	26.0148	25.9606
P54198	22.2457	22.0888	22.233	18	18	18	22.8586	22.3732	22.2958	18	18	18	24.317	24.391	24.2244
Q14653	18	18	18	18	18	18	25.5195	25.6012	25.452	18	18	18	25.5955	25.867	25.6568
Q5HYK7	18	18	18	18	18	18	18	18	18	18	18	18	25.8118	25.7771	25.9202
Q9NQG5	22.3799	22.086	22.3986	18	18	18	26.8385	26.8504	26.8385	25.2354	25.1488	25.0894	26.726	26.726	26.6458
P47928	18	18	18	18	18	18	18	18	18	18	18	18	25.417	24.9225	18
Q969H6	18	18	18	18	18	18	18	23.867	23.4425	18	18	18	26.17	26.2096	26.0629
Q7Z7B1	18	18	18	18	18	18	23.7995	23.7594	23.6649	18	18	18	18	18	18
O15371	24.2821	24.317	24.239	21.931	21.9372	21.7115	27.8264	27.8623	27.7771	26.9539	26.9316	26.7129	28.4073	28.5014	28.3196
Q8IXM6	18	18	18	18	18	18	23.1605	23.3511	23.4676	18	18	18	18	18	18
O75390	23.7182	23.7492	23.7594	22.2169	21.7122	21.9862	28.0965	28.0711	28.0557	26.8142	26.8741	26.8504	28.1747	28.1984	28.217
Q9H160	18	18	18	18	18	18	23.976	23.7389	24.0105	18	18	18	25.2354	25.3101	25.3135
P55212	18	18	18	18	18	18	23.9672	23.9225	23.7492	22.6974	22.8236	22.4707	26.6458	26.632	26.604
Q96M27	18	18	18	18	18	18	26.1604	26.0874	26.1095	23.1876	23.4425	23.1527	23.6971	24.5344	23.9316
Q9BWT3	18	18	18	18	18	18	18	18	18	18	18	18	24.4676	24.8904	24.6153
O15217	18	18	18	18	18	18	18	18	18	18	18	18	18	18	18
P42771	18	18	18	18	18	18	24.604	23.9933	24.5869	18	18	18	24.4923	24.2021	24.0526
Q96RN5	18	18	18	18	18	18	24.002	23.8858	23.7492	22.5256	22.0774	22.5334	26.8142	26.9316	26.8264
Q3SXM5	22.4413	22.5827	22.5766	18	18	18	25.5841	25.4923	25.5105	21.3028	21.0847	21.4169	26.3205	26.3135	26.3101
O15042	24.0854	24.1795	24.1642	21.4483	21.6438	21.4877	26.2714	26.3031	26.2821	24.9672	25.0732	25.0935	27.9923	27.976	27.965
P54098	18	18	18	18	18	18	23.7182	23.391	22.7056	18	24.1719	23.4041	26.0296	26.4122	26.9977
Q9Y450	20.5734	21.0391	18	18	18	18	25.6264	25.5315	25.5609	24.0772	24.1015	24.0359	26.4877	26.4041	26.4846
P43246	25.0691	25.0359	24.9847	21.9965	21.9848	21.7678	26.9428	26.8741	26.8973	25.6209	25.673	25.5955	29.2512	29.2781	29.2625
Q6P996	22.5987	22.6941	22.641	18	18	18	25.9066	25.9111	25.867	22.976	23.654	23.0652	26.3975	26.4138	26.4583
P63092	23.8764	23.8764	23.8385	18	18	18	18	18	18	25.0691	24.976	25.0772	26.3256	26.3359	26.3222
O75164	18	18	18	18	18	18	18	18	18	18	18	18	24.7995	24.6153	24.4614
P60006	18	18	18	18	18	18	18	18	18	18	18	18	18	26.604	26.5165
O43747	22.883	22.9414	22.8708	18	18	18	27.2979	27.1507	27.2077	25.4105	25.4551	25.3975	28.2077	28.2123	28.217
Q93074	21.5949	21.6216	21.4762	18	18	18	22.0976	21.4565	21.77	21.1978	21.028	20.8126	23.9134	24.0608	24.1795
Q8WVM0	18	18	18	18	18	18	23.9495	23.391	23.6209	21.8381	21.7525	21.7463	26.7771	26.6998	26.6998
O00232	24.0608	24.1565	24.0772	22.2428	22.4233	22.4428	29.1288	29.0788	29.099	27.673	27.6663	27.632	28.2979	28.2979	28.3109
O15315	18	18	18	18	18	18	18	18	18	18	18	18	25.4583	25.4614	25.5285
Q9P2N5	18	18	18	18	18	18	25.1332	25.1757	25.1565	23.5754	23.8093	23.895	26.7895	26.7895	26.8973
P19387	18	18	18	18	18	18	24.4984	24.1332	24.0359	22.5763	22.7948	22.7473	23.391	23.8093	23.7594
Q6Y1H2	18	18	18	18	18	18	24.1871	24.1332	24.1332	18	18	18	18	18	18
P49815	22.0332	22.0918	22.0489	18	18	18	23.4923	23.4298	23.5285	21.8748	21.3087	21.6664	25.0567	25.1488	25.1642
P50548	18	18	18	18	18	18	18	18	18	18	18	18	24.604	24.4738	24.7543
Q8N9N2	18	18	18	18	18	18	25.2891	24.9847	25.0526	23.5754	23.7695	23.8764	25.7695	25.8044	25.5812
Q6AWC2	18	18	18	18	18	18	18	18	18	18	18	18	24.9933	25.2961	25.1681
Q96KR1	22.7366	22.7617	22.7147	19.8084	19.8561	19.9053	24.7945	24.8764	24.7441	24.141	24.1946	24.2317	29.6492	29.6964	29.6475
P11172	22.2859	22.4277	22.4323	18	18	18	26.4831	26.4425	26.3926	24.5638	24.4676	24.3975	29.0505	29.0608	29.1214
O75052	18	18	18	18	18	18	18	18	18	18	18	18	18	18	18
Q96FX7	25.8336	25.824	25.8457	18	18	18	26.7129	26.5285	26.6865	23.2535	23.4041	23.2821	28.1937	28.1795	28.141
Q99590	22.6063	22.7963	22.7561	18	18	18	24.1015	24.2463	23.9933	21.5485	18	21.547	26.8385	26.8858	26.8858
P61326	24.5696	24.4862	24.5638	23.6431	23.7389	23.6649	18	18	18	18	18	18	18	18	18
Q9Y4E8	23.4298	23.5638	23.2172	18	18	18	25.9293	25.8336	25.7286	24.9043	24.8764	24.8385	27.1115	27.1015	27.0813
Q9H2V7	18	18	18	18	18	18	24.391	24.0854	24.1719	18	18	18	23.48	23.48	23.5754
Q96MX3	18	18	18	18	18	18	18	18	18	18	18	18	22.7533	22.5728	22.6276
Q14147	20.984	21.1854	21.3156	18	18	18	18	18	18	21.6617	21.7186	21.7654	26.3187	26.1055	26.143
P06576	18	18	18	20.8669	21.3716	18	27.5536	27.5826	27.5754	24.6096	24.7077	24.6431	24.8764	25.0359	24.9933
P12081	22.8897	22.8022	22.793	21.4298	21.0491	20.766	26.965	26.9869	27.019	24.9716	24.9977	25.0105	28.976	28.9622	28.9977
Q15061	18	18	18	18	18	18	25.5898	25.654	25.7543	22.3673	22.422	22.5201	26.5255	26.7129	26.604
Q7L9L4	18	18	18	18	18	18	26.2678	26.2535	26.2262	24.2096	24.2021	24.3844	25.4041	25.4041	25.3273
Q9Y2Z2	22.8952	22.7729	22.7169	18	18	18	23.9847	23.7594	23.7995	18	18	18	25.2961	25.2856	25.1946
Q6P2H3	18	18	18	18	18	18	18	25.9428	25.9383	18	18	18	24.6865	24.6376	24.5344
Q6YHU6	18	18	18	18	18	18	22.9547	22.7095	22.6163	22.5478	22.7696	22.5144	24.4551	24.9316	24.6971
Q8NFH4	18	18	18	18	18	18	25.3205	24.9584	25.239	23.0978	23.5045	23.1593	26.1681	26.2961	26.0567
Q9UKJ3	21.0094	20.778	20.7106	18	18	18	23.0795	23.1999	22.9663	21.8606	18	22.3155	27.8973	27.8324	27.9316
P59780	18	18	18	18	18	18	22.9784	23.0023	23.1849	18	18	18	18	18	18
Q9Y2Q3	22.1172	22.3815	22.5047	18	18	18	25.6784	25.4105	25.3477	23.6209	23.654	23.7077	25.9089	25.8881	26.0629
Q8IV38	18	18	18	18	18	18	22.8254	22.9573	22.904	18	21.9498	21.9659	24.7645	24.7492	24.632
O00186	24.239	24.0608	24.1332	18	18	18	24.3101	24.0772	24.1642	23.1709	23.3645	23.3511	25.9539	25.9338	25.9089
Q8TED1	18	18	18	18	18	18	18	23.8576	23.895	18	18	18	24.3031	24.632	24.6703
Q96LD8	18	18	18	18	18	18	23.8385	24.1642	23.5754	18	18	18	18	18	18
Q6BDS2	18	18	18	18	18	18	25.1332	25.2785	25.1871	22.7211	22.7548	22.5683	26.5448	26.5419	26.6181
Q9UJA5	23.0365	22.8941	22.7951	18	18	18	25.6348	25.726	25.7846	23.5983	23.5165	23.5165	27.604	27.673	27.6865
Q9Y6M7	18	18	18	18	18	18	24.4923	23.8093	23.9316	18	18	18	23.4551	23.5165	23.2198
Q9BQC3	18	18	18	18	18	18	24.824	24.9495	24.8433	18	18	18	26.8504	26.9428	26.9316
O95456	24.2463	24.2317	24.275	18	18	18	28.217	28.1507	28.1459	25.1095	25.1946	25.0732	29.0813	29.1239	29.1065
Q9BQ15	18	18	18	18	18	18	18	18	18	18	18	18	18	18	18
Q2TBE0	18	18	18	18	18	18	18	18	18	22.3905	22.3493	18	25.8576	25.9316	25.9869
P52735	18	18	18	18	18	18	23.3511	23.1086	23.1743	21.699	22.05	22.0499	24.5638	24.4488	24.3578
Q15560	18	18	18	18	18	18	18	18	18	18	18	18	25.4105	25.6237	25.4362
P01023	24.8811	24.8904	24.9361	18	18	18	26.6998	26.6458	26.7645	23.7895	23.8481	23.976	27.1507	27.141	27.0813
Q53S58	18	18	18	18	18	18	21.7786	18	21.8942	18	18	18	18	18	18
Q96AC1	22.3481	22.586	22.4604	20.9802	20.9928	20.9202	27.9814	27.9923	27.9705	26.9316	26.976	26.9428	27.9869	28.0084	27.965
Q8WWZ3	18	18	18	18	18	18	18	18	18	18	18	18	18	25.8361	25.4394
Q8WVS4	18	18	18	18	18	18	23.2316	22.8727	22.3624	18	18	18	27.7129	27.6865	27.3828
O15360	21.3471	21.1132	21.2088	18	18	18	22.0517	23.2093	23.3645	18	18	18	24.3031	24.3712	24.2096
Q9NPI6	23.0296	23.1715	22.9088	18	18	18	24.7286	24.5983	24.4676	22.199	18	21.7278	27.611	27.5754	27.4707
Q15643	18	18	18	18	18	18	25.3811	24.4362	18	22.272	23.227	21.3856	25.7103	25.1174	25.8481
Q96MV1	18	18	18	18	18	18	23.976	24.3778	18	18	18	18	18	18	18
Q9UH65	22.4619	22.6309	22.6227	18	18	18	25.6622	25.767	25.6403	23.6209	23.6757	23.5754	26.5536	26.574	26.6458
O60313	18	18	18	18	18	18	24.7945	24.8142	24.6865	22.984	22.8764	22.6286	26.2114	26.217	26.2517
Q9Y296	18	18	18	18	18	18	25.5667	25.452	25.5285	22.4913	22.4741	22.3208	27.9031	27.9316	27.7833
Q9BUP0	18	18	18	18	18	18	18	18	18	18	18	18	25.8904	25.9225	25.7645
Q8WUD1	18	18	18	18	18	18	22.7652	22.3385	22.4015	18	18	18	25.2821	25.0484	25.2021
P13473	18	18	18	18	18	18	23.2961	18	22.7455	18	18	18	23.7594	23.5522	18
Q8NDT2	18	18	18	18	18	18	18	18	18	18	18	18	25.7077	25.5869	25.5926
O00767	18	18	18	18	18	18	23.8385	23.7695	23.654	18	18	18	18	18	18
P30101	27.8916	27.9259	27.9316	27.1115	27.2535	27.611	31.8459	31.8829	31.8534	26.3762	26.4846	26.4089	32.5319	32.5014	32.5366
P49643	22.8322	22.8862	22.8529	18	18	18	25.9869	25.7871	25.8191	24.8044	24.8811	24.8288	26.6595	26.6865	26.6865
Q9UPY5	18	18	18	18	18	18	24.3307	24.3239	24.3578	18	18	18	18	18	18
Q96NY9	18	18	18	18	18	18	18	18	18	18	18	18	24.5225	24.7286	18
O95168	18	18	18	18	18	18	24.9089	24.7746	18	18	18	18	18	18	18
Q9UFW8	18	18	18	18	18	18	24.5285	24.3101	24.275	18	18	18	26.7895	26.7895	26.8973
Q13347	21.7395	21.8462	21.534	20.8909	20.9604	20.8731	26.1449	26.1015	26.0275	24.8904	24.9134	24.9406	26.1194	26.1194	26.0732
P49590	18	18	18	18	18	18	24.6703	24.3511	24.6757	22.3193	22.2216	22.1339	24.275	23.9933	24.2821
Q9UHQ9	18	18	18	18	18	18	22.7626	22.9695	22.8671	18	18	18	18	18	18
Q15121	18	18	18	18	18	18	26.0359	25.1681	25.5135	18	18	18	18	26.2643	26.0254
P52564	18	18	18	18	18	18	24.2821	24.2463	24.2244	22.8858	22.7034	22.4668	26.3975	26.4314	26.5045
Q9UI08	18	18	18	18	18	18	18	18	18	18	18	18	23.8764	23.8288	24.0608
O60256	24.1015	24.0608	23.9134	18	18	18	26.8385	26.8858	26.8264	25.3135	25.3376	25.3273	28.5826	28.6865	28.6697
Q9ULU4	21.336	21.3293	21.4314	18	18	18	23.7286	23.5522	23.5754	22.2209	21.8889	21.9615	26.5075	26.4551	26.5255
Q6ZWT7	18	18	18	18	18	18	23.8191	23.7182	23.632	18	18	18	18	18	18
O94925	18	18	18	18	18	18	25.5105	25.3342	25.3443	23.8858	23.9225	23.867	26.8741	26.8504	26.9428
Q5T2T1	18	18	18	18	18	18	18	18	18	18	18	18	24.3778	24.2535	24.2821
Q27J81	23.6209	23.4676	23.4923	18	18	18	25.7364	25.5404	25.5783	23.6209	23.654	23.7492	27.4473	27.5898	27.509
P00918	18	18	18	18	18	18	23.7389	23.6209	23.5754	18	18	18	23.1368	23.2821	18
Q9BY89	18	18	18	18	18	18	18	18	18	18	18	18	24.4614	24.3778	24.7077
Q9UKG9	18	18	18	18	18	18	22.9981	18	21.8924	18	18	18	18	18	18
Q9UBC2	18	18	18	18	18	18	24.9584	24.9361	24.8997	24.1174	24.0691	24.0854	25.275	25.3612	25.228
O00401	18	18	18	18	18	18	24.0359	24.002	23.976	18	21.6696	21.2808	26.5478	26.4661	26.4218
Q96FC9	18	18	18	18	18	18	23.8481	23.7182	23.7796	18	18	18	25.239	25.2207	25.239
Q5TC12	18	18	18	18	18	18	25.3477	25.1488	25.1214	18	18	18	26.9539	26.8142	26.7771
P10244	18	18	18	18	18	18	18	18	18	18	18	18	23.2204	23.5522	23.3239
O75190	18	18	18	18	18	18	24.2961	24.3239	24.317	18	18	18	25.9293	25.9562	26.3494
Q9UKY1	18	18	18	18	18	18	18	18	18	18	18	18	25.8788	25.6998	25.7645
Q53H82	18	18	18	18	18	18	25.867	25.5165	25.6292	23.4425	23.5869	23.0653	25.8385	25.8717	25.8717
O75410	18	18	18	18	18	18	21.7656	22.1822	21.9434	18	18	18	23.9584	23.8385	24.0105
Q86V81	18	18	18	18	18	18	26.5638	26.2678	26.4266	24.0608	24.1174	23.8858	23.895	18	23.9406
Q9UBU8	18	18	18	18	18	18	18	18	18	23.102	22.9594	23.007	18	18	18
Q92734	21.9901	22.3544	22.2409	18	18	18	27.1312	27.1312	27.1604	24.654	24.5812	24.632	27.2354	27.4073	27.4314
Q9H1A4	22.8479	22.9669	22.7999	18	18	18	24.867	24.8858	24.8858	23.8576	23.867	23.8385	26.2732	26.346	26.2803
Q9BXI6	18	18	18	18	18	18	22.9016	23.0303	22.7629	18	18	18	25.3376	25.1908	25.2785
P27987	18	18	18	18	18	18	18	18	18	18	18	18	18	18	18
Q86X10	23.5404	23.5754	23.5983	18	18	18	25.2926	25.228	25.3511	24.2535	24.4488	24.3645	26.1214	26.0505	26.1214
O15226	23.1974	23.0806	23.0988	18	18	18	24.5926	24.5754	24.6971	23.4923	23.632	23.7182	28.5165	28.5352	28.4976
Q8TB52	18	18	18	18	18	18	23.0506	23.1917	23.1279	18	18	18	25.7364	25.8764	25.4923
Q9Y2R4	18	18	18	18	18	18	24.4676	24.0608	24.0935	21.5049	21.425	18	26.7645	26.7771	26.632
Q6I9Y2	18	18	18	18	18	18	24.8288	24.4862	24.5045	22.1402	22.4523	22.3595	24.895	24.7895	24.9361
P10155	23.4676	23.0843	23.391	18	23.4923	23.7077	28.3536	28.341	28.4032	25.8166	25.8528	25.8764	28.0762	28.0557	28.0965
Q14839	24.4041	24.4041	24.417	21.203	21.4676	21.4411	28.0864	28.0914	28.0453	26.1946	26.2151	26.1757	28.6458	28.6285	28.6389
Q712K3	18	18	18	18	18	18	18	18	18	18	18	18	24.7389	24.2821	18
P11586	27.7708	27.7771	27.7518	24.945	24.8858	24.8997	28.4823	28.509	28.5278	27.6527	27.6998	27.7129	30.6285	30.6198	30.6629
O95568	18	18	18	18	18	18	18	18	18	18	18	18	18	18	18
Q9BT17	18	18	18	18	18	18	18	18	18	18	18	18	24.6264	24.0854	23.976
A6NKF1	18	18	18	18	18	18	18	18	18	18	18	18	24.8385	25.3239	24.8764
Q9NVA1	18	18	18	18	18	18	23.9933	24.0772	24.0359	18	18	18	25.9089	25.705	25.8904
Q7Z6K3	18	18	18	18	18	18	18	18	18	18	18	18	23.2678	18	23.2821
P46199	18	18	18	18	18	18	23.8576	23.8481	23.7594	22.6955	22.6103	22.7577	23.7077	23.5754	23.253
Q9BW61	23.7077	23.9406	23.1652	18	18	18	18	18	18	18	18	18	27.4551	27.3325	27.2714
Q96EY9	18	18	18	18	18	18	18	18	18	18	18	18	25.3239	25.5551	25.5255
P33176	23.8093	23.8576	23.8385	22.3372	22.1299	22.1988	27.2535	27.2262	27.2262	26.2661	26.3325	26.3427	27.1984	27.2077	27.2077
O00470	18	18	18	18	18	18	18	18	18	18	18	18	18	18	18
P67936	18	18	18	18	18	18	28.6998	28.7486	28.6865	25.6971	25.7129	25.7415	27.9484	27.9031	27.7325
Q0VDF9	22.1891	22.2293	22.3472	18	18	18	25.9428	25.9562	25.8576	24.4738	24.5344	24.5463	27.2262	27.2714	27.3239
P12931	18	18	18	18	18	18	18	18	18	23.391	23.417	23.0171	27.5826	27.6931	27.4707
Q8IWS0	18	18	18	18	18	18	25.6292	25.705	25.6153	24.2463	24.2678	24.3031	26.6458	26.6998	26.8264
Q6P158	22.96	22.9804	22.9067	18	18	18	24.824	24.9271	24.9271	23.8385	23.7995	23.8288	26.3256	26.2785	26.2207
P20290	18	18	18	18	18	18	18	24.1015	24.2244	18	18	18	27.391	27.8081	27.4234
Q8TAP6	18	18	18	18	18	18	18	18	18	18	18	18	23.6865	23.4676	18
Q8WW12	18	18	18	18	18	18	22.9298	22.541	22.6854	22.1725	22.1938	22.2736	18	18	18
Q96K80	18	18	18	18	18	18	18	18	18	18	18	18	18	18	18
P46379	23.8481	23.895	23.9316	18	18	18	27.4154	27.3828	27.3239	23.4676	23.4676	23.417	28.7129	28.6355	28.632
P78382	18	18	18	18	18	18	24.7543	24.3511	24.4551	18	18	18	18	18	18
P54819	22.5396	22.5133	22.7662	22.5278	22.5496	22.6432	27.6251	27.5165	27.5609	25.2821	25.3066	25.2426	27.8799	27.9316	27.9259
Q86UY6	18	18	18	18	18	18	24.2607	24.3778	24.2463	18	18	18	24.8142	25.0526	24.9672
Q13542	18	18	18	18	18	18	18	18	18	18	18	18	18	18	18
P61923	18	18	18	18	18	18	25.9738	25.6918	25.6971	22.8044	22.8166	22.6833	25.1332	24.8858	24.9977
P49321	24.3712	24.48	24.4614	22.5775	22.629	22.3455	30.2077	30.2422	30.2077	26.4984	26.6181	26.5419	31.2647	31.2535	31.2814
Q9Y2I7	18	18	18	18	18	18	24.3712	23.8191	18	21.9559	22.1458	21.9075	25.239	24.6703	24.5285
Q86XP1	18	18	18	18	18	18	18	18	18	18	18	18	24.5696	24.8576	23.5869
P60763	18	18	18	18	18	18	24.3031	24.3511	24.3578	18	18	18	18	18	18
O75607	18	18	18	18	18	18	26.0547	25.9628	25.8191	23.9847	24.1795	24.2607	28.5898	28.6898	28.5862
Q86YS7	21.8998	21.8185	21.8596	18	18	18	25.2961	25.3612	25.2499	23.9584	23.9847	23.9225	27.1214	27.1604	27.1115
Q7Z6J9	18	18	18	18	18	18	23.2961	18	23.5045	22.5169	23.0389	21.8797	26.452	26.5448	26.5029
Q7Z4L5	22.3636	22.5266	22.3248	18	18	18	22.8054	22.9151	22.8191	21.2831	21.0345	20.7902	23.4425	23.48	23.5045
P78318	18	18	18	18	18	18	25.9912	25.8881	25.8764	21.484	21.7733	21.4928	24.7746	24.4425	24.4488
Q9HB07	18	18	18	18	18	18	25.5812	25.5841	25.6784	23.6096	23.6209	23.5638	25.6703	25.4234	25.7821
Q9H0E2	18	18	18	18	18	18	23.9847	23.8858	24.0105	21.3952	21.353	21.558	26.5195	26.509	26.4008
Q9NX70	18	18	18	18	18	18	23.8481	24.1253	24.4551	18	18	18	25.604	25.5926	25.5696
Q9NW15	18	18	18	18	18	18	23.4923	23.3645	23.1774	18	18	18	18	18	18
Q96EC8	18	18	18	18	18	18	24.2678	24.1946	24.2244	18	18	18	18	18	18
P42356	22.4725	22.5301	22.4574	18	18	18	23.1342	23.391	23.2961	22.7148	22.6846	22.7443	26.4122	26.4738	26.4661
Q96EN8	23.9043	23.9225	23.8481	18	18	18	23.8858	24.0275	23.9316	18	21.295	21.453	27.0296	26.8858	26.8019
Q96RS6	22.4474	22.5282	22.3422	18	18	18	26.1352	26.1115	26.0169	23.4551	23.4676	23.3778	28.726	28.726	28.7645
Q9UM13	18	18	18	18	18	18	18	18	18	18	18	18	25.5983	25.8811	25.673
Q709C8	18	18	18	18	18	18	26.0211	25.8834	25.9803	22.819	22.5656	22.4887	25.0813	24.8904	24.7286
Q96JM3	18	18	18	18	18	18	24.6865	24.558	24.558	23.4676	23.48	23.0626	26.2262	26.1035	26.189
Q8IXS6	18	18	18	18	18	18	18	18	18	18	18	18	23.9584	18	23.8288
O15131	23.2326	23.48	23.3239	18	18	18	18	18	18	18	18	18	18	18	18
Q92599	22.2964	21.9232	21.9433	18	18	18	25.6891	25.6403	25.6125	24.0854	23.9225	23.9043	25.4862	25.6209	25.6676
Q9Y5Q8	24.1642	24.1253	24.1488	18	18	18	25.5609	25.558	25.5404	23.895	23.867	23.8385	27.6181	27.6181	27.5754
O60870	18	18	18	18	18	18	23.9933	23.8385	23.6431	22.0638	22.5652	21.9347	28.4274	28.362	28.3452
P52758	18	18	18	18	18	18	23.5522	22.8843	18	18	18	18	18	18	18
P51970	18	18	18	18	18	18	24.1946	23.8858	23.8288	18	18	18	24.8385	24.7846	24.9803
Q9UL46	25.2856	25.2021	25.1253	23.3376	23.3376	23.417	28.5052	28.5128	28.5682	25.5551	25.5841	25.5725	30.8459	30.9259	30.8608
Q8WYP5	18	18	18	18	18	18	18	18	18	18	18	18	22.8113	23.1602	22.7664
P55199	18	18	18	18	18	18	18	18	18	18	18	18	25.1871	25.0732	25.1719
Q6NXT4	18	18	18	18	18	18	24.7024	24.7645	24.6757	18	18	18	23.976	24.5869	18
P62937	27.1604	27.1115	27.1115	25.3376	25.4008	25.4676	30.4727	30.4334	30.4919	29.4274	29.4649	29.3153	30.9746	30.94	30.933
Q92466	18	18	18	18	18	18	25.6181	25.5667	25.5374	18	18	18	26.3325	26.3101	26.3222
Q9BWJ5	18	18	18	18	18	18	25.4425	25.3376	25.4266	23.48	23.5522	23.5165	25.8264	25.7796	25.7945
Q8NEC7	23.7594	23.8191	23.7995	18	18	18	25.217	25.3477	25.2891	22.357	22.524	22.2173	27.0505	26.7645	26.9428
O95677	18	18	18	18	18	18	18	18	18	18	18	18	25.2426	25.4362	25.002
Q9NVK5	18	18	18	18	18	18	18	18	18	18	18	18	24.6153	24.275	24.7129
Q8N392	18	18	18	18	18	18	23.4041	23.2535	23.1512	18	18	18	24.4984	24.4923	24.417
Q5JPH6	18	18	18	18	18	18	23.7895	23.6096	23.5754	18	18	18	26.1035	25.9803	25.8044
Q01658	22.4127	22.6192	22.5739	18	18	18	26.5374	26.5507	26.5404	24.217	24.1719	23.9672	28.6285	28.6146	28.6629
Q14554	24.5225	24.5225	24.5404	18	18	18	26.3273	26.3256	26.3778	22.2172	22.0622	22.3466	27.0401	26.9977	26.9869
P09001	18	18	18	18	18	18	26.6865	26.4892	26.3662	23.8191	23.9406	23.976	25.5165	25.3679	25.1795
Q3T8J9	18	18	18	18	18	18	18	18	18	18	18	18	24.0608	24.1946	24.2021
P07814	25.3844	25.3778	25.391	23.1924	23.1771	23.1847	27.3494	27.3828	27.3828	26.726	26.7645	26.7645	28.579	28.579	28.5463
O60232	18	18	18	18	18	18	25.6676	25.7208	25.7077	18	18	18	27.5463	27.4314	27.6527
Q13363	22.742	22.5858	22.8813	18	18	18	26.1035	26.0127	26.1135	24.1719	24.1719	24.2317	27.1795	27.3494	27.3578
Q8IXQ5	18	18	18	18	18	18	18	18	18	18	18	18	26.4105	26.4862	26.3222
P84090	18	18	18	22.8488	23.0298	22.9072	28.203	28.5463	28.249	18	18	18	28.203	27.9316	28.1842
Q99719	18	18	18	18	18	18	24.2535	18	24.2317	18	18	18	25.2643	25.4862	25.4892
Q9UMN6	18	18	18	18	18	18	18	18	18	18	18	18	18	21.6824	22.0239
O75414	18	18	18	18	18	18	18	18	18	18	18	18	18	18	18
Q4G0J3	21.7564	21.8624	21.7462	18	18	18	24.7234	24.7182	24.7746	23.2307	23.1812	23.2242	27.0084	26.976	26.9977
Q9Y3C1	18	18	18	18	18	18	18	18	18	18	18	18	25.9517	25.9338	25.9271
Q04759	18	18	18	18	18	18	22.5774	22.1718	22.6567	18	18	18	18	18	18
Q12797	18	18	18	18	18	18	22.8702	22.1619	22.8057	18	18	18	18	18	18
P22392	25.433	25.3545	25.4202	24.0526	24.0935	24.0526	30.4532	30.4234	30.4134	28.0401	28.0137	28.0608	29.6441	29.7211	29.6798
P07437	30.393	30.4629	30.4433	26.965	27.0296	27.141	33.7353	33.6944	33.6944	30.3303	30.4032	30.2979	34.8186	34.8562	34.8469
Q8WWW0	18	18	18	18	18	18	18	18	18	18	18	18	18	18	18
A3KN83	22.8134	22.9271	22.8883	18	18	18	23.391	23.223	23.391	23.417	23.3645	23.5404	24.2678	24.3376	24.2961
Q9UHQ4	18	18	18	18	18	18	18	18	18	18	18	18	24.0608	23.7995	24.317
O60784	18	18	18	18	18	18	25.0062	24.918	24.7945	18	18	18	26.4122	26.4723	26.4551
O95363	18	18	18	18	18	18	18	23.1066	23.1999	18	18	18	25.2207	25.1984	25.1719
O43847	22.6787	22.4498	22.7235	18	18	18	26.3762	26.217	26.3342	24.4234	24.4362	24.4676	27.4551	27.4551	27.4314
Q6NUK1	18	18	18	18	18	18	25.4105	25.1795	25.2133	22.7951	22.705	22.6906	25.1332	24.918	25.0401
Q969X6	18	18	18	18	18	18	23.5983	23.7492	23.9134	18	18	18	23.9584	23.417	24.239
Q9NZC3	18	18	18	18	18	18	18	18	18	18	18	18	18	23.6757	23.7389
O95861	22.277	22.2867	22.3087	18	18	18	25.1488	25.141	25.2207	23.2129	23.2961	23.5983	27.3828	27.4394	27.5609
P49848	21.9233	21.9343	21.9097	18	18	18	25.0105	25.1449	25.0813	22.7838	22.7865	22.717	26.3712	26.2426	26.3031
P08779	25.4923	25.4862	25.4769	22.8386	23.0194	23.0765	22.707	22.6695	22.9557	22.8539	22.7498	22.8635	18	18	18
Q96D09	22.0855	21.9494	22.0294	18	18	18	24.2244	24.1642	24.1253	21.3806	21.4222	21.3207	26.0041	25.9628	26.0505
Q9UK73	21.467	21.9556	18	18	18	18	18	18	18	18	18	18	24.1642	18	22.8856
Q3YEC7	22.8829	22.9039	22.7212	18	18	18	24.8336	24.8336	24.8764	23.2394	23.1153	23.1555	27.8203	27.8142	27.8142
Q9Y285	23.9316	23.8481	23.9134	22.0828	22.0858	22.0193	28.0243	28.066	27.9705	26.2926	26.3578	26.4266	28.6004	28.6146	28.6216
O00425	23.6431	23.6096	23.6431	18	22.1583	21.8483	27.0914	27.1507	27.1312	25.5433	25.632	25.6376	28.6764	28.6764	28.6595
O75376	23.632	23.7077	23.7286	18	18	18	25.558	25.3712	25.4923	22.3275	22.1095	18	29.2054	29.109	29.1747
Q86Y56	27.7195	27.7195	27.7771	22.4279	22.3647	19.9778	28.1065	27.9923	28.0349	27.1984	27.2354	27.3494	28.1507	28.2308	28.2077
Q6ZT12	18	18	18	18	18	18	22.5584	21.754	18	18	18	18	18	18	18
O75223	18	18	18	18	18	18	25.7543	25.7619	25.6237	24.0275	23.9672	23.8764	28.267	28.2354	28.141
Q9H788	18	18	18	18	18	18	18	18	18	18	18	18	18	18	18
Q5GLZ8	22.1375	22.0317	22.1264	18	18	18	24.4738	24.7796	24.6595	23.1455	22.9439	23.0442	26.0711	26.1927	26.2021
Q6ZN17	18	18	18	18	18	18	24.1719	23.8093	23.7895	22.8509	22.9382	22.576	26.604	26.5898	26.5075
P16989	18	18	18	18	18	18	24.391	24.2317	24.2244	23.6649	23.5869	23.5638	18	18	18
Q96LD4	18	18	18	18	18	18	18	18	18	18	18	18	22.4865	22.5453	18
Q96K76	22.2798	21.993	22.2768	18	18	18	24.5522	24.4105	24.5463	23.2821	23.3511	23.2535	27.5826	27.5463	27.5609
Q8IZQ5	26.0443	26.143	26.143	18	18	18	27.5969	27.5682	27.5536	18	18	18	27.0505	27.019	27.0084
Q64LD2	18	18	18	18	18	18	18	18	18	18	18	18	23.2678	23.3511	23.391
P37198	23.9316	23.6649	23.4425	18	18	18	27.1115	27.0608	27.1015	24.1095	24.2961	24.1488	28.4433	28.7739	28.5573
Q15532	18	18	18	18	18	18	18	18	18	18	18	18	18	23.9225	23.9134
Q9NVS2	18	18	18	18	18	18	23.8191	23.654	23.6865	18	18	18	25.7024	25.5812	25.8457
P68371	27.2262	27.3239	27.2262	24.4105	24.4984	24.7182	18	18	18	18	18	18	18	18	18
Q8N4S0	18	18	18	18	18	18	18	18	18	18	18	18	23.9933	23.4676	24.2607
P53999	18	18	18	18	18	18	24.1719	24.4298	24.0854	22.8303	22.6078	22.5334	18	18	18
Q9BW62	18	18	18	18	18	18	18	18	18	18	18	18	24.632	24.4488	24.7077
Q56NI9	18	18	18	18	18	18	18	18	18	18	18	18	25.3443	25.4676	25.5926
O75391	18	18	18	18	18	18	18	24.48	24.5812	18	18	18	27.4234	27.4314	27.4938
Q7Z7H8	22.7015	22.8035	22.8526	18	18	18	25.8927	25.797	25.8788	22.0932	18	22.156	28.0813	27.8973	27.8504
Q15468	18	18	18	18	18	18	18	18	18	18	18	18	18	18	18
P29590	23.5404	23.5983	23.5869	18	18	18	24.7441	24.6971	24.6918	23.0503	23.1532	23.0125	27.1115	27.1312	27.1312
Q9NXL9	18	18	18	18	18	18	18	18	18	18	18	18	18	23.9495	24.4984
Q99704	18	18	18	18	18	18	18	18	18	18	18	18	25.5522	25.2821	25.5754
Q6W2J9	18	18	18	18	18	18	18	18	18	18	18	18	23.5638	23.6865	23.9584
Q96RP9	18	18	18	18	18	18	25.8215	25.7129	25.5898	23.9495	23.6865	23.9043	27.4551	27.4707	27.4394
Q9H9P8	23.2961	23.3778	23.3645	18	18	18	26.5195	26.4862	26.4598	23.5285	23.3778	23.4551	27.4862	27.4551	27.5389
Q96IZ5	18	18	18	18	18	18	18	18	18	18	18	18	24.4984	24.6153	24.5983
Q07666	25.5898	25.5783	25.5783	18	18	18	30.1483	30.2647	30.2308	26.8385	26.8385	26.9202	31.7211	31.7006	31.6242
Q7L2E3	24.2535	24.2891	24.3239	18	18	18	26.3325	26.1757	26.1965	25.1642	25.1565	25.0975	27.9977	27.965	27.9977
Q92994	18	18	18	18	18	18	27.2803	27.2535	27.3662	18	18	18	25.9716	26.0317	26.038
O75027	18	18	18	18	18	18	24.2021	24.1565	24.1174	18	18	18	25.2996	25.5165	25.4551
Q06787	18	18	18	18	18	18	23.7077	23.5165	23.654	20.6771	18	20.675	25.8019	25.8552	25.9134
Q9UH99	18	18	18	18	18	18	25.1371	24.8811	25.065	18	18	18	18	18	18
P47712	18	18	18	18	18	18	23.3101	23.2377	23.4923	18	18	18	24.9043	24.604	24.6595
P54132	22.361	22.3442	22.3456	18	18	18	22.589	22.6927	22.8076	22.8298	22.8433	22.9416	24.9271	24.9803	24.9933
O75600	21.2643	21.6552	21.8024	18	18	18	23.7077	23.9225	23.7077	21.8624	22.236	21.8181	26.604	26.7129	26.7518
Q9P0R6	18	18	18	18	18	18	18	18	18	18	18	18	18	25.6458	25.5344
Q9UKS6	18	18	18	18	18	18	23.8191	23.8576	23.8093	25.7619	25.7594	25.7871	24.7945	24.9134	24.8576
Q9H9C1	18	18	18	18	18	18	25.391	25.2426	25.2021	23.3376	22.9304	22.8629	18	18	18
Q6P087	21.5862	21.7329	21.8	18	18	18	23.3511	23.2678	23.4041	18	18	18	26.4999	26.673	26.512
Q9BUP3	18	18	18	18	18	18	18	22.741	23.0215	18	18	18	18	18	18
P36639	18	18	18	18	18	18	29.189	28.8945	29.0243	23.9406	24.1015	23.5754	25.7846	26.0443	25.7312
B2RTY4	21.2319	21.4092	21.5765	18	18	18	18	18	18	18	18	18	24.0359	24.1871	24.0608
Q96MU7	18	18	18	18	18	18	23.8576	24.0443	24.1332	22.9047	22.9977	23.1184	26.6181	26.4831	26.5898
Q96RQ1	18	18	18	18	18	18	25.8093	25.275	25.3342	18	18	18	18	18	18
Q9UQN3	18	18	18	18	18	18	24.7945	24.9847	24.8191	20.7867	18	21.334	18	18	18
Q14562	20.8111	18	20.6651	18	18	18	24.7695	24.6264	24.7286	25.3477	25.3477	25.3578	25.7746	25.7389	25.6865
P0C7X2	18	18	18	18	18	18	18	18	18	18	18	18	24.2607	24.1095	18
Q9NP64	18	18	18	18	18	18	22.4696	22.6662	22.4668	18	18	18	24.7895	18	24.9134
Q9UDR5	18	20.7492	21.2752	18	18	18	24.5926	24.6486	24.6153	23.6096	23.6096	23.654	25.8069	25.8552	25.8647
Q9H8E8	18	18	18	18	18	18	18	18	18	18	18	18	23.2504	23.5983	23.7895
P17482	18	18	18	18	18	18	18	18	18	18	18	18	25.5983	25.8764	25.5869
Q96E22	18	18	18	18	18	18	18	22.5873	22.7826	18	18	18	24.1871	18	23.7594
Q96I51	18	18	18	18	18	18	22.5747	22.3273	22.5927	18	18	18	18	18	18
O95235	22.0034	22.1771	22.1419	18	18	18	23.7077	23.5869	23.4923	18	18	18	24.8336	24.9495	24.6865
Q5VYS8	18	18	18	18	18	18	18	18	18	18	18	18	23.4923	23.7796	23.4551
Q9Y6D6	18	18	18	18	18	18	23.7895	23.7895	23.7077	22.7141	22.4414	22.6023	23.8093	23.8764	23.9225
Q9NVC6	21.6703	18	21.2155	18	18	18	24.239	24.3307	24.0608	23.0846	22.9408	22.9819	27.9259	27.9923	27.9372
O95218	18	18	18	18	18	18	25.1681	25.1488	25.239	24.3578	24.4041	24.4614	26.0275	25.767	25.8191
O60678	22.7898	22.8126	22.8403	18	18	18	25.0772	24.9134	25.0275	24.2021	23.9225	23.9225	27.4473	27.4551	27.4473
P16403	18	18	18	18	18	18	26.2058	26.1507	26.2909	18	18	18	18	18	18
Q96RK0	18	18	18	18	18	18	18	18	18	18	18	18	25.0975	24.5754	24.4298
Q9UBI1	18	18	18	18	18	18	26.2114	26.0443	25.8881	23.2308	23.4041	23.3778	25.6513	25.4923	25.7338
Q9Y2V7	18	18	18	18	18	18	23.48	23.7995	24.391	21.7904	21.6613	21.275	26.5536	26.4645	26.6458
Q9Y6E0	18	18	18	18	18	18	23.2517	23.0441	23.2164	18	18	18	23.6096	23.391	23.3101
P61964	23.5522	18	23.2821	18	18	18	24.9539	25.0484	25.0813	26.1055	26.1055	26.1565	27.7895	27.6931	27.8081
Q86U90	18	18	18	18	18	18	18	18	18	18	18	18	25.6811	25.6622	25.7182
Q86Y13	18	18	18	18	18	18	18	18	18	18	18	18	18	18	18
Q96S99	18	18	18	18	18	18	18	18	18	18	18	18	24.5869	24.7389	24.9495
Q9UH36	18	18	18	18	18	18	18	18	18	18	18	18	24.48	24.4551	18
Q9UGU0	18	18	18	18	18	18	18	18	18	18	18	18	25.4923	25.5045	25.4394
O00139	22.5374	22.5563	22.4775	18	18	18	25.0148	24.867	24.976	23.5638	23.6757	23.417	27.1312	26.9977	27.0084
Q96K31	18	18	18	18	18	18	18	22.5739	22.8816	18	18	18	18	18	18
Q9NWS6	18	18	18	18	18	18	22.5045	18	22.5703	18	18	18	24.5165	24.6703	24.5344
Q86VQ1	18	18	18	18	18	18	18	18	18	18	18	18	25.0691	25.019	25.2535
P07108	18	18	18	18	18	18	23.6865	24.002	24.1719	18	23.0736	23.1669	18	18	18
Q9H0U3	18	18	18	18	18	18	25.341	25.3135	25.2535	18	18	18	24.4234	24.8044	24.3101
Q9UPQ9	18	18	18	18	18	18	22.6341	22.3131	22.2782	18	21.8934	21.5501	25.2317	25.1908	25.1871
P09429	24.4923	24.417	24.3578	22.946	22.8132	22.831	28.2535	28.3066	28.2935	26.7518	26.8142	26.9428	27.9316	27.8973	27.9705
Q9NVE7	21.7317	21.7302	22.0042	18	18	18	25.5983	25.6012	25.5638	23.5983	23.5404	23.6431	27.9595	27.9539	27.9428
Q8IZP0	18	18	18	18	18	18	24.1565	24.0854	24.0359	22.5538	22.5241	22.5498	24.8576	24.7746	24.9134
Q99956	18	18	18	18	18	18	22.9306	23.1895	22.8844	18	18	18	25.9043	25.6757	25.8576
P30825	23.0314	23.1366	22.9922	18	18	18	27.7708	27.7195	27.611	23.7182	23.9316	23.5638	27.2445	27.1312	27.019
O95352	22.415	22.2856	22.2778	18	18	18	26.0211	25.7771	25.7771	23.6209	23.5045	23.5285	26.965	26.9202	26.9202
Q14457	18	18	18	18	18	18	18	18	18	18	18	18	23.4298	23.0956	23.3645
O94915	18	18	18	18	18	18	23.5285	23.0924	23.1968	18	18	18	24.3578	24.6703	24.4425
Q9BWD1	24.0443	24.0359	23.9847	18	18	18	26.2553	26.3049	26.4057	24.1488	24.1015	24.1253	28.0453	28.0711	28.0453
Q969T4	18	18	18	18	18	18	24.867	24.8191	24.9933	18	18	18	18	18	18
Q9H0B6	21.6929	21.7995	21.9296	18	18	18	24.5105	24.4923	24.5285	23.2351	23.2109	23.1912	28.6389	28.6561	28.5573
O95620	21.3485	21.5157	21.792	18	18	18	23.1371	18	22.7661	18	18	18	23.6209	23.6971	23.7995
P52701	24.1871	24.1946	24.1642	20.8294	21.263	20.9553	26.6458	26.604	26.632	25.6971	25.7695	25.7234	27.7581	27.7708	27.7325
Q12769	23.0443	22.8735	22.7974	18	18	18	24.8623	24.8433	24.8904	24.0526	24.0854	24.0608	26.0254	25.9383	26.0833
Q7L3B6	18	18	18	18	18	18	18	18	18	18	18	18	18	24.4676	24.8811
Q9UID3	22.624	22.5432	22.4674	18	18	18	25.4707	25.4105	25.3578	22.7881	22.8599	22.8458	25.6944	25.6348	25.6568
Q05655	18	18	18	18	18	18	24.2607	24.1946	24.391	23.417	23.5404	23.5754	25.275	25.2643	25.3578
Q15040	20.9286	21.333	18	18	18	18	18	18	18	18	18	18	18	18	18
Q9BW83	18	18	18	18	18	18	25.654	25.5045	25.5667	24.5105	24.4362	24.2463	27.5898	27.5014	27.341
Q9BYD3	18	18	18	18	18	18	23.5165	18	23.5165	18	18	18	24.5105	24.7543	24.2096
Q9NUB1	18	18	18	18	18	18	25.3545	25.3679	25.2961	23.2535	23.3511	23.2017	24.9316	24.9628	25.0772
O75794	18	18	18	18	18	18	23.6209	23.2228	23.2821	18	18	18	24.895	25.2821	25.0567
Q92667	23.1496	23.0367	23.0905	18	18	18	24.3778	24.48	24.4551	22.4442	22.5709	22.7001	26.4661	26.5609	26.5448
Q9UKB1	18	18	18	18	18	18	23.7594	23.976	23.3778	22.6803	18	22.7636	26.1293	26.3256	26.3762
Q9P0I2	18	18	18	18	18	18	25.7208	25.3844	25.6595	18	18	18	18	18	18
P26639	24.1871	24.1946	24.1642	22.3998	22.4248	22.3727	27.7833	27.7771	27.7195	26.5696	26.604	26.5075	29.0608	28.9814	28.9677
Q9Y6R4	18	18	18	18	18	18	18	18	18	18	18	18	25.7619	25.7129	25.3307
Q9HCU9	18	18	18	18	18	18	18	18	18	18	18	18	18	18	18
Q9UDY2	18	18	18	18	18	18	23.417	23.0543	23.6649	18	18	18	24.8623	24.8997	24.9316
Q5VU43	18	18	18	18	18	18	22.5241	22.0782	21.7796	18	18	18	23.9933	23.6971	24.3101
O14773	18	18	18	18	18	18	24.141	24.1795	24.417	18	18	18	25.2133	25.2426	25.0443
O43670	23.7695	23.9495	23.7796	18	18	18	26.3307	26.4441	26.48	24.7945	24.8191	25.019	28.4785	28.509	28.5278
Q92841	26.1449	26.1719	26.2002	24.3031	24.2607	24.275	28.4976	28.4629	28.4707	27.3992	27.4154	27.4551	30.0217	30.0084	30.0217
Q8WVY7	18	18	18	18	18	18	24.895	24.7695	24.7796	23.654	23.7077	23.632	28.3536	28.3023	28.3452
O75970	18	18	18	18	18	18	18	18	18	18	18	18	24.8904	24.5344	24.4488
Q9UNS1	25.4583	25.417	25.3975	18	18	18	27.7895	27.6663	27.7453	25.7518	25.6891	25.6595	28.7064	28.6492	28.6798
P78563	18	18	18	18	18	18	18	18	18	18	18	18	18	18	18
P12956	24.9977	24.9361	24.9316	23.4923	23.5638	23.5285	29.1507	29.0965	29.0557	28.8593	28.8973	28.8504	28.9923	29.0479	28.9595
Q9BTV5	18	18	18	18	18	18	25.1488	25.1642	25.1833	22.8987	22.8025	22.8394	26.4024	26.3645	26.3728
Q9Y4J8	18	18	18	18	18	18	24.019	24.0854	23.867	21.4102	22.2903	21.8072	26.0854	26.1115	26.1253
Q15853	18	18	18	18	18	18	18	18	18	18	18	18	18	18	18
P02786	18	18	18	18	18	18	25.4138	25.4234	25.4394	22.8996	22.9534	22.8487	25.1719	25.1604	25.228
Q8TEM1	22.2046	22.416	22.4523	18	18	18	25.9248	25.705	25.8336	22.7671	22.8319	22.6905	25.3778	25.2426	25.0275
Q99798	28.1214	28.0914	28.0864	27.2979	27.3325	27.3325	27.0084	26.965	27.019	26.3427	26.3828	26.3844	27.4707	27.4707	27.4551
Q93062	18	18	18	18	18	18	22.2474	21.7757	18	18	18	18	18	18	18
Q13098	22.6466	22.7842	22.765	20.216	20.3184	20.3336	26.7771	26.7129	26.673	25.3745	25.3307	25.341	26.8858	26.8741	26.8504
P22307	27.8203	27.8264	27.7833	18	18	18	27.1604	27.0914	27.17	23.632	23.6649	23.6971	27.2625	27.2803	27.2891
Q5T1M5	18	18	18	18	18	18	24.2317	24.317	24.2317	23.1917	23.0033	23.1191	26.1908	26.0338	26.1449
P48651	18	18	18	18	18	18	25.1642	24.7594	24.9043	18	18	18	25.7364	25.8409	25.7746
Q96RG2	23.6865	23.7695	23.6096	18	18	18	25.5315	25.4551	25.4425	18	18	18	26.4831	26.452	26.4862
Q86YQ8	18	18	18	18	18	18	18	18	18	18	18	18	23.9584	24.2607	24.1871
Q9GZY8	18	18	18	18	18	18	18	18	18	18	18	18	18	18	18
Q9Y3D9	18	18	18	18	18	18	25.1095	25.2856	25.275	22.1146	21.8215	21.9038	24.9361	24.7746	24.7182
Q5JUR7	18	18	18	18	18	18	18	18	18	18	18	18	24.4234	24.5225	24.0105
O15357	24.7286	24.6264	24.5522	18	18	18	24.3443	24.3844	24.4923	23.037	23.0373	22.9339	27.3662	27.4394	27.3066
Q9ULV3	18	18	18	18	18	18	23.0049	23.0155	23.0377	18	18	18	25.5955	25.4234	25.6125
Q96GX9	23.654	23.7594	23.7077	18	18	18	27.1312	27.0505	26.965	23.417	23.2441	23.3778	28.6492	28.611	28.6004
Q9H6U8	18	18	18	18	18	18	24.7389	24.7995	24.8288	18	18	18	25.0813	25.019	25.0935
Q13242	22.8057	22.8952	22.4909	18	18	18	26.4999	26.5419	26.3443	24.0443	24.2096	23.9584	27.6798	27.632	27.6458
Q969Q6	18	18	18	18	18	18	18	18	18	18	18	18	22.8112	18	22.7052
P19838	18	18	18	18	18	18	18	18	18	18	18	18	25.4041	25.4488	25.239
O60739	18	18	18	18	18	18	18	18	18	18	18	18	25.3975	25.5898	25.5075
O95999	18	18	18	18	18	18	18	18	18	18	18	18	25.3578	25.391	25.4707
Q9H920	18	18	18	18	18	18	22.4626	23.1644	18	18	18	18	18	18	18
Q9Y5U9	18	18	18	18	18	18	24.7846	24.5463	24.4105	18	18	18	18	18	18
Q06203	25.6757	25.6784	25.705	23.3376	23.3778	23.417	27.7325	27.7581	27.8081	26.2961	26.2856	26.3135	29.0686	29.0427	29.0813
O75718	18	18	18	18	18	18	22.8391	22.9302	22.4899	18	18	18	18	18	18
Q6P6B7	18	18	18	18	18	18	18	18	18	18	18	18	18	18	18
Q8NAV1	18	18	18	18	18	18	25.141	25.1253	25.065	23.5045	23.6096	23.2535	24.48	24.6264	24.654
Q9Y2L5	23.2278	23.2528	23.2307	18	18	18	26.2625	26.3031	26.17	24.7234	24.7286	24.7746	27.5014	27.4707	27.4785
P06132	24.0275	23.8385	23.7182	23.5285	18	23.7895	28.391	28.3452	28.2399	25.8647	25.8904	25.867	28.4862	28.4473	28.4668
Q8WV99	18	18	18	18	18	18	18	18	18	18	18	18	18	18	18
O43502	22.0418	21.749	21.5362	18	18	18	25.558	25.0359	25.2996	22.6692	18	22.56	27.9869	28.019	27.8504
Q9NWW5	18	18	18	18	18	18	24.8142	24.5812	24.5105	18	18	18	24.3031	24.417	24.4676
Q9NXE4	18	18	18	18	18	18	23.6209	23.7995	23.7995	18	18	18	24.6757	24.7746	24.7594
Q8WU76	18	18	18	18	18	18	23.8481	23.8385	23.2678	22.4182	18	22.3482	24.9316	25.1871	25.2996
O75947	18	18	18	18	18	18	24.9043	25.1795	24.8576	23.2159	23.5522	23.3376	18	18	18
P49720	23.3511	22.8617	23.1761	18	18	18	28.003	27.6865	27.7895	25.6649	26.0505	25.8811	27.8445	27.9869	27.7708
Q9HC21	18	18	18	18	18	18	24.9716	25.1984	24.7182	18	18	18	25.3443	25.3712	25.2317
O75808	18	18	18	18	18	18	18	18	18	18	18	18	18	18	18
Q15653	18	18	18	18	18	18	18	18	18	18	18	18	24.1565	23.8093	23.9584
P04632	22.5555	22.3931	22.4332	18	18	18	26.5696	26.4186	26.5419	23.9225	23.8093	23.6971	28.267	28.2308	28.2847
Q9UPT8	18	18	18	18	18	18	26.0169	25.895	25.9338	22.1171	22.2491	22.39	25.8623	25.9672	25.8927
Q96C19	22.476	22.5344	22.4798	18	18	18	24.7695	24.6703	24.6649	22.27	22.2307	22.4128	28.3951	28.3325	28.2935
O43896	18	18	18	18	18	18	24.604	24.5812	24.391	18	18	18	23.6971	23.5869	23.8481
Q3SY69	24.5045	24.4862	24.5045	20.5111	20.6621	18.9658	26.2499	26.1015	26.1642	24.6431	24.6096	24.5926	28.066	28.066	28.0914
Q9NX74	23.0105	22.8205	23.009	18	18	18	24.9716	24.9271	25.019	18	22.8582	22.3674	26.976	27.0813	27.0401
O95295	18	18	18	18	18	18	24.4362	24.2891	24.3101	18	18	18	26.4008	26.4362	26.4378
Q13439	18	18	18	18	18	18	23.0908	22.885	22.4925	22.3766	22.4643	22.2924	24.989	25.1371	24.867
Q9BSD7	23.3376	23.5404	23.4041	18	18	18	26.0359	25.824	25.9912	24.0772	24.239	24.1795	28.0557	28.2123	28.066
Q9ULW3	18	18	18	18	18	18	18	18	18	18	18	18	24.217	24.7286	24.3239
Q9NVX2	21.5431	21.5461	21.5035	18	18	18	25.2643	25.1253	25.1371	23.3645	23.3645	23.3239	25.976	25.9316	25.8764
Q8N6S5	18	18	18	18	18	18	23.391	23.5983	18	18	18	18	18	23.867	23.976
Q7Z589	18	18	18	18	18	18	18	18	18	18	18	18	26.4831	26.441	26.632
Q08AD1	18	18	18	18	18	18	18	18	18	18	18	18	25.3844	25.5344	25.5225
P23368	22.5069	22.2633	22.3465	18	18	18	26.4266	26.4298	26.3562	24.7338	24.654	24.6431	27.4707	27.391	27.3578
P33991	23.2678	23.2678	23.2678	21.9167	21.8332	21.7689	27.3745	27.3828	27.3828	25.4769	25.4551	25.4892	27.189	27.2077	27.2262
P51617	22.3416	22.2733	22.1877	18	18	18	24.2961	24.3376	24.2021	21.8449	22.1433	18	27.217	27.1214	27.2077
Q92879	18	18	18	18	18	18	25.2821	25.3645	25.3645	24.9716	25.1095	25.0233	25.6595	25.6998	25.7995
Q96I59	18	18	18	18	18	18	25.2058	25.1095	25.1253	23.0063	23.2405	23.241	25.3943	25.5285	25.6068
P80217	18	18	18	18	18	18	18	18	18	18	18	18	18	18	18
A6NHX0	18	18	18	18	18	18	18	18	18	18	18	18	24.5869	24.3239	18
P16435	18	18	18	18	18	18	25.433	25.5075	25.5344	23.0498	23.1425	22.9725	24.8623	24.824	24.6703
P06280	18	18	18	18	18	18	25.7389	25.6068	25.6458	23.6757	23.5983	23.4923	25.6237	25.5315	25.5255
P29083	18	18	18	18	18	18	24.9716	25.2354	25.0062	22.6355	22.5281	22.4971	25.7338	25.604	25.7518
Q93015	18	18	18	18	18	18	18	18	18	18	18	18	18	18	18
Q9HCK1	18	18	18	18	18	18	18	18	18	18	18	18	23.5869	23.632	24.1095
O15111	25.0062	24.9539	24.989	18	18	18	26.7645	26.7129	26.7389	25.2643	25.3101	25.3578	27.8799	27.9428	28.066
Q9BW66	18	18	18	18	18	18	18	18	18	18	18	18	18	23.5404	23.6096
P49755	18	18	18	18	18	18	27.0608	27.0505	26.8858	18	18	18	18	26.1585	25.8834
O15212	18	18	18	18	18	18	23.4676	22.9863	23.5045	18	18	18	18	18	18
Q96EK4	18	18	18	18	18	18	23.3376	22.9384	23.0741	18	18	18	25.7518	25.7518	25.6891
O15118	18	18	18	18	18	18	23.9847	24.2463	24.2463	18	18	18	23.654	23.2821	23.632
P50914	24.5638	24.7338	24.7895	18	22.9673	22.9294	28.1263	27.7958	27.9428	26.2262	26.4057	26.1194	29.1288	29.2077	29.0557
Q9Y2I8	18	18	18	18	18	18	18	18	18	18	18	18	24.3778	24.558	24.391
Q8IY63	18	18	18	18	18	18	18	18	18	18	18	18	18	22.4042	22.8487
P27348	25.6838	25.7821	25.6292	25.8623	26.0211	25.9248	29.4746	29.4995	29.393	27.4938	27.5609	27.5682	30.7129	30.6629	30.7927
P30044	23.2678	23.0916	23.1024	22.0336	22.2932	22.2319	27.0505	26.9869	27.019	24.9584	24.918	24.8997	28.3745	28.3992	28.4394
Q7L804	18	18	18	18	18	18	18	18	18	18	18	18	18	18	18
P15735	18	18	18	18	18	18	25.5638	25.417	25.2058	18	18	18	18	26.5285	26.9539
P26373	25.4008	25.4202	25.4488	24.3975	24.4298	24.4862	28.189	28.217	28.1065	26.673	26.726	26.7129	29.3452	29.3787	29.4093
P49366	18	18	18	18	18	18	24.3975	24.4923	24.5404	18	18	18	18	18	18
Q9Y244	18	18	18	18	18	18	24.317	24.3376	24.3645	18	18	18	25.9933	26.1814	26.1234
Q8WV41	18	18	18	18	18	18	18	18	18	18	18	18	24.7286	24.5983	24.7594
Q13838	25.7518	25.7364	25.7182	24.2021	24.1946	24.2096	29.7927	29.8279	29.8279	28.141	28.1795	28.17	29.9814	29.9539	29.9814
Q06265	22.4787	22.5805	22.3664	18	18	18	26.317	26.1852	26.1908	24.391	23.8385	23.7895	26.8019	27.1115	26.965
Q86TV6	18	18	18	18	18	18	18	18	18	18	18	18	23.1129	23.3239	23.7286
Q96EX3	18	18	18	18	18	18	18	18	18	18	18	18	24.417	24.5754	24.2891
P21953	18	18	18	18	18	18	18	18	18	18	18	18	25.8741	25.5255	25.2021
O60613	26.9539	26.9869	26.8858	18	18	18	27.5826	27.3578	27.4629	18	18	18	28.4785	28.5052	28.4629
P51114	23.5165	23.6096	23.654	18	18	18	25.9066	25.8528	25.8788	24.2961	24.3101	24.3578	27.6998	27.7389	27.7833
Q86YV9	21.4736	21.5016	21.5772	18	18	18	23.1046	23.1209	23.1577	18	18	18	25.0608	25.0854	25.2207
O15013	18	18	18	18	18	18	22.4749	22.8868	22.8425	18	18	18	24.6865	24.7995	24.7746
P22059	23.976	23.8191	23.8576	18	18	18	27.611	27.4785	27.5463	26.1604	26.2133	26.1604	30.0479	29.9677	29.9259
P62333	23.654	23.5045	23.48	23.1399	23.0056	22.889	27.6998	27.6931	27.6595	26.1852	26.2996	26.2225	27.8142	27.8264	27.8019
Q9Y315	18	18	18	18	18	18	24.4298	23.9672	24.0275	22.6879	22.272	22.4068	24.3443	24.317	24.3712
Q6ZRI6	22.9678	22.9068	23.0794	18	18	18	23.0656	23.1139	23.2409	18	18	18	25.5165	25.4551	25.452
P30837	29.5772	29.5844	29.57	18	22.038	22.0995	28.3828	28.4194	28.3828	24.8623	24.9406	24.824	29.0889	29.0889	29.0137
P53992	23.5285	23.6431	23.5983	18	18	18	26.8741	26.8385	26.7895	25.4266	25.4202	25.4394	28.4746	28.5278	28.4668
Q96JP5	18	18	18	18	18	18	23.9584	23.8764	24.019	18	18	18	25.7645	25.7415	25.6622
O75928	18	18	18	18	18	18	18	18	18	18	18	18	25.7746	26.0854	25.9383
Q9H1E3	18	18	18	18	18	18	23.1312	23.1254	23.0104	18	18	18	18	18	18
P09543	22.7861	22.7762	22.6476	18	18	18	25.5404	25.6458	25.5075	24.417	24.4676	24.4862	26.8504	26.8973	26.9089
Q4KMP7	22.1442	22.0878	22.1468	18	18	18	24.2821	24.391	24.1871	22.2449	22.32	22.0932	26.8858	26.9202	26.9089
Q9BYP7	18	18	18	18	18	18	18	18	18	18	18	18	24.1946	24.0105	23.9495
Q6P1N0	21.2938	21.2596	21.3255	18	18	18	23.9584	23.9134	24.0935	22.2732	22.2639	22.3618	26.7771	26.7518	26.8142
Q17R89	18	18	18	18	18	18	18	18	18	18	18	18	24.239	24.3712	24.002
Q96FW1	24.1719	24.0854	24.2244	22.5796	22.4954	22.6295	27.8264	27.7708	27.7958	25.6998	25.7415	25.7518	30.0864	30.0864	30.1239
Q8TEJ3	18	18	18	18	18	18	18	18	18	18	18	18	26.2732	26.1795	26.3443
Q9NR31	22.3115	22.4539	22.3506	18	18	18	25.7871	25.8717	25.2785	24.4551	24.4105	24.4234	25.6348	25.4202	25.5463
Q6P9B6	18	18	18	18	18	18	24.5045	24.275	24.5869	22.7494	22.7158	22.8035	26.0338	25.965	25.9803
Q9H936	18	18	18	18	18	18	24.6971	24.8142	24.6096	18	18	18	23.632	23.6971	18
Q99627	18	18	18	18	18	18	25.8647	25.8647	25.7771	22.8488	23.1221	22.8748	24.895	24.8811	24.945
Q8IUF1	18	18	18	18	18	18	25.5522	25.5014	25.6595	18	18	18	27.4234	27.3662	27.3066
Q9NR19	18	18	18	18	18	18	23.8093	23.9316	24.0608	22.1479	22.3104	18	25.452	25.4457	25.3066
Q9UI12	22.9162	22.8523	22.9058	18	18	18	26.2207	26.1075	26.2625	24.4298	24.4362	24.3778	28.2445	28.1214	28.2535
Q7Z4V5	18	18	18	18	18	18	25.0275	24.9225	24.6649	23.4425	23.391	23.4923	26.0211	26.0062	25.9043
P42345	23.4041	23.3645	23.3511	18	18	18	25.2021	25.1293	25.1871	24.6918	24.8288	24.6811	25.8788	25.9517	25.8504
P48960	18	18	18	18	18	18	18	18	18	18	18	18	22.5276	22.5375	18
Q9NYF8	22.4561	22.4431	22.4846	18	18	18	25.5754	25.5696	25.6068	24.7594	24.7695	24.7543	28.1984	28.189	28.1604
O00461	18	18	18	18	18	18	23.5522	23.7077	23.6649	18	18	18	18	18	18
P62820	18	18	18	22.3553	22.3334	22.3643	27.9595	27.9977	28.003	25.7234	25.654	25.7441	26.8264	26.7895	26.7895
O94806	18	18	18	18	18	18	23.391	22.1948	22.7285	18	18	18	25.0691	24.7338	24.6865
Q9BW71	18	18	18	18	18	18	23.3511	23.8288	23.4298	21.7736	21.9107	22.2093	26.3427	26.4089	26.3342
O94885	18	18	18	18	18	18	18	18	18	18	18	18	23.6431	23.6096	23.8481
P30086	25.2785	25.141	25.1833	24.0443	23.9933	24.0854	28.6898	28.7453	28.7292	27.509	27.4938	27.4862	31.5109	31.3672	31.4581
Q9H1K0	18	18	18	18	18	18	18	18	18	18	18	18	24.141	23.5983	23.9847
Q01085	18	18	18	18	18	18	25.1449	25.1681	25.0148	24.2961	24.2021	24.1174	27.2262	27.1312	26.976
Q9NXE8	18	18	18	18	18	18	18	18	18	18	18	18	24.7543	25.0813	25.065
Q6PD62	24.4041	24.48	24.5165	18	18	18	26.1946	26.0813	26.065	25.1642	25.239	25.1565	26.8973	26.8385	26.7389
Q9BWC9	18	18	18	18	18	18	18	18	18	18	18	18	18	18	18
Q15438	18	18	18	18	18	18	18	18	18	18	18	18	24.6595	24.6486	24.6971
Q08257	18	20.717	21.7785	18	18	18	27.0813	27.141	27.0608	25.1833	25.1095	25.1565	27.4234	27.4862	27.4073
P61201	22.969	22.6377	22.9535	18	18	18	27.2262	27.2445	27.2625	25.2785	25.2856	25.3745	28.5969	28.6527	28.6458
O75438	18	18	18	18	18	18	23.7389	18	23.48	18	18	18	18	18	18
Q15797	18	18	18	18	18	18	18	18	18	18	18	18	24.1488	24.019	24.2891
Q2M2I8	18	18	18	18	18	18	24.4298	24.6096	24.4862	22.5982	22.5921	22.5697	25.9562	26.0169	25.9694
Q96Q05	18	18	18	18	18	18	18	18	18	18	18	18	23.2127	23.1461	23.3778
Q8NBA8	18	18	18	18	18	18	18	18	18	18	18	18	25.1095	25.002	24.9134
P09012	18	18	18	18	18	18	26.417	26.3877	26.4457	23.7796	23.8576	23.7286	25.2096	25.2463	25.1095
Q9H6Q4	18	18	18	18	18	18	23.6431	23.5869	24.002	18	18	18	25.9628	25.9361	26.1871
O60271	23.7182	23.5522	23.5869	21.6702	21.6503	21.7264	27.632	27.673	27.5969	25.5255	25.5225	25.4953	27.8142	27.7771	27.7708
Q8IXQ3	18	18	18	18	18	18	18	18	18	18	18	18	24.5983	24.4551	24.5105
P80303	18	18	18	18	18	18	26.1469	26.0793	26.1852	23.7182	23.6757	23.391	18	18	18
Q9Y312	21.1105	18	21.0748	18	18	18	26.4815	26.3894	26.5014	22.8164	22.9214	22.5708	26.965	26.965	26.8858
Q8NCN5	18	18	18	18	18	18	26.065	26.0833	26.0105	25.8647	25.9912	25.9383	25.5638	25.3745	25.5225
Q05209	18	18	18	18	18	18	24.9672	24.989	25.417	18	18	18	25.8858	25.9606	25.6153
Q9BTU6	18	18	18	18	18	18	18	23.2334	22.9044	18	18	18	25.2207	25.2607	24.9584
Q9NTG7	18	18	18	18	18	18	24.48	23.8093	24.1871	18	18	18	24.7182	24.8528	24.7077
Q9Y6J0	18	18	18	18	18	18	18	18	18	18	18	18	23.7594	23.7995	23.6209
Q15813	24.3307	24.3578	24.3239	20.4218	20.7792	20.8743	27.7389	27.5754	27.5754	25.1214	25.141	25.2133	29.1652	29.2376	29.2354
Q8NHS3	18	18	18	18	18	18	18	22.1444	22.0907	18	18	18	18	18	18
P56282	18	18	18	18	18	18	24.002	23.9495	23.8576	21.5238	21.548	20.6483	24.8717	24.8904	24.989
Q9BWN1	18	18	18	18	18	18	18	18	18	18	18	18	23.2199	23.1448	23.3376
Q53H12	21.6804	21.7585	21.8005	18	18	18	27.7771	27.611	27.6998	24.0526	24.019	23.9043	27.1312	27.1984	26.9977
Q8WU90	22.7733	22.8528	22.6117	21.9403	22.8125	22.6058	28.8474	28.7676	28.7708	24.8528	25.0526	24.824	28.4668	28.3828	28.3704
O75381	18	18	18	18	18	18	18	18	18	18	18	18	18	18	18
Q9BY67	18	18	18	18	18	18	26.0567	25.5404	25.4202	18	18	18	25.1214	25.4266	25.5783
Q86T03	18	18	18	18	18	18	18	23.087	23.6431	18	18	18	18	24.1719	23.8576
Q9BUN8	18	18	18	18	18	18	24.9089	24.9271	24.6971	18	18	18	24.0443	24.3778	24.002
Q7Z3E5	21.5199	21.5201	21.6392	18	18	18	25.0975	25.1015	25.0484	22.4871	22.2457	22.3745	25.965	25.9869	25.989
Q969Y2	18	18	18	18	18	18	24.8997	24.7389	24.9134	18	18	18	25.9517	25.792	26.1154
Q9C040	18	18	18	18	18	18	18	18	18	18	18	18	23.0722	18	22.5535
Q99460	24.9933	24.918	24.918	23.9933	23.8481	23.8858	28.6181	28.6595	28.6424	27.4938	27.5165	27.5014	28.5682	28.5754	28.5682
P42285	23.5285	23.5869	23.5522	20.6021	21.1913	21.2104	27.4551	27.4707	27.4938	25.8741	25.9043	25.9271	27.6251	27.6798	27.6527
Q9H410	18	18	18	18	18	18	23.7492	23.5754	23.6431	18	18	18	25.9316	25.7695	25.7338
Q7L1V2	18	18	18	18	18	18	22.8143	22.7377	18	18	18	18	25.1253	25.2714	25.019
Q9UBT7	18	18	18	18	18	18	25.3645	25.2426	25.2821	23.3239	23.1992	23.6431	26.3101	26.4723	26.4024
Q5T280	18	18	18	18	18	18	23.3511	22.7019	22.7381	21.1241	21.2574	20.4555	25.3545	25.3205	25.3031
P41252	25.3273	25.3239	25.3239	23.5983	23.632	23.6431	27.5315	27.5165	27.5014	26.7129	26.6998	26.6865	28.3828	28.341	28.3704
Q96EY7	20.7374	20.7001	20.6005	18	18	18	25.918	25.895	25.9977	24.0526	24.1253	24.1642	26.317	26.4314	26.4583
Q96I25	21.4167	21.3166	21.6335	18	18	18	24.7077	24.7024	24.7338	23.9933	24.0443	24.0854	27.1214	27.1507	27.1312
O75771	18	18	18	18	18	18	18	18	18	18	18	18	18	25.0233	22.9046
O43172	22.6857	22.7503	22.8488	18	18	18	26.3135	26.3342	26.2299	24.945	24.8997	24.8336	26.6458	26.5898	26.53
Q8IVW6	18	18	18	18	18	18	23.417	23.2961	23.1051	18	18	18	25.1015	25.2207	25.0894
O95429	18	18	18	18	18	18	18	18	18	18	18	18	25.7389	25.9111	25.8336
Q15139	18	18	18	18	18	18	18	23.5285	23.6096	21.4001	21.1387	21.4651	25.5195	25.2426	25.5105
Q9GZS1	18	18	18	18	18	18	23.6757	23.8764	23.6865	21.4716	21.2967	18	25.4266	25.4923	25.4892
Q8NB78	18	18	18	18	18	18	18	18	18	18	18	18	27.0608	26.8973	27.019
Q6NUM9	18	18	18	18	18	18	24.4738	24.3844	24.3778	18	18	18	24.8764	25.0105	24.9043
Q96B01	18	18	18	18	18	18	18	18	18	18	18	18	24.8385	25.4488	25.002
O96000	18	18	18	18	18	18	18	18	18	21.9176	22.3417	21.6724	18	18	18
Q14566	24.1095	24.0359	24.0443	21.7921	21.8536	21.8076	27.5389	27.5826	27.5898	26.0296	26.0711	26.0914	28.1604	28.1507	28.1937
O60341	18	18	18	18	18	18	26.0629	26.019	25.9998	24.4041	24.4488	24.317	25.6998	25.8997	25.9406
Q5VT25	22.3922	22.0947	22.1377	18	18	18	22.6281	22.1533	22.6238	22.7545	22.7387	22.7227	24.7543	24.7024	24.8481
Q13546	18	18	18	18	18	18	23.4923	23.6865	23.4425	23.391	23.1989	22.6246	26.1927	26.2463	26.1273
Q9NUQ3	22.8541	22.965	22.8811	18	18	18	26.0793	26.1115	26.1194	24.4041	24.5869	24.6096	27.4707	27.5754	27.5826
Q9BU89	18	18	18	18	18	18	25.1833	25.3135	25.3443	18	18	18	26.8973	26.8741	26.7129
Q86YP4	18	18	18	18	18	18	24.3031	24.3511	24.3645	22.4508	22.416	22.39	26.4999	26.4846	26.4785
Q3ZCW2	18	18	18	18	18	18	23.2044	23.1261	23.3376	18	18	18	24.2096	18	24.2096
Q01804	22.5207	22.5316	22.5599	18	18	18	24.0443	24.3239	24.2244	23.3778	23.5404	23.5983	25.6348	25.6865	25.6181
Q15833	18	18	18	18	18	18	25.1527	25.1908	25.2244	22.7329	22.5733	22.6469	24.6811	24.8576	24.6971
Q9BRA0	18	18	18	18	18	18	18	18	18	18	18	18	18	18	18
Q15800	18	18	18	18	18	18	25.1908	25.2926	25.1488	18	18	18	18	18	18
P13984	18	18	18	18	18	18	24.7543	24.6096	24.6865	23.1791	23.3511	23.3101	25.1055	24.632	24.8336
Q9BYI3	18	18	18	18	18	18	18	18	18	18	18	18	23.2044	22.8514	22.6151
Q8NBF6	18	18	18	18	18	18	25.141	24.8623	24.8191	18	21.278	22.0247	24.5045	24.8623	24.3101
O75165	23.0072	23.04	22.7891	18	18	18	25.3511	25.2244	25.2607	23.7695	23.6865	23.6209	25.1214	25.4234	25.0526
Q9UBB6	22.7594	22.8593	22.8397	19.544	19.4365	19.3321	25.9495	25.8433	25.8741	23.5638	23.7286	23.4923	27.0401	27.0505	27.0505
P09936	25.2244	25.2096	25.1908	24.1015	24.1015	24.2021	29.7276	29.7895	29.7802	27.3828	27.2979	27.3325	30.4234	30.4629	30.4532
Q8NG08	22.9223	22.7718	22.8784	18	18	18	22.2118	22.1281	21.9814	18	18	18	24.5696	24.7182	24.7234
Q6P3S6	18	18	18	18	18	18	18	18	18	18	18	18	25.8788	25.4923	24.6971
Q8TBK2	18	18	18	18	18	18	18	18	18	18	18	18	18	18	18
O95602	21.7717	21.8218	21.8241	18	18	18	23.9847	23.9134	24.0275	23.6209	23.4923	23.48	24.9361	25.0401	25.0148
Q9BU23	27.391	27.3828	23.5754	18	18	18	24.1095	24.1795	24.1332	18	18	18	26.3066	26.3629	26.141
Q9NR45	23.867	23.7077	23.8576	18	18	18	27.6931	27.7129	27.7195	26.4154	26.4707	26.4908	28.9089	28.8682	28.906
Q14974	26.604	26.6458	26.5898	25.8166	25.6971	25.9134	30.5934	30.4919	30.4919	28.4512	28.5128	28.4707	30.3515	30.4032	30.4032
Q9UBV8	23.4041	23.2279	23.203	18	18	18	26.0975	25.9672	25.965	23.173	23.2821	23.0272	28.2123	28.1984	28.258
Q96KC2	18	18	18	18	18	18	24.0608	24.0772	23.9584	18	18	18	26.0148	25.6513	25.6998
P21912	18	18	18	18	18	18	26.3273	26.2114	26.2499	25.1332	25.0275	24.9271	26.2096	26.2207	26.2678
Q96QZ7	18	18	18	18	18	18	18	18	18	18	18	18	18	18	18
A2RUS2	18	18	18	18	18	18	18	18	18	22.4014	22.229	22.3259	18	23.6096	23.6757
Q13868	22.451	22.3572	22.3073	18	18	18	26.8264	26.7518	26.7771	24.1871	24.4984	24.3511	26.726	26.5075	26.604
O75694	23.4923	23.4551	23.417	18	18	18	26.3662	26.3528	26.1833	23.8093	23.8858	24.0608	27.3662	27.3578	27.3153
Q9BUB4	18	18	18	18	18	18	18	18	18	18	18	18	24.2096	23.8858	23.9043
Q9ULM3	18	18	18	18	18	18	18	18	18	18	18	18	25.217	25.1488	25.4298
Q14151	18	18	18	18	18	18	23.3511	23.5285	23.4041	22.416	18	22.3351	26.965	26.9316	26.9089
Q15424	25.141	25.1253	25.0484	18	18	18	26.1035	26.1661	26.17	24.7024	24.8336	24.8191	28.8324	28.8653	28.8324
Q13905	18	18	18	18	18	18	18	18	18	18	18	18	23.9495	24.0443	23.9316
Q9BRR8	18	18	18	18	18	18	18	18	18	18	18	18	24.5638	24.6918	24.5285
O95747	22.8148	22.6253	22.7162	18	18	18	25.824	25.8191	25.7103	24.1871	24.1946	24.0691	26.5419	26.3712	26.441
P62280	24.9043	24.8811	24.9043	23.0816	23.0769	23.1045	27.1604	27.2714	27.189	26.4073	26.5165	26.515	29.5033	29.4413	29.4919
Q9BVC3	18	18	18	18	18	18	24.1253	24.0854	24.2317	22.6661	22.6906	22.8422	25.4457	25.3205	25.3342
Q6P1K2	18	18	18	18	18	18	23.0076	22.9542	23.0851	18	18	18	27.0813	27.1604	27.189
Q9UHY1	18	18	18	18	18	18	26.7518	26.3712	26.5522	23.7895	23.7286	23.6431	28.1507	28.4274	28.141
P48426	18	18	18	18	18	18	25.6971	25.6153	25.5135	22.8853	22.6958	22.7367	24.0359	24.1488	23.9672
O60294	18	18	18	18	18	18	22.6143	18	23.0582	18	18	18	26.5448	26.673	26.7645
Q4G0F5	18	18	18	18	18	18	18	18	18	18	18	18	25.275	25.1719	25.217
Q15013	18	18	18	18	18	18	22.3097	22.147	18	18	18	18	24.4676	24.5638	24.7995
Q9Y2W2	18	18	18	18	18	18	25.4234	25.4892	25.5315	23.5983	23.4551	23.5404	18	18	18
O43237	21.3688	21.3252	18	18	18	18	26.2133	26.2133	26.1965	25.1135	25.141	25.1055	27.7325	27.726	27.7389
Q71F23	18	18	18	18	18	18	24.5926	24.2891	18	18	18	18	26.8385	26.9202	27.0296
Q8TB37	18	18	18	18	18	18	24.2317	24.5983	24.317	18	18	18	25.8312	25.8142	25.6292
Q7KZF4	24.7895	24.7995	24.7945	24.141	24.1871	24.217	27.9146	27.8324	27.8858	26.2909	26.3153	26.3187	28.1507	28.1604	28.1795
Q9H2P9	18	18	18	18	18	18	25.5609	25.5225	25.4138	23.7492	23.8385	23.5045	25.7129	25.8118	25.7208
O14561	18	18	18	18	18	18	24.0275	23.895	23.9495	18	18	18	18	18	18
Q96DV4	18	18	18	18	18	18	24.3101	23.9672	24.2317	18	18	18	24.275	24.317	24.0935
P46063	24.4105	24.3031	24.3578	23.9043	23.7995	23.8191	28.1263	28.1459	28.1507	26.8264	26.7771	26.7129	29.1435	29.1288	29.1065
Q14155	18	18	18	18	18	18	24.3443	24.5926	24.558	22.3449	22.367	22.3704	25.7569	25.867	25.8764
Q8WXW3	18	18	18	18	18	18	18	18	18	18	18	18	18	18	18
Q9H147	18	18	18	18	18	18	18	18	18	18	18	18	24.2463	24.7594	24.4738
P50336	23.7182	23.6431	23.7796	18	18	18	24.7594	24.9134	24.7594	22.634	22.9671	23.0235	26.8741	26.976	26.965
Q9BSH4	18	18	18	18	18	18	26.7895	26.7645	26.8858	24.5165	24.6209	24.5165	27.6527	27.7645	27.7389
Q9ULX6	24.558	24.4676	24.5165	18	18	18	25.7286	25.7208	25.7234	23.632	23.7594	23.654	28.362	28.3066	28.3494
P22695	18	18	18	18	18	18	26.4504	26.3828	26.425	23.9584	23.9134	24.002	26.8385	26.8385	26.8142
Q8IU81	18	18	18	18	18	18	24.5754	24.239	24.0854	22.3838	22.22	22.171	26.518	26.4831	26.5404
P05387	18	18	18	18	18	18	27.189	27.0084	26.9539	25.5551	25.433	25.3477	26.3393	25.7364	18
Q13310	24.1174	24.1719	24.1565	22.1288	21.8967	21.7213	27.7389	27.7833	27.7389	25.5551	25.5404	25.5135	29.3515	29.3239	29.4012
Q9H869	18	18	18	18	18	18	18	18	18	18	18	18	26.632	26.518	26.9539
Q8N5U6	18	18	18	18	18	18	18	18	18	18	18	18	24.1871	24.1565	24.239
O60347	18	18	18	18	18	18	18	18	18	18	18	18	22.5627	22.5871	18
Q86W50	23.6096	23.5522	23.4298	18	18	18	26.3975	26.1604	26.1194	23.8191	24.0691	23.7286	28.003	27.9484	27.8858
Q9UBK8	18	18	18	18	18	18	18	18	18	18	18	18	18	18	18
Q9NV96	18	18	18	18	18	18	18	18	18	18	18	18	23.7182	23.2134	18
P11233	18	18	18	18	18	18	24.0526	24.002	23.976	18	18	18	18	18	18
Q14680	18	18	18	18	18	18	22.5589	22.5091	23.062	18	18	18	25.1174	25.0772	24.9933
Q9BV10	18	18	18	18	18	18	25.5522	25.5433	25.4234	18	18	18	18	24.6595	24.6918
O75821	22.8061	22.8021	22.8469	22.4266	22.2102	22.3217	26.604	26.7518	26.6865	25.2643	25.3844	25.2678	28.9484	28.9174	28.9456
Q15654	22.1778	21.5826	22.0054	18	18	18	24.7846	25.0484	25.0526	18	18	18	27.0296	26.9869	27.0711
Q9BTT0	24.3778	24.3975	24.4362	22.4036	22.52	22.963	28.1842	28.604	28.3662	26.1984	26.2021	26.1585	28.4512	28.5426	28.3578
P08579	18	18	18	18	18	18	25.4266	25.4008	25.5492	24.976	24.8093	24.6209	18	18	18
P36575	18	18	18	18	18	18	18	18	18	18	18	18	18	18	18
Q9Y6X5	18	18	18	18	18	18	23.417	23.0563	22.8429	18	18	18	18	18	18
P14174	26.2188	26.3511	26.3359	24.7077	24.7645	24.7234	30.7927	30.8081	30.8682	28.2399	28.1507	28.3325	29.6848	29.7549	29.8534
P63167	24.7182	24.604	24.5225	18	18	18	26.0793	26.3629	25.9562	24.4862	24.5696	24.632	28.8324	28.8324	28.7389
Q9HCK8	22.9646	22.9421	23.028	18	18	18	23.5404	23.6865	23.632	23.7995	23.7286	24.002	25.1449	25.2317	25.2961
P35219	18	18	18	18	18	18	24.3778	24.4488	24.317	18	18	18	25.3745	25.2133	25.1371
Q75N03	18	18	18	18	18	18	18	18	18	18	18	18	24.558	24.6209	24.5344
Q14108	18	18	18	18	18	18	26.1135	25.9089	26.1273	22.0318	18	22.226	18	18	18
P25789	24.239	24.2535	24.1719	22.6704	22.708	22.6488	27.6865	27.5536	27.5898	26.4877	26.53	26.4378	27.7195	27.7958	27.7453
Q5TC82	18	18	18	18	18	18	18	18	18	18	18	18	25.1449	25.1833	25.3443
Q9Y2A7	23.5754	23.5983	23.632	21.4181	21.5456	21.4132	27.2354	27.2262	27.2354	26.1984	26.189	26.1871	27.3828	27.341	27.341
Q7Z2E3	18	18	18	18	18	18	18	18	18	18	18	18	18	18	18
Q86VU5	18	18	18	18	18	18	18	18	18	18	18	18	23.654	23.4923	18
Q7Z4H3	18	18	18	18	18	18	26.5754	26.7389	26.726	24.2821	24.391	24.1946	25.7024	25.8764	25.3101
Q16891	25.1488	25.2426	25.1757	18	18	18	26.632	26.726	26.6458	24.1015	24.1174	24.1174	27.4473	27.391	27.4394
Q9NRF2	18	18	18	18	18	18	18	18	18	18	18	18	24.0935	23.9584	24.3443
P36776	23.3778	23.417	23.4425	21.6767	21.7043	21.8438	28.2803	28.217	28.267	26.0567	26.1095	26.0526	28.6355	28.5718	28.5898
Q13595	18	18	18	18	18	18	25.4041	25.1871	25.3031	18	18	18	25.1719	25.0608	18
P60866	24.8385	18	24.8764	18	18	18	28.249	28.4394	28.4668	26.6458	26.7389	26.8019	28.6629	28.8294	28.7292
Q8WUY1	21.2035	21.229	21.0945	18	18	18	26.5374	26.067	26.3695	18	18	18	27.5969	27.5536	27.7389
P33121	22.8935	22.7285	22.8709	18	18	18	25.0854	24.989	25.1174	23.8191	23.8576	23.8191	24.9803	25.0317	24.9361
Q9Y371	23.3101	23.2821	23.3101	18	18	18	27.2714	27.217	27.1115	24.3778	24.4362	24.3443	28.8415	28.8593	28.9089
Q9H0F6	18	18	18	18	18	18	18	18	18	18	18	18	26.8142	26.9202	26.8385
Q9NYP9	18	18	18	18	18	18	18	18	18	18	18	18	26.3031	26.2408	26.3118
Q9UJ41	18	18	18	18	18	18	23.9406	23.895	23.867	22.5955	22.8973	22.7274	24.1642	24.1565	24.3778
Q9UGM6	18	18	18	18	18	18	24.8997	24.7594	24.8093	22.9899	18	22.7274	23.9933	24.1642	18
Q9P2W1	18	18	18	18	18	18	24.275	24.1871	24.5105	18	18	18	25.9271	25.7821	26.0711
Q92769	24.5463	24.5983	24.558	18.3936	18	19.5387	26.9977	27.1312	27.0813	25.4425	25.6998	25.8881	27.8916	27.7958	27.8385
Q96JH7	22.4266	22.3639	22.2963	18	18	18	23.1933	23.0772	23.3239	22.4976	21.5495	21.771	25.4831	25.4394	25.4707
Q8IY26	18	18	18	18	18	18	23.7182	23.1791	23.391	18	18	18	24.2096	24.558	24.5165
P51956	18	18	18	18	18	18	18	18	18	18	18	18	24.5754	24.632	24.6486
Q14135	18	18	18	18	18	18	18	23.1583	23.2451	18	18	18	24.141	24.4614	24.6096
P20073	21.5628	21.5153	21.5321	18	18	18	26.3256	26.4473	26.4024	22.9763	23.1446	23.136	27.1312	27.1214	27.1604
Q9H334	18	18	18	18	18	18	18	18	18	18	18	18	24.4862	24.6703	24.6153
O75955	18	18	18	18	18	18	26.3528	26.3629	26.2607	18	18	18	23.7182	23.5045	23.7796
O95758	18	18	18	18	18	18	24.5225	24.5105	24.604	18	18	18	26.2096	26.2803	26.1371
Q6PI47	18	18	18	18	18	18	18	18	18	18	18	18	18	23.9225	23.654
Q2VPK5	18	18	18	18	18	18	25.0484	24.9406	24.8764	18	18	18	26.2299	26.2021	26.2372
Q5JSL3	21.4343	21.673	21.5245	18	18	18	24.632	24.604	24.0105	24.1642	24.0526	24.002	25.4488	25.6971	25.5754
Q9H7S9	18	18	18	18	18	18	22.2491	22.5063	22.3806	18	18	18	18	18	18
Q8N3R9	18	18	18	18	18	18	23.1126	23.7182	23.5869	18	18	18	26.5075	26.441	26.5595
Q9BZF3	18	22.0121	21.4149	18	18	18	23.9043	23.5869	23.6865	22.1735	22.3104	22.0515	25.019	25.1908	25.2571
Q9Y3B7	18	18	18	18	18	18	24.7024	24.6096	24.5869	22.374	18	22.3588	24.945	25.0105	24.2891
Q8IXH7	24.3645	24.2821	24.2678	18	18	18	26.8142	26.7895	26.7771	24.7846	24.632	24.6096	27.8081	27.7389	27.6458
Q9ULQ1	18	18	18	18	18	18	22.2472	22.2865	22.233	18	18	18	18	18	18
Q9UNY4	23.0853	23.084	23.1889	18	18	18	23.5404	23.2208	23.2334	22.0068	22.0444	22.2122	25.2021	25.1984	25.1719
O75969	18	18	18	18	18	18	18	18	18	18	18	18	24.5696	24.5696	24.6865
Q9NVM9	21.0318	18	21.3325	18	18	18	24.1253	23.867	23.5983	22.4982	22.3151	22.2565	25.9606	25.9225	26.0813
Q92572	21.3442	21.4662	21.2716	18	18	18	25.5255	25.2961	25.3578	23.7286	23.7995	23.8191	26.2445	26.2299	26.2961
Q9BVA0	18	18	18	18	18	18	18	18	18	18	18	18	27.726	27.6663	27.726
Q9NXF1	24.48	24.5404	24.5285	18	18	18	25.5812	25.5195	25.4862	24.5869	24.7129	24.6649	27.5609	27.5014	27.5969
O75886	18	18	18	18	18	18	25.5433	25.1565	25.3376	22.7057	22.9019	22.8234	18	18	18
O95071	23.2235	23.3239	23.3376	18	18	18	23.8858	23.8288	23.867	23.1167	23.3778	23.179	26.1391	26.1332	26.1527
Q96NB2	18	18	18	18	18	18	23.6865	23.1843	23.4425	18	18	18	18	18	18
P15104	21.8285	22.4448	21.7099	18	18	18	25.0359	25.1795	25.0484	24.2463	24.317	24.4298	26.0317	25.9977	26.1546
Q9Y3A5	23.9495	24.002	23.8191	18	18	18	27.1795	27.2803	27.189	25.5609	25.5105	25.604	26.8504	26.8385	26.9539
P35250	22.878	23.0205	22.8535	18	18	18	26.4488	26.4186	26.2354	24.417	24.5105	24.4923	27.5463	27.524	27.5014
Q96CP2	18	18	18	18	18	18	24.2607	24.3778	24.3975	18	18	18	27.7833	27.6865	27.7581
Q9BQ61	18	18	18	18	18	18	24.4298	24.4105	24.5045	18	22.6901	22.3778	26.8741	26.7771	26.8858
Q9NUQ7	18	18	18	18	18	18	24.632	24.0691	24.3975	18	18	18	18	18	18
Q01831	18	18	18	18	18	18	18	18	18	18	18	18	18	18	18
Q5TCQ9	18	18	18	18	18	18	18	18	18	18	18	18	24.6096	24.4862	24.5285
Q8NC54	18	18	18	18	18	18	22.6567	18	22.7168	18	18	18	18	18	18
Q9UN36	18	18	18	18	18	18	25.4614	25.0691	25.2354	18	18	18	28.1361	28.249	28.1263
P10515	25.632	25.6757	25.6595	21.675	18	21.4975	27.4154	27.3662	27.2979	25.7156	25.8481	25.7995	29.7613	29.7357	29.726
O95081	18	18	18	18	18	18	18	18	18	18	18	18	23.895	23.4923	23.7594
Q9UJY1	18	18	18	18	18	18	18	18	18	18	18	18	26.4008	26.4282	26.3562
O00571	24.5754	24.5225	24.5225	21.3552	21.3881	21.4972	27.5969	27.4707	27.4707	25.772	25.8336	25.7746	29.8756	29.9259	29.8756
Q13510	23.3511	23.4551	23.4551	18	18	18	24.1871	24.0443	24.1095	18	18	18	18	18	18
Q9BR61	18	18	18	18	18	18	23.1774	23.0992	23.3376	18	18	18	26.604	26.604	26.632
Q9NXH9	23.023	22.991	22.9568	18	18	18	25.3307	25.3443	25.341	24.5869	24.5812	24.5869	26.7129	26.7771	26.7645
P00390	24.5404	24.6486	24.6865	18	18	18	28.1556	28.0505	28.1065	25.6125	25.6376	25.6012	29.6646	29.6058	29.6058
Q92614	18	18	18	18	18	18	24.3239	24.558	23.0702	22.3112	22.029	22.0882	24.4738	24.3511	23.6649
Q13206	18	18	18	18	18	18	23.7594	23.1418	23.2065	18	18	18	25.0148	24.989	25.0813
Q8WXE1	22.5924	22.5078	22.615	18	18	18	24.7945	24.9271	24.7846	18	18	18	24.6971	24.7594	24.6595
P82094	18	18	18	18	18	18	25.3205	25.341	25.1371	18	18	18	26.3959	26.4754	26.5609
Q6ZSZ5	18	18	18	18	18	18	24.2891	18	24.8433	18	18	18	24.1565	25.0732	24.7796
Q9H5X1	18	18	18	18	18	18	24.6431	18	24.558	18	18	18	25.989	26.067	25.8166
Q13362	18	18	18	18	18	18	24.7129	24.4234	24.4298	23.3376	23.6209	23.0718	26.1332	26.0484	25.9628
Q6N063	18	18	18	18	18	18	18	18	18	18	18	18	25.2714	25.2714	25.3239
Q96QR8	18	18	18	18	18	18	24.8093	24.6971	24.5522	18	18	18	27.1507	27.0813	26.976
Q5JSH3	18	18	18	18	18	18	23.9406	23.9847	24.0691	23.9406	23.7796	23.8093	25.2426	25.3066	25.2571
Q96GS4	18	18	18	18	18	18	18	18	18	18	18	18	24.2891	24.3778	24.4551
P51948	18	18	18	18	18	18	18	18	18	18	22.5544	22.4367	18	25.2354	24.8336
Q9Y4B6	23.1064	23.085	22.9964	18	18	18	24.6431	24.5926	24.5285	23.7594	23.867	23.9316	26.1015	26.17	26.1075
P35269	18	18	18	18	18	18	25.1565	25.1135	25.2996	23.2018	23.3511	23.2961	24.6264	24.6811	24.8044
Q12888	23.9406	23.9316	23.9672	20.9088	20.9052	20.9631	25.341	25.3239	25.2961	24.217	24.2607	24.239	27.6798	27.6251	27.6389
Q14166	25.2021	25.1565	25.1214	22.8996	23.0485	23.2821	28.3196	28.217	28.1652	26.4723	26.4441	26.3992	29.5165	29.5518	29.5203
Q9NS69	18	18	18	18	18	18	25.5315	25.2996	25.3645	18	18	18	18	18	18
Q9HAP2	18	18	18	18	18	18	18	18	18	18	18	18	23.8576	23.9847	23.8481
P09417	21.1132	21.8571	21.3122	18	18	18	25.0732	24.8997	24.9495	23.9225	23.8481	23.7286	24.604	24.3101	24.5105
Q96QF0	18	18	18	18	18	18	23.8764	23.3376	23.8191	22.3634	22.6812	22.679	25.9495	26.0296	26.0629
P26374	18	18	18	18	18	18	23.8385	23.6096	25.673	18	18	18	24.5522	24.6209	18
Q86VX9	18	18	18	18	18	18	18	18	18	18	18	18	18	18	18
Q8WVC6	18	18	18	18	18	18	24.391	24.4488	24.7695	18	21.6946	21.1777	23.7995	23.4923	23.632
P26196	23.9933	23.9672	23.8858	21.4684	21.5753	21.5289	27.2077	27.1115	27.019	25.705	25.6757	25.6264	28.0557	28.0965	28.0557
O14656	18	18	18	18	18	18	23.3239	23.0392	23.1682	18	18	18	23.8191	18	23.895
P10588	18	18	18	18	18	18	18	18	18	18	18	18	25.4831	25.705	18
Q9UN86	18	18	18	18	18	18	25.3342	25.1681	25.1871	23.036	22.9586	22.971	24.8093	24.8093	24.6649
Q9P2K3	18	18	18	18	18	18	18	18	18	18	18	18	24.5045	24.8717	24.5638
O95202	21.5534	21.842	21.6307	18	18	18	26.6458	26.4831	26.4583	23.5045	23.5638	23.5045	26.9428	26.965	26.9428
P11908	18	18	18	18	18	18	25.5812	25.6918	25.6891	24.1795	24.0608	24.1871	26.341	26.4186	26.4057
Q92747	18	18	18	18	18	18	25.3679	25.3443	25.3712	23.3511	23.4425	23.5165	25.7129	25.6431	25.7466
P84243	18	18	18	18	18	18	26.2891	27.019	26.4041	18	18	18	29.3066	29.3828	29.5296
Q8N6M0	18	18	18	18	18	18	25.0691	25.0732	25.1015	21.7174	21.4529	21.9175	26.726	26.7895	26.7129
P46019	18	18	18	18	18	18	23.2245	22.8666	21.8588	22.284	22.5014	22.2837	25.1984	25.3975	25.2891
P30050	24.8576	24.8764	24.8142	23.4676	23.4551	23.5404	28.1015	28.0401	27.9869	26.6458	26.726	26.5898	28.3023	28.1747	28.1652
P63208	24.0359	24.0608	24.0526	18	18	18	27.2077	27.1115	27.1604	25.065	25.0233	24.989	28.8945	28.906	28.9484
P45983	18	18	18	18	18	18	24.0935	24.317	24.1253	18	18	18	26.3695	26.228	26.0547
Q9H2U1	22.9961	22.9929	22.9763	18	18	18	25.9694	25.7995	25.8647	24.2891	24.48	24.3712	27.5609	27.5389	27.5315
Q99576	18	18	18	18	18	18	24.9043	24.9977	24.6757	18	18	18	18	18	18
Q15058	21.3811	21.3802	21.4458	18	18	18	22.8062	18	23.3511	18	18	18	24.1946	24.1174	24.3712
Q8NBZ0	18	18	18	18	18	18	18	18	18	18	18	18	25.8647	25.7466	25.6676
P07203	22.6003	22.7967	22.8605	22.5588	22.4671	22.5777	24.3778	24.141	24.3511	24.7441	24.7338	24.7945	26.3629	26.1871	26.4862
O14964	18	18	18	18	18	18	27.1115	27.17	27.17	23.9584	24.1565	24.1565	28.0084	27.9869	28.0084
Q96IZ6	18	18	18	18	18	18	23.5045	23.6096	23.4425	18	18	18	18	18	18
Q8N8S7	18	18	18	18	18	18	25.9066	25.9517	25.8019	23.6096	23.6649	23.7077	26.0793	26.217	26.2244
P35659	22.7142	22.9412	22.7881	18	18	18	26.2133	26.1814	26.2571	24.3844	24.4041	24.3511	28.2123	28.189	28.2077
Q9NS73	18	18	18	18	18	18	18	18	18	18	18	18	23.6971	23.48	23.1005
O75907	18	18	18	18	18	18	23.3778	23.6209	23.5754	18	18	18	18	18	18
Q9BV57	18	18	18	18	18	18	25.9847	26.0752	26.0935	23.0171	23.076	23.1313	26.4425	26.4186	26.3712
Q969J3	18	18	18	18	18	18	23.391	22.9336	23.0495	18	18	18	18	18	18
Q96HJ9	18	18	18	18	18	18	18	18	18	18	18	18	26.8858	27.019	27.0505
Q5JPI3	18	18	18	18	18	18	18	18	18	18	18	18	25.5522	25.6376	25.558
Q9BV73	18	18	18	18	18	18	18	18	18	18	18	18	24.3645	24.2021	24.6811
P34931	18	18	18	18	18	18	18	18	18	18	18	18	29.4842	29.5499	29.4591
O75962	18	18	18	18	18	18	18	18	18	18	18	18	24.2244	24.7895	24.654
Q14696	18	18	18	18	18	18	24.1565	24.2891	24.2021	22.9641	22.8049	22.9681	18	18	18
Q9BQS8	18	18	18	18	18	18	24.4425	24.2678	24.1095	21.8424	21.788	21.5765	24.5344	24.3844	24.4614
P61586	18	18	18	18	18	18	25.6998	25.8927	25.6264	24.4862	24.6918	24.5463	25.8191	25.7103	25.654
P27708	25.6376	25.6264	25.6458	22.9262	22.98	22.9563	26.8504	26.8741	26.8741	25.8069	25.8576	25.8409	28.4234	28.4354	28.4433
Q6L8Q7	23.6865	23.7995	23.5983	18	20.8428	21.3362	25.9562	25.7389	25.7746	24.217	24.3844	24.3778	27.7389	27.8203	27.8264
Q6P3X3	21.9023	21.5578	21.4219	18	18	18	24.4298	24.5638	24.4551	22.9777	23.0096	23.0304	25.7543	25.8528	25.7645
Q00796	28.3325	28.4032	28.3367	21.7425	21.8055	21.8498	28.8887	28.9539	28.9288	25.4425	25.4394	25.4298	28.7227	28.6998	28.7096
P46459	22.6286	22.6025	22.7732	18	18	18	27.9428	27.8973	27.9595	25.7156	25.7871	25.7846	26.976	26.9316	26.965
Q9UJW0	24.945	24.8481	24.8576	18	18	18	25.6811	25.7821	25.7312	23.3645	23.2513	23.3511	27.3828	27.3325	27.3828
P18440	18	18	18	18	18	18	18	24.0608	23.2821	18	18	18	26.6595	26.632	26.6595
Q9UM19	18	18	18	18	18	18	24.3443	23.867	24.019	18	18	18	25.4105	25.8215	25.5255
Q9Y6I3	18	18	18	18	18	18	25.019	25.2426	24.9539	18	18	18	25.4138	25.3811	25.341
Q96MP8	18	18	18	18	18	18	22.3973	18	22.3884	18	18	18	18	18	18
Q96Q11	18	18	18	18	18	18	22.9612	23.1421	22.5605	18	18	18	26.8385	26.8142	26.9316
Q5T160	23.5522	23.5285	23.5983	18	18	18	23.7077	23.6649	23.5983	18	18	18	26.0567	26.0547	26.065
Q96A65	21.6494	22.0637	22.0983	18	18	18	25.3273	25.1946	25.2856	23.4676	23.4551	23.4298	26.5898	26.6181	26.574
P25815	18	18	18	18	18	18	18	23.8764	23.9043	18	18	18	18	18	18
Q9Y6C9	23.7895	23.5983	23.5754	18	18	18	27.1214	26.9977	27.141	23.5165	23.5522	23.6431	27.8504	27.9814	27.9146
Q8N8A6	18	18	18	18	18	18	18	18	18	18	18	18	24.4862	24.558	24.4923
Q71UM5	18	18	18	18	18	18	18	18	18	18	18	18	18	18	18
Q8NB15	18	18	18	18	18	18	18	18	18	18	18	18	24.4425	24.3844	24.5983
Q9UGR2	22.2827	22.2944	21.9563	18	18	18	24.7895	24.8142	24.7077	21.9523	22.344	21.9742	25.6838	25.6264	25.7312
O76064	18	18	18	18	18	18	18	18	18	18	18	18	24.976	25.4105	18
Q9H9A7	18	18	18	18	18	18	18	18	18	18	18	18	24.48	24.5522	24.6376
O95822	18	18	18	18	18	18	18	18	18	18	18	18	18	18	18
P35244	18	18	18	18	18	18	27.0505	26.7771	26.9977	24.5812	24.4984	24.7594	26.976	27.0296	26.9316
Q9Y3Z3	23.4298	23.48	23.417	18	18	18	26.3066	26.2996	26.3049	24.8191	24.7895	24.7995	28.1459	28.1361	28.1604
Q96KP4	18	18	18	18	18	18	26.3325	26.1352	26.1214	24.9539	24.9672	24.8904	26.6998	26.726	26.518
Q9NY33	18	18	18	18	18	18	25.275	25.2714	25.1253	23.206	23.4041	23.3511	24.1174	24.2961	23.9225
O43301	18	18	18	18	18	18	18	18	18	21.6545	21.7358	21.5566	18	18	18
Q9HAW4	18	18	18	18	18	18	18	18	18	18	18	18	25.6838	25.6376	25.6784
Q9NUX5	18	18	18	18	18	18	18	18	18	18	18	18	24.1174	24.0854	24.0526
Q96BR5	18	18	18	18	18	18	25.3443	25.4953	25.1946	23.976	18	24.0359	26.574	26.6181	26.5359
Q8N5N7	18	18	18	18	18	18	23.3239	18	22.8058	18	18	18	18	18	18
Q96T58	18	18	18	18	18	18	21.5693	21.8408	21.8265	18	18	18	24.4234	24.4362	24.4551
Q6ZW49	22.4623	22.8556	22.8084	18	18	18	24.0526	24.002	23.7286	22.2861	22.3293	21.7998	25.48	25.4769	25.6595
P27707	18	18	18	18	18	18	24.895	24.7796	24.9539	18	18	18	27.4785	27.3745	27.5609
Q9NP92	18	18	18	18	18	18	24.1488	24.1795	24.1253	18	22.8793	22.8571	25.6403	25.8409	25.452
Q14202	22.9914	23.0791	23.1065	18	18	18	25.5165	25.1871	25.3066	23.6209	23.654	23.7492	25.2821	25.3477	25.2821
Q5TAX3	24.0854	24.1488	24.0854	18	18	18	26.0464	25.9248	25.8904	23.7286	23.6649	23.5404	27.0401	26.8858	26.9202
Q6P1N9	18	18	18	18	18	18	24.824	24.8288	24.8623	23.3778	23.4923	23.4425	25.6012	25.002	25.48
Q9GZU8	18	18	18	18	18	18	23.4425	23.6971	23.8481	18	18	18	26.7645	26.8019	26.7389
P98170	18	18	18	18	18	18	22.482	23.0783	23.0497	18	18	18	25.8361	25.5955	25.7846
Q9H981	18	18	18	18	18	18	18	18	18	18	18	18	26.3811	26.3187	26.3511
Q86VR2	18	18	18	18	18	18	26.2944	26.17	26.2785	18	18	18	26.1312	26.019	26.0041
Q9UGN5	18	18	18	18	18	18	24.1332	24.1565	24.2607	23.2821	23.3239	23.3239	25.9473	25.9562	25.9202
Q9NQX3	22.7525	22.7095	22.7868	18	18	18	24.217	24.0854	24.2244	22.994	22.9215	22.5021	26.4504	26.5404	26.6181
O95816	22.0204	22.2182	22.1565	18	18	18	25.0275	24.9043	24.8811	23.1942	23.0752	23.1833	27.632	27.7833	27.7518
Q7Z5J4	18	18	18	18	18	18	18	18	18	18	18	18	23.5165	23.6971	23.7695
Q14320	18	18	18	18	18	18	25.7024	25.6458	25.6838	24.3376	24.3844	24.3778	24.1642	24.1795	24.0359
Q9C0B7	18	18	18	18	18	18	23.976	23.8576	23.7995	21.7357	21.8571	21.7815	25.4234	25.3811	25.3844
Q6DCA0	23.0322	23.1928	23.0758	18	18	18	18	18	18	18	18	18	26.0567	25.8741	25.7645
Q6SPF0	18	18	18	18	18	18	18	18	18	18	18	18	22.8081	18	23.3778
P62495	23.1961	23.1897	23.1854	21.0018	21.2664	21.6116	27.1015	27.0296	27.0401	25.5315	25.452	25.4738	26.7645	26.7895	26.726
O60566	23.1995	23.1555	23.1697	18	18	18	24.8093	24.7543	24.7389	22.5971	22.3726	22.4341	26.9428	27.0084	27.0296
Q9Y2U8	18	18	18	18	18	18	23.1842	23.1958	23.1165	18	18	18	24.7695	24.5045	24.7389
Q5NDL2	18	18	18	18	18	18	22.799	18	22.609	18	18	18	18	18	18
P0CG13	18	18	18	18	18	18	18	18	18	18	18	18	24.5225	24.7594	24.7543
Q9UN37	18	18	18	18	18	18	25.6012	25.5165	25.5255	24.2891	24.3031	24.275	26.7129	26.7518	26.6595
A5A3E0	18	18	18	18	18	18	18	18	18	18	18	18	18	18	18
Q9NWU2	18	18	18	18	18	18	25.4298	25.3477	24.8717	18	18	18	26.1604	26.0752	26.0914
Q8WUP2	18	18	18	18	18	18	18	18	18	18	18	18	24.0359	23.7995	18
P22314	26.3662	26.2961	26.2714	24.604	24.604	24.6264	30.2869	30.2647	30.2647	28.7895	28.8294	28.7833	31.0479	31.015	31.0349
Q15007	21.2288	21.1556	21.2545	18	18	18	24.8093	24.9361	24.5696	22.6268	22.8728	22.8097	26.4598	26.346	26.3528
Q96RL1	18	18	18	18	18	18	18	21.8722	21.952	18	18	18	25.3679	25.341	25.2996
Q14318	22.5308	22.6252	22.5205	18	18	18	24.3844	24.3778	24.2891	22.4155	22.49	22.6145	26.8741	26.8019	26.8142
Q96G03	22.687	22.5069	22.5124	22.6299	22.4223	22.3207	28.5128	28.5014	28.5014	26.0127	26.0914	26.1332	29.0164	29.0164	29.0479
P18669	24.6703	24.6703	24.632	24.3307	24.3778	24.4234	29.6948	29.6285	29.6492	27.0711	27.1214	27.1604	28.94	29.019	28.9316
Q08170	18	18	18	18	18	18	23.3778	23.4676	23.4676	18	18	18	26.3695	26.3031	26.4769
O15084	22.2993	22.2485	22.3194	18	18	18	23.7077	23.5754	23.5754	22.8269	22.9036	22.8531	25.4298	24.9495	25.2058
P53367	18	18	18	18	18	18	25.3273	25.3578	25.3545	22.7272	22.8596	23.1758	27.7833	27.7581	27.7645
Q69YN2	23.0843	23.0002	23.056	23.0993	22.7803	23.5165	25.7645	25.5955	25.6784	24.3645	24.3376	24.3778	27.9202	27.9372	27.9316
Q9GZT9	18	18	18	18	18	18	23.2535	23.4041	23.3778	22.3901	22.3105	22.1766	25.9428	25.7796	25.9716
Q96EZ8	18	18	18	18	18	18	18	18	18	18	18	18	18	18	18
P49247	18	18	18	18	18	18	18	18	18	18	18	18	18	24.1332	24.3031
P26440	18	18	18	18	18	18	24.9716	24.918	24.9584	23.3778	23.4041	23.4551	24.4041	24.3712	24.48
Q14BN4	18	18	18	18	18	18	23.2535	23.0201	23.2084	18	18	18	24.5285	24.6431	24.8191
Q86TU7	18	18	18	18	18	18	24.3307	24.3645	24.4298	22.7197	22.7837	22.259	24.4738	24.8288	24.2463
P13716	18	18	18	18	18	18	24.3443	24.558	24.3511	18	18	18	27.5315	27.5682	27.7833
O75844	22.6525	22.5911	22.6161	18	18	18	27.7771	27.632	27.6798	24.3712	24.417	24.4425	25.7771	25.8623	25.8069
Q6NVV7	18	18	18	18	18	18	23.0067	18	22.9484	18	18	18	25.0443	25.002	18
Q0PNE2	18	18	18	18	18	18	23.8764	23.7389	24.0526	18	18	18	26.6595	26.4362	26.2589
P03915	18	18	18	18	18	18	25.0854	24.9043	24.7796	18	18	18	18	18	18
Q86Y91	22.792	22.614	22.6424	18	18	18	23.5285	23.4298	23.6431	18	18	18	25.4614	25.4984	25.4583
P32780	18	18	18	18	18	18	25.1871	24.7441	24.6918	22.9685	22.9389	22.9161	26.7895	26.8741	26.7518
O15260	23.3778	22.937	22.784	23.6865	23.5522	23.7695	27.7389	27.7453	27.8324	24.1795	24.6431	24.2244	26.8858	26.6458	26.5404
Q92556	18	18	18	18	18	18	18	18	18	18	18	18	25.2058	25.0233	24.9847
Q9P2L0	18	18	18	18	18	18	22.5618	21.9525	22.9174	18	18	18	18	18	18
P08670	25.7182	25.726	25.7746	25.5638	25.5255	25.5609	30.7771	30.7849	30.7373	27.9202	27.9923	28.0084	31.7373	31.7292	31.7613
O14867	22.1732	22.1196	21.9222	18	18	18	23.0001	23.4676	23.4041	18	18	18	18	18	18
Q9Y4R8	23.1799	23.0807	23.1286	18	18	18	25.1604	24.9539	25.002	23.1753	23.109	23.3101	27.5826	27.5826	27.5315
Q8TCC3	18	18	18	18	18	18	18	18	18	18	18	18	18	18	18
O14733	26.2445	26.2114	26.2207	18	18	18	26.2785	26.2463	26.2517	21.9156	22.031	22.3609	27.0401	27.1312	27.141
Q8IZE3	18	18	18	18	18	18	18	18	18	18	18	18	24.1095	24.1642	23.7286
Q9UKU7	18	18	18	18	18	18	18	23.3778	22.8756	18	18	18	25.0062	24.8288	24.9584
P29558	18	18	18	18	18	18	18	24.7543	24.4738	18	18	18	25.6784	25.705	25.5014
Q9H1D9	18	18	18	18	18	18	24.9134	24.976	24.8528	22.8237	22.9809	22.8023	24.8528	24.7234	24.8191
O43765	18	18	18	18	18	18	27.2803	27.3828	27.3578	24.0608	23.9847	24.317	27.4394	27.4707	27.5389
Q96K19	18	18	18	18	18	18	22.2669	22.1414	22.548	18	18	18	18	18	18
Q68D10	18	18	18	18	18	18	18	18	18	18	18	18	18	18	18
Q9H0K6	18	18	18	18	18	18	22.2592	22.0585	21.775	18	18	18	24.3307	24.3778	24.5696
P51858	24.1015	23.8764	24.0275	18	18	18	26.632	26.5389	26.4676	24.217	24.239	24.1565	28.8887	28.9202	28.8712
P35573	24.4105	24.4425	24.4234	20.8679	20.8772	20.8625	26.726	26.7645	26.7129	25.2856	25.2996	25.2996	28.2262	28.1795	28.1937
P53701	18	18	18	18	18	18	24.5165	24.5869	24.5463	20.9084	20.8614	18	26.3545	26.3153	26.2408
P42226	18	18	18	18	18	18	23.4041	23.239	23.0366	18	18	18	25.5869	25.5195	25.6348
Q14CS0	18	18	18	18	18	18	18	18	18	18	18	18	18	18	18
P15056	18	18	18	18	18	18	18	18	18	18	18	18	24.6757	24.8997	24.6376
Q86TN4	18	18	18	18	18	18	23.176	18	22.766	18	18	18	25.1488	25.1332	25.1371
P04181	23.0422	23.0728	23.0176	18	18	18	26.6181	26.4504	26.512	24.945	24.9628	24.9134	26.4583	26.4362	26.4057
Q58FF6	18	18	18	18	18	18	28.8142	28.6251	28.6181	27.632	27.5165	27.632	18	18	18
Q16629	23.0214	23.1155	22.7406	18	18	18	28.1263	28.141	27.8564	25.8019	25.9847	25.7415	29.8339	29.9117	29.8279
Q9UN30	18	18	18	18	18	18	18	18	18	18	18	18	18	18	18
O00287	18	18	18	18	18	18	18	18	18	18	18	18	24.9361	25.0148	24.632
Q9NYP3	18	18	18	18	18	18	18	22.4583	22.1572	18	18	18	24.8142	24.9539	24.8385
Q6IBW4	22.8072	23.0726	22.8461	18	18	18	26.9977	27.1214	26.9977	23.0016	23.1596	22.9794	26.433	26.2661	26.3049
Q9GZP4	23.7077	23.7695	23.4425	18	18	18	26.3342	26.5374	26.3926	23.3778	23.213	23.2474	28.0965	28.0813	28.0813
Q8NC60	18	18	18	18	18	18	22.9936	18	23.1781	18	18	18	25.3778	25.8191	25.5344
Q9Y6I9	18	18	18	18	18	18	23.0912	22.9425	22.9313	18	18	18	26.1795	25.6649	26.1075
Q96Q89	18	18	18	18	18	18	18	18	18	18	18	18	24.0608	23.895	23.7077
Q9Y3C4	18	18	18	18	18	18	23.4676	23.2185	23.2678	22.0097	22.3925	22.1577	23.0386	22.7431	23.2
Q9NTM9	18	18	18	18	18	18	23.4676	23.48	23.4041	23.2236	23.0712	23.0922	28.1065	27.8741	27.9316
Q8N8R7	18	18	18	18	18	18	18	18	18	18	18	18	24.5463	25.1719	24.9584
P78527	25.7594	25.7441	25.7389	22.7122	22.7419	22.7704	28.7064	28.7096	28.6898	26.2625	26.3049	26.2785	27.5826	27.6251	27.5969
Q08752	22.8169	22.8666	22.8146	18	18	18	26.5898	26.673	26.5898	25.4041	25.4234	25.3811	26.3595	26.2207	26.3877
Q8WWH5	21.1899	21.0224	21.085	18	18	18	24.019	23.7389	23.9933	22.54	22.3524	22.4497	26.2821	26.2589	26.2803
Q8TBZ6	18	18	18	18	18	18	22.9787	22.6867	18	18	18	18	25.4614	25.4008	25.3273
Q53EZ4	18	18	18	18	18	18	18	18	18	18	18	18	24.9584	24.7024	24.7129
P40763	23.7389	23.7995	23.7695	18	18	18	25.5696	25.4488	25.5433	24.2317	24.3511	24.2607	28.2445	28.2216	28.189
Q99584	18	18	18	18	18	18	18	23.5285	23.1456	18	18	18	18	18	18
O60337	18	18	18	18	18	18	18	23.3511	23.4923	18	18	18	18	18	18
Q9UMR2	18	18	18	18	18	18	24.3376	24.5926	24.3778	18	18	18	24.7024	24.6376	24.8385
P11274	18	18	18	18	18	18	23.3101	22.9941	23.2102	22.1949	22.3482	22.4751	25.1681	25.2785	25.4202
O14717	18	18	18	18	18	18	18	18	18	18	18	18	18	18	18
Q16222	18	18	18	18	18	18	25.4984	25.5165	25.433	24.4923	24.5225	24.5344	26.2151	26.1946	26.2096
Q9BY32	23.1583	22.5674	22.9671	18	18	18	25.8118	25.8385	25.7619	24.6153	24.6757	24.4862	27.9031	27.8623	27.8445
P27544	18	18	18	18	18	18	23.7182	23.8481	23.8385	18	18	18	23.391	23.2678	23.2246
Q9HCE1	22.2694	22.2225	22.3009	21.3319	21.279	21.3472	26.4707	26.4629	26.4536	24.4425	24.4676	24.4551	26.7895	26.7645	26.7645
O00244	18	18	18	18	18	18	26.7129	26.6998	26.53	18	18	18	27.8081	27.9259	27.8203
Q6P9B9	18	18	18	18	18	18	23.5754	23.6431	23.1939	18	18	18	24.9977	24.9584	25.0691
Q8WYA0	18	18	18	18	18	18	23.7796	23.48	23.6649	18	18	18	23.4551	23.391	23.7594
Q12986	18	18	18	18	18	18	18	18	18	18	18	18	22.9059	18	22.9387
Q08379	21.7531	21.2415	21.7806	18	18	18	23.417	23.0023	22.644	22.0657	23.48	22.5405	27.4073	27.4629	27.3662
Q13948	18	18	18	18	18	18	22.7335	23.0187	22.6194	18	18	18	18	18	18
Q8N6N6	18	18	18	18	18	18	18	18	18	18	18	18	18	18	18
Q13884	18	18	18	18	18	18	18	18	18	18	18	18	18	18	18
Q8IUD2	18	18	18	18	18	18	25.0359	25.0233	24.895	23.2268	23.4041	23.2535	25.433	25.3745	25.4202
P38919	24.7796	24.8336	24.7945	22.1466	22.2431	22.1717	29.5426	29.5371	29.5333	27.0296	27.0813	27.0505	29.6764	29.651	29.6781
Q92989	18	18	18	18	18	18	23.2678	23.2014	23.2678	21.6793	21.5468	21.5982	26.1852	26.2463	26.317
Q9UKM7	18	18	18	18	18	18	24.0105	24.0608	24.0935	18	18	18	22.8019	18	22.6448
Q96SN8	21.9587	22.0715	21.8102	18	18	18	22.5586	22.1122	22.7857	18	18	18	23.9225	24.4923	24.141
P68366	28.3325	28.17	28.1065	18	18	18	18	18	18	27.8081	27.9869	27.8564	30.6629	30.6198	30.6285
Q9H0R6	18	18	18	18	18	18	24.275	23.9316	23.867	18	18	18	25.7103	25.5135	25.2856
Q8NHH9	18	18	18	18	18	18	24.918	24.8717	24.918	22.709	23.0463	18	26.3528	26.5898	26.4551
P07686	18	18	18	18	18	18	22.3375	22.5634	22.6529	18	18	18	18	18	18
Q92997	18	18	18	18	18	18	18	18	18	18	18	18	25.0608	25.0608	25.0935
P49458	18	18	18	18	18	18	27.7195	27.8264	27.8081	26.1852	26.0894	26.0691	28.8741	28.8142	28.9202
Q96HN2	18	18	18	18	18	18	18	18	18	18	18	18	24.3975	24.391	24.4362
P49356	18	18	18	18	18	18	26.5624	26.673	26.5566	18	18	18	25.9066	26.3187	25.7492
Q9NVE5	18	18	18	18	18	18	23.6757	23.7895	23.5045	18	18	18	25.772	25.6838	25.8481
Q8IVF7	18	18	18	18	18	18	23.2535	23.5522	18	18	18	18	25.3545	25.0317	25.1946
Q01105	18	18	18	18	18	18	28.7031	28.632	28.7645	25.8788	25.7518	25.7619	25.7746	25.9248	25.8764
Q8TEB1	18	18	18	18	18	18	18	18	18	18	18	18	24.4362	24.7746	24.7995
Q96NB3	18	18	18	18	18	18	18	18	18	18	18	18	18	25.3778	25.5926
O00567	23.4923	23.4923	23.5404	18	18	18	25.5841	25.5165	25.604	23.4425	23.5983	23.4676	27.5536	27.5315	27.5165
P53384	23.4923	23.4041	23.4041	18	18	18	26.8858	26.8741	26.8858	23.3239	23.3376	23.1745	27.9316	28.0084	27.9089
Q9BVW5	18	18	18	18	18	18	24.0359	24.0608	24.0105	21.8817	22.2328	22.1917	26.0464	25.8576	26.0169
Q9H6H4	18	18	18	18	18	18	24.9584	25.0732	25.0401	18	18	18	18	18	18
Q9NWU5	18	18	18	18	18	18	23.1502	22.7809	22.4145	18	21.0833	21.2673	24.4551	23.8191	24.3443
P08237	25.6568	25.7338	25.7129	22.2077	21.8717	22.1409	27.3153	27.3662	27.3494	25.8647	25.8811	25.9202	28.8682	28.906	28.9732
Q9NZD2	18	18	18	18	18	18	25.4362	25.3066	25.5812	18	18	18	25.7771	25.797	25.8997
O14972	18	18	18	18	18	18	24.5463	24.3975	24.4105	23.1608	18	22.9951	26.5029	26.6181	26.5682
Q9H0R4	18	18	18	18	18	18	25.3101	24.7441	24.5285	23.2535	23.632	23.0693	26.7895	26.8741	26.7518
Q9NRZ9	24.4234	24.4923	24.5045	18	18	18	25.945	26.0148	25.9517	24.2961	24.2891	24.1871	27.8799	27.8916	27.8973
Q86WR7	18	18	18	18	18	18	22.5998	22.9167	22.7294	18	18	18	18	18	18
Q8IYT2	18	18	18	18	18	18	18	18	18	18	18	18	18	18	18
Q8NG27	18	18	18	18	18	18	18	18	18	18	18	18	23.48	18	23.3376
Q9UKA9	18	18	18	18	18	18	23.5165	23.2399	18	18	18	18	24.4551	24.417	24.5105
Q8N6T3	18	18	18	18	18	18	24.3376	24.3712	24.2961	18	18	18	27.3578	27.3578	27.2979
Q12972	18	18	18	18	18	18	26.2891	26.189	26.2517	24.5225	24.5754	24.5696	26.632	26.6458	26.604
O43159	18	18	18	18	18	18	18	18	18	18	18	18	25.5075	25.4551	25.2926
Q99570	22.2858	22.0119	22.4447	18	18	18	23.9134	23.9406	23.7895	22.9512	22.9564	22.6321	25.5255	25.433	25.1214
Q8N5L8	18	18	18	18	18	18	18	18	18	18	18	18	26.0105	26.1332	25.9933
P78362	22.9799	18	23.018	18	18	18	25.0894	24.9803	25.0691	23.417	23.632	23.4425	26.2133	26.1776	26.0975
Q6GQQ9	22.511	22.4481	22.5056	18	18	18	25.1055	25.1565	25.1795	18	18	18	27.0084	26.9869	26.976
Q8N0W3	18	18	18	18	18	18	18	18	18	18	18	18	18	22.905	23.1181
Q9NY61	18	18	18	18	18	18	22.8862	22.3571	22.8739	18	18	18	24.3031	24.4425	24.3778
Q9UHJ3	18	18	18	18	18	18	18	18	18	18	18	18	18	22.508	22.9844
Q14691	18	18	18	18	18	18	25.558	25.6068	25.6237	23.654	23.7389	23.6865	25.9606	25.965	25.9933
Q6PIJ6	18	18	18	18	18	18	18	18	18	18	18	18	24.6153	24.9628	25.065
Q9BYW2	18	18	18	18	18	18	18	18	18	18	18	18	23.7492	23.9584	24.5983
Q15024	21.9251	21.9665	21.9191	18	18	18	25.7543	25.4738	25.6153	24.2021	24.1946	24.1174	27.2354	27.3745	27.4073
Q9BS16	18	18	18	18	18	18	25.1757	24.6431	25.1371	18	18	18	26.4186	26.6865	26.3762
Q99714	25.2571	25.2678	25.2021	23.2274	23.3101	23.2378	28.3578	28.341	28.3109	26.2002	26.1273	26.0874	30.9539	30.947	30.9259
Q01974	18	18	18	18	18	18	18	18	18	18	18	18	18	18	18
P11940	24.8336	24.8576	24.8717	22.6423	22.6489	22.7897	29.8294	29.8519	29.8638	26.9089	26.9428	26.976	30.1361	30.1724	30.1724
O15173	22.3349	22.4264	22.4585	18	18	18	25.3376	25.1795	25.1135	22.7031	22.7525	22.5662	25.9803	25.7286	25.8336
Q32MZ4	18	18	18	18	18	18	25.6568	25.902	25.7156	23.2961	23.654	23.4923	27.6389	27.6251	27.6389
Q9UK41	18	18	18	18	18	18	18	23.7695	22.9068	18	18	18	26.1984	26.0338	26.1352
O95405	18	18	18	18	18	18	26.4425	26.5754	26.3943	18	18	18	24.895	25.3612	25.5725
Q9H910	18	18	18	18	18	18	24.7286	24.8433	24.8336	23.2314	23.0288	23.3101	27.9202	27.9259	27.9428
O95835	18	18	18	18	18	18	18	18	18	18	18	18	23.3645	23.1973	23.6209
Q8N806	18	18	18	18	18	18	25.604	25.452	25.5404	23.7796	23.7796	23.7995	27.5536	27.4785	27.3992
O95793	18	18	18	18	18	18	25.8552	25.9428	25.9383	22.8949	22.755	22.8356	27.5536	27.5463	27.5165
Q9HBM0	18	18	18	18	18	18	18	18	18	18	18	18	18	18	18
P83436	18	18	18	18	18	18	24.3307	24.217	24.2821	22.0965	22.2806	22.5109	26.1115	26.0148	26.0955
Q9H4L4	23.4298	23.3645	23.632	18	18	18	25.0105	24.7746	24.976	22.745	22.4928	22.7389	27.1507	27.17	27.1507
Q14966	22.1039	22.0199	22.0946	18	18	18	23.7389	23.7796	23.7594	23.0188	23.1136	23.182	26.3861	26.3728	26.4024
Q9C0E8	18	18	18	18	18	18	26.0894	25.9672	26.1642	18	18	18	25.5696	25.4645	25.6784
Q9HBI1	18	18	18	18	18	18	23.7995	23.8385	23.8385	18	18	18	24.7286	25.0935	24.8904
Q13164	18	18	18	18	18	18	23.5404	23.4425	23.4041	18	18	18	25.7024	25.6376	25.604
Q9UJK0	18	18	18	18	18	18	18	18	18	18	18	18	18	23.2429	23.3511
Q8TB45	18	18	18	18	18	18	18	18	18	18	18	18	25.7364	25.239	24.9406
Q9P2T1	18	18	18	18	18	18	24.895	24.945	25.0105	23.6096	23.5638	23.5285	28.7031	28.579	28.6424
P22570	18	18	18	18	18	18	24.5045	24.5225	24.4488	23.2678	23.159	23.1864	24.6486	24.4984	24.7077
Q969E8	18	18	18	18	18	18	18	18	18	18	18	18	27.391	27.5389	27.4629
Q6PFW1	23.7077	24.0105	23.9225	18	18	18	18	22.9949	23.1698	18	18	18	25.5195	25.4362	25.6237
Q03154	18	18	18	18	18	18	24.7077	24.6209	24.7895	22.891	22.9492	18	18	18	18
Q9UKB3	18	18	18	18	18	18	18	18	18	18	18	18	23.654	23.48	18
Q5VTB9	18	18	18	18	18	18	18	18	18	18	18	18	26.4282	26.391	26.329
Q6P1J9	18	20.9342	20.8862	18	18	18	24.7024	24.6595	24.5812	22.9571	23.0096	23.0026	27.2803	27.3066	27.2803
Q6ZVD8	18	18	18	18	18	18	18	18	18	18	18	18	22.7593	22.3758	22.2837
Q9UBS4	18	18	18	18	18	18	24.6153	24.5105	24.5812	18	18	18	18	24.6153	24.5926
Q8ND24	22.8081	22.8414	22.5951	18	18	18	25.3844	25.4362	25.3443	23.02	23.1015	23.1316	27.8973	27.9259	27.8973
Q9NZ32	18	18	18	18	18	18	24.7441	24.8044	24.6486	22.7099	22.7667	22.6442	25.3443	25.4041	25.3745
Q9Y2X0	22.6785	22.6013	22.5388	18	18	18	24.6376	24.7746	24.6431	22.807	22.7149	22.539	25.8433	25.7846	25.8834
Q9H993	18	18	18	18	18	18	28.7989	28.7989	28.7927	24.945	24.9406	24.7796	27.6663	27.726	27.8142
Q7RTV0	23.7796	23.6096	23.7594	18	18	18	27.3325	27.4629	27.4938	24.4105	24.4984	24.4923	27.8682	27.8203	27.8973
O95319	18	18	18	18	18	18	23.3101	22.6384	22.72	21.6545	21.6968	21.8424	24.558	24.7945	24.6595
Q9Y3I1	18	18	18	18	18	18	23.9316	23.8385	24.1253	22.1063	22.5202	22.1411	25.5812	25.7286	25.5014
O75448	21.9241	22.0357	21.9454	18	18	18	24.8528	24.6096	24.6971	23.0906	22.8246	22.8945	25.0813	24.6096	24.9316
Q9UET6	18	18	18	18	18	18	18	18	18	18	18	18	24.6649	24.7286	24.2961
Q9NRZ7	18	18	18	18	18	18	18	18	18	18	18	18	18	23.9406	24.0608
O00635	18	18	18	18	18	18	18	18	18	18	18	18	27.0914	26.6865	18
Q8NB14	18	18	18	18	18	18	23.0379	22.8942	23.0764	18	18	18	25.2096	25.2021	25.1908
Q9UJ70	23.0448	22.6632	22.7021	18	18	18	26.3376	26.329	26.3325	23.895	23.7796	23.654	27.6458	27.5969	27.5898
Q9Y606	21.3664	21.2843	21.3243	18	18	18	25.5225	25.4984	25.5285	23.1473	23.2129	23.0519	27.4154	27.5315	27.5463
Q14012	18	18	18	18	18	18	27.0401	27.0084	27.0296	22.8117	22.8504	22.9523	26.8385	26.8973	26.8858
Q96AA3	21.1138	20.4282	20.9003	18	18	18	26.0254	25.7569	25.8927	21.7259	21.5904	21.5563	24.6918	24.6865	24.6703
Q99519	18	18	18	18	18	18	18	18	18	18	18	18	24.5404	24.1488	24.5225
Q9NW38	18	18	18	18	18	18	18	18	18	18	18	18	24.4676	24.417	23.6757
Q96CD2	22.7934	22.4437	22.5578	18	18	18	25.9202	26.0608	26.1154	21.7893	18	21.6402	27.9202	27.9202	27.8741
P40939	22.0496	22.2959	22.2503	18	18	18	27.4394	27.3745	27.341	25.0526	25.1449	25.1293	27.7895	27.7389	27.8741
Q6ZNW5	18	18	18	18	18	18	24.1488	23.5165	23.7695	18	18	18	24.0854	24.3101	23.9584
Q9Y3E1	18	18	18	18	18	18	18	18	18	18	18	18	18	18	18
Q7Z401	22.0825	22.1118	22.1211	18	18	18	23.6096	23.417	22.648	21.8776	21.9118	21.5528	24.6486	24.8385	24.6209
Q9P1Y6	18	18	18	18	18	18	18	18	18	18	18	18	25.1757	25.0484	25.1135
Q8TBF2	18	18	18	18	18	18	25.5433	18	25.0975	18	18	18	28.1115	28.3153	28.0608
Q9NPL8	18	18	18	18	18	18	23.7594	23.5522	23.6096	18	18	18	18	18	18
Q9H9Y4	18	18	18	18	18	18	25.1015	22.6596	25.002	21.7532	23.5638	23.5869	23.7895	25.5255	25.452
P08754	18	18	18	18	18	18	25.5433	25.6209	25.4831	23.6865	23.8858	24.019	26.0833	26.0629	25.9606
Q8N7H5	22.0228	22.1388	22.1737	18	18	18	25.3443	25.1795	25.2643	23.2038	23.1456	23.1928	26.7518	26.7518	26.726
Q92536	18	18	18	18	18	18	26.0041	24.8093	18	18	18	18	18	18	18
P50395	24.2463	24.2961	24.217	21.5182	22.0321	22.1707	28.8234	28.6931	28.7739	27.4073	27.3745	27.3325	28.8445	28.7518	28.7292
P63104	25.3612	25.4394	25.4984	23.8093	23.895	23.9134	29.9814	29.9814	30.0084	27.9146	27.9869	28.1065	29.3066	29.3325	29.2535
Q96F86	24.9539	24.8528	24.8858	18	18	18	25.9825	25.9066	25.8973	24.0854	24.0691	24.1174	29.1386	29.1866	29.1724
O75319	18	18	18	18	18	18	18	18	18	18	18	18	18	18	18
Q6IN84	18	18	18	18	18	18	18	18	18	18	18	18	18	18	18
Q2TAA2	22.9126	22.8547	22.7377	18	18	18	26.8142	26.5433	26.3376	24.4862	24.3031	24.1795	29.2193	29.2399	29.2239
O00625	18	18	18	18	18	18	24.5983	24.4041	24.3712	18	18	18	24.7024	24.7389	24.3975
Q9H5H4	18	18	18	18	18	18	23.8191	23.6209	23.7796	18	18	18	25.6865	25.6568	25.8336
Q6PGQ7	18	18	18	18	18	18	18	18	18	18	18	18	25.6153	25.705	25.7103
Q9NX61	18	18	18	18	18	18	25.3612	25.2096	25.239	18	18	18	24.8288	24.9933	24.7389
Q9H000	18	18	18	18	18	18	26.6998	26.726	26.8385	25.5898	25.6264	25.6376	26.4425	26.4346	26.6181
P46940	24.7895	24.8142	24.8288	22.8955	22.9899	22.8888	28.5862	28.5862	28.5499	26.632	26.6595	26.632	29.2239	29.2216	29.2445
Q5SVZ6	22.4355	22.4814	22.3735	18	18	18	23.6209	23.2245	23.632	22.8858	22.863	22.836	25.0772	24.8764	24.7492
Q9BV23	18	18	18	18	18	18	18	22.7804	22.3814	18	18	18	18	18	18
Q9BW85	18	18	18	18	18	18	23.0081	22.9961	22.9247	18	18	18	25.3943	25.2354	25.002
Q86XL3	18	21.0668	21.608	18	18	18	23.2961	18	23.6209	18	21.0887	21.2278	26.4504	26.512	26.6595
Q14192	18	18	18	18	18	18	18	22.4812	22.6057	18	18	18	25.4923	25.6376	25.4298
Q96P16	23.3239	23.4041	23.4041	18	18	18	27.3494	27.2535	27.3494	24.8858	24.8528	24.8576	29.0322	28.9977	29.019
P48637	22.0405	21.8689	21.9435	18	18	18	26.1214	26.1527	26.1174	23.6096	23.6865	23.6971	25.0813	25.3545	25.1371
O95070	18	18	18	18	18	18	25.0062	25.0894	24.9316	18	18	18	18	18	18
Q9NRZ5	18	18	18	18	18	18	23.7492	23.9316	23.7995	18	18	18	25.2571	25.2821	25.1833
O75935	18	18	18	18	18	18	25.0567	25.0894	24.989	21.7596	21.9617	18	25.2678	25.3376	25.2926
O14530	18	18	18	18	18	18	23.7389	23.7286	23.7594	22.8147	22.9254	23.1114	24.4425	24.2317	24.1795
Q16181	24.1095	24.1015	24.0443	21.9667	21.9732	21.9983	28.4629	28.4314	28.4032	27.0813	27.0813	27.0813	28.1604	28.0711	28.0137
Q9BQE4	18	18	18	18	18	18	21.5008	18	21.5605	18	18	18	23.2821	23.1101	23.2308
Q96EP5	24.002	23.6096	23.7389	21.8853	18	22.7368	26.8741	26.673	26.8264	25.4362	25.5609	25.4583	28.2123	28.0965	28.203
Q9H425	18	18	18	18	18	18	18	18	18	18	18	18	25.4707	25.4645	25.5696
P12268	27.0401	27.0505	27.0296	23.094	23.2015	23.1641	28.2847	28.2308	28.2891	26.8264	26.9316	26.8504	30.8081	30.8534	30.8234
Q9NSK0	18	18	18	18	18	18	24.5165	24.5165	24.4425	22.6851	22.6441	22.5972	26.7389	26.6181	26.7129
Q8WUY8	18	18	18	18	18	18	22.7576	18	22.7597	18	18	18	18	18	18
P61956	26.2114	26.1075	26.1984	25.1253	25.0691	24.9977	28.8112	28.9259	28.8564	27.0505	27.2262	27.2803	28.9923	29.0243	29.114
Q9H6K4	18	18	18	18	18	18	25.6264	25.9248	25.7594	18	18	18	18	18	18
P22102	25.6998	25.6348	25.6865	23.0747	23.0208	23.0953	29.2979	29.2354	29.2847	27.8445	27.9089	27.8623	30.8157	30.8459	30.8534
Q14807	18	18	18	18	18	18	18	18	18	18	18	18	24.6649	24.8481	24.895
Q9NSP4	18	18	18	18	18	18	18	18	18	18	18	18	24.5696	24.5285	24.5225
O43164	18	18	18	18	18	18	18	22.9931	23.1648	18	18	18	25.6891	25.8504	25.6513
Q9H8V3	18	18	18	18	18	18	24.0772	23.7492	23.8764	20.7034	21.1184	20.7979	25.902	25.9977	25.9043
Q9P2I0	23.7895	23.8191	23.7077	18	18	18	25.8191	25.6944	25.7415	26.6458	26.7129	26.6998	28.0084	28.0084	28.1164
Q9P2J5	25.3101	25.2714	25.2535	23.1273	23.2038	23.2479	28.2077	28.189	28.1795	27.4234	27.4551	27.3828	29.6407	29.6285	29.6233
O75347	23.5404	23.4551	23.5165	23.4676	23.4676	23.48	27.7064	27.8264	27.7771	25.5841	25.6568	25.7312	26.5463	26.4378	26.3943
O43707	24.3844	24.417	24.3645	22.6186	22.712	22.6249	28.6798	28.6998	28.7031	26.5667	26.5551	26.5374	28.4354	28.4314	28.4551
Q9H1H9	18	18	18	18	18	18	18	18	18	18	18	18	25.1604	25.0401	18
Q96GM5	18	18	18	18	18	18	24.0359	24.0854	24.1253	22.778	22.8812	22.784	26.2354	26.2077	26.3014
Q9BYT8	21.7922	21.9403	21.7836	20.7792	20.6031	20.7052	27.4862	27.4073	27.3828	24.918	24.8904	24.7746	26.8385	26.7518	26.7389
Q7Z7K6	18	18	18	18	18	18	18	22.5501	22.5602	18	18	18	18	18	18
Q13472	18	18	18	18	18	18	18	18	18	18	18	18	24.5638	24.558	24.4488
P18615	21.1448	21.4792	21.4149	18	18	18	24.3844	24.2463	24.3101	22.6351	22.6288	22.6225	27.0401	27.0505	27.0084
P42166	25.4008	25.3745	25.3943	18	18	18	27.8916	27.9146	27.9031	25.6348	25.6784	25.6403	29.3536	29.3367	29.3807
Q6P587	18	18	18	18	18	18	24.4041	24.2961	24.4614	23.0197	23.3645	23.0897	18	18	18
P24539	18	18	18	18	18	18	24.8336	24.9271	24.8288	18	18	18	24.5165	24.558	24.7796
Q9NZ53	18	18	18	18	18	18	18	18	18	18	18	18	23.6096	24.5696	23.5404
Q9Y570	22.7412	22.6136	22.5066	18	18	18	26.3975	26.3031	26.3795	25.002	24.7895	24.8623	28.0137	28.0084	27.9259
P60520	18	18	18	18	18	18	24.4041	24.391	24.5225	22.8976	22.7421	22.8259	25.141	25.1253	25.2317
P78330	22.57	22.5897	22.697	18	20.8737	20.6596	26.0484	26.0588	26.2426	24.3307	24.4298	24.4551	26.0041	26.0854	25.8927
O75586	18	18	18	18	18	18	18	18	18	18	18	18	23.5045	18	23.2535
P27695	24.4738	24.4676	24.5285	18	18	18	28.1556	28.1263	28.1065	27.0813	27.1795	27.1214	28.9202	28.8887	28.8324
Q9Y600	18	18	18	18	18	18	18	18	18	18	18	18	25.6918	25.4769	26.2803
Q9NPI1	18	18	18	18	18	18	18	18	18	18	18	18	26.9869	27.0296	27.0401
Q13496	18	18	18	18	18	18	22.1153	22.3135	18	18	18	18	25.0443	24.8385	24.8433
P55039	18	18	18	18	18	18	26.515	26.5609	26.4567	24.8858	24.9089	24.945	27.6595	27.6865	27.6595
Q6NSW5	18	18	18	18	18	18	18	18	18	22.8496	22.7146	22.8534	18	18	18
P30533	18	18	18	18	18	18	22.9407	23.5285	18	18	18	18	18	18	18
Q9GZT3	18	18	18	18	18	18	18	18	18	21.0845	21.178	20.7667	24.1253	18	24.2607
Q08117	18	18	18	18	18	18	18	18	18	18	22.3209	22.4464	25.7746	25.6292	25.9134
Q6ZS17	18	18	18	18	18	18	18	18	18	18	18	18	18	18	18
Q86XZ4	18	18	18	18	18	18	18	21.9214	22.788	18	18	18	25.2961	25.2856	25.3477
Q7Z4Q2	27.3153	27.341	27.3239	18	18	18	27.5536	27.4707	27.5389	24.3031	24.141	24.2678	28.7676	28.7739	28.8829
Q9Y6D9	18	18	18	18	18	18	24.6811	24.8481	24.7129	22.9288	22.9153	22.9858	23.4551	23.2821	23.3101
Q13572	18	18	18	18	18	18	24.9361	24.6918	24.7441	18	18	18	26.4024	26.2335	25.9539
Q9NS18	18	18	18	18	18	18	18	18	18	18	18	18	24.4614	24.2821	18
Q8NEU8	18	18	18	18	18	18	22.7446	18	23.0408	18	18	18	24.9977	25.0359	24.8576
Q15738	18	18	18	18	18	18	25.4831	25.4862	25.4073	23.173	23.056	23.2127	25.0691	25.1332	25.0526
O75663	22.9238	23.0728	23.0785	18	18	18	27.2445	27.3494	27.1507	23.7077	23.7995	23.654	29.4571	29.4571	29.4649
P20585	24.0772	24.1719	24.0854	18	18	18	26.673	26.632	26.5014	25.0359	25.0894	25.0608	27.9031	27.9428	27.9539
Q9Y3B8	18	18	18	18	18	18	26.7771	26.726	26.8504	24.0443	24.1095	24.1095	25.8166	25.9628	25.895
O15498	18	18	18	18	18	18	24.4676	24.4234	24.4862	18	18	18	18	18	18
Q8IX01	24.1795	24.1719	24.1871	22.2545	22.048	22.187	26.4073	26.4473	26.3612	25.7389	25.7364	25.6458	27.7129	27.6389	27.6595
P35249	22.9744	23.1291	23.0457	20.9536	21.1478	21.1817	27.2891	27.1507	27.1507	25.275	25.3205	25.3239	27.3066	27.3992	27.3992
Q9Y224	23.3376	23.2678	23.2821	18	18	18	27.6931	27.7064	27.5682	25.4551	25.5754	25.3679	30.0349	30.0608	29.995
Q9Y5M8	18	22.0305	22.2622	18	18	18	25.1565	25.217	25.1757	23.3645	23.3645	23.3101	25.433	25.3066	25.3066
Q12834	18	18	18	18	18	18	21.8621	18	21.7233	18	18	18	25.4234	25.3612	25.5014
Q969G3	18	18	18	18	18	18	24.8717	24.8481	24.8433	22.7479	22.7976	22.7856	25.4394	25.5754	25.4923
Q15050	18	18	18	18	18	18	18	18	18	18	18	18	24.1871	24.0275	24.2096
O14497	23.3239	23.2535	23.2106	18	18	18	25.7103	25.726	25.7156	23.4425	23.4425	23.2096	27.391	27.3828	27.2625
Q9H7Z6	18	18	18	18	18	18	23.0849	22.6373	22.7336	21.793	21.9182	21.5999	24.5869	24.8093	24.6649
Q4G176	18	18	18	18	18	18	24.4614	24.4041	24.417	22.3793	22.527	22.2447	26.3066	26.1095	26.2133
Q9UMY4	18	18	18	18	18	18	24.918	24.9539	24.918	23.154	23.1745	23.2961	25.7234	25.6891	25.7129
Q9HBM1	18	18	18	18	18	18	24.4298	24.4298	24.2244	18	18	18	26.1527	26.3153	26.1469
Q92905	22.1588	18	22.2433	18	18	18	27.1795	27.1312	27.019	24.6096	24.6703	24.654	27.4938	27.2803	27.3578
O75131	23.4298	23.4923	23.417	20.3094	20.6989	20.6759	26.1273	26.2096	26.2607	24.5869	24.6209	24.654	28.604	28.6595	28.579
Q9UJV9	22.4199	22.3224	22.2993	18	18	18	26.4266	26.4024	26.4202	24.1253	24.2535	24.2463	28.217	28.1842	28.217
P15531	26.5898	26.5898	26.6458	25.8093	25.8312	25.792	30.9746	30.9814	30.9117	28.579	28.6561	28.7162	30.9117	30.8973	30.9609
P61106	18	18	18	18	18	18	24.7338	24.7182	24.9089	18	18	18	28.4512	28.3153	28.4629
Q13952	18	18	18	18	18	18	24.3376	24.3101	24.1015	18	18	18	24.275	24.1565	24.141
P80404	18	18	18	18	18	18	23.6649	23.654	23.4923	21.3163	18	21.0438	22.3761	23.2185	23.4041
O60518	18	18	18	18	18	18	18	18	18	18	18	18	24.0275	24.0105	23.7895
Q01844	23.7995	23.8288	23.654	18	18	18	27.726	27.7129	27.5898	25.4984	25.5492	25.5754	27.5682	27.5014	27.4234
Q12874	24.2535	24.239	24.217	23.7895	23.654	23.5638	27.2714	27.1984	27.2262	26.3049	26.3153	26.3205	28.7064	28.6561	28.6216
O00268	18	18	18	18	18	18	18	18	18	18	18	18	25.0484	24.7286	25.065
P62633	18	18	18	18	18	18	24.7796	24.6264	24.6096	23.5869	23.7492	23.654	25.9383	25.976	25.8997
O15541	18	18	18	18	18	18	23.7895	23.6971	23.9672	18	18	18	25.7286	25.5983	25.5195
P61204	18	18	18	21.9819	22.2188	22.3976	27.7325	27.7833	27.7064	25.1946	25.2354	25.1604	18	18	18
O75822	22.1608	21.7264	22.0408	18	18	18	25.8118	25.8834	25.8717	24.5812	24.5404	24.5812	26.0793	26.0464	25.9933
O95470	21.6345	18	21.6148	18	18	18	26.7389	26.7895	26.6998	23.5638	23.5045	23.632	25.8881	25.6998	25.654
P29353	18	18	18	18	18	18	23.7182	23.5638	23.654	18	18	18	26.632	26.6998	26.6865
Q01082	23.632	23.5983	23.654	21.5944	21.5175	21.6881	27.189	27.1984	27.189	25.317	25.3477	25.2926	26.976	27.0401	27.019
Q12778	18	18	18	18	18	18	18	18	18	18	18	18	22.9898	18	22.9016
Q9P031	18	18	18	18	18	18	18	18	18	18	18	18	18	18	18
Q92616	26.2874	26.2714	26.2661	22.8567	22.8622	22.8682	27.4551	27.4314	27.4473	26.4645	26.509	26.533	28.141	28.2123	28.1795
Q9H2J4	18	18	18	18	18	18	24.9361	24.824	24.8093	22.6955	22.7334	22.6499	25.3712	25.4984	25.5725
O75330	22.3765	22.3273	22.4061	18	18	18	24.5344	24.3712	24.3101	23.4298	23.4676	23.391	26.6458	26.5374	26.6181
P36915	22.4432	22.3033	22.2046	18	18	18	26.0894	25.9628	26.0296	24.3645	24.3712	24.3778	27.2625	27.2625	27.1604
Q9P2E9	22.0781	22.1036	22.0309	18	18	18	24.8481	24.8481	24.824	25.8312	25.8142	25.9202	26.5696	26.5667	26.5898
P05166	24.7645	24.7543	24.7645	23.7594	23.9495	23.8288	23.8764	23.417	23.7594	23.6757	23.7594	23.5869	25.1833	25.019	25.0854
O95163	23.7695	23.8191	23.7895	20.665	20.5479	18	26.1604	26.0588	26.0505	25.5255	25.4892	25.5404	27.5165	27.5165	27.5315
P49674	18	22.1981	22.389	18	18	18	24.2607	24.4614	24.3578	22.9525	22.9709	22.9897	26.673	26.6595	26.521
Q96EB1	18	18	18	18	18	18	23.9584	23.6971	23.8481	22.0512	22.2477	22.4133	27.2354	27.17	27.0401
P05412	18	18	18	18	18	18	22.0704	22.5219	22.7897	18	18	18	25.9248	25.7796	25.5812
Q70UQ0	18	18	18	18	18	18	25.3066	25.3778	25.4488	18	18	18	18	18	18
Q8TED0	18	18	18	18	18	18	22.4457	18	22.6409	18	18	18	24.7846	24.8528	24.8288
O75909	22.564	22.3818	22.509	18	18	18	25.8191	25.7077	25.705	24.1719	24.1871	24.1946	26.5624	26.4831	26.4892
Q5VTE6	18	18	18	18	18	18	23.0324	22.7668	23.0127	18	18	18	26.4831	26.8504	26.632
Q68DC2	18	18	18	18	18	18	18	18	18	18	18	18	18	18	18
Q8TB03	18	18	18	18	18	18	25.0275	25.0526	25.0935	18	18	18	26.726	26.726	26.7771
P06730	18	18	18	18	18	18	26.0105	26.0567	26.0955	24.3101	24.3101	24.3778	25.6237	25.604	25.5983
Q96AJ1	18	18	18	18	18	18	18	18	18	18	18	18	25.2856	18	25.1332
Q5D0E6	18	18	18	18	18	18	18	18	18	18	18	18	25.8069	25.9955	26.0148
O14545	18	18	18	18	18	18	18	18	18	18	18	18	25.1681	25.1642	25.0772
Q05639	24.9361	24.8142	24.8093	23.7594	23.7895	23.9933	28.8112	28.8081	28.6865	27.3745	27.3494	27.3578	29.0322	29.141	29.1747
O75061	18	18	18	18	18	18	18	18	18	18	18	18	24.3443	24.0443	23.867
O94901	21.412	21.2035	21.2946	18	18	18	23.7492	23.8858	23.9225	18	18	18	24.7543	24.8997	24.604
Q9Y6K9	23.5983	23.5045	23.5045	18	18	18	23.6757	23.8481	23.8481	22.5603	22.485	22.5236	25.9383	25.9248	25.8264
Q96L58	18	18	18	18	18	18	23.6865	23.8093	23.8764	18	18	18	18	18	18
P82921	18	18	18	18	18	18	18	18	18	18	18	18	27.2714	27.2262	27.3239
P40429	25.1055	25.0691	25.0317	23.976	24.0691	23.976	27.8916	27.9428	27.7895	26.065	26.141	26.0588	27.7325	27.7645	27.8081
Q01968	21.6412	21.5253	21.4436	18	18	18	24.7441	24.8764	24.8385	24.6703	24.7695	24.6865	25.7129	25.7312	25.767
Q9Y266	24.3975	24.4041	24.3975	18	18	18	28.1361	28.1937	28.1556	25.8044	25.8741	25.8997	29.604	29.5916	29.5844
O95453	22.2701	22.0733	22.0074	18	18	18	24.9089	24.8528	24.9225	23.0449	22.9926	23.024	26.7518	26.7645	26.726
Q7Z434	21.6058	21.5774	21.571	18	18	18	23.417	23.5165	23.7077	18	18	18	26.3359	26.3477	26.3153
Q96PK6	22.1389	22.0599	21.9102	20.6543	18	20.8313	26.0169	26.0526	26.1055	24.9406	25.019	24.9134	26.3101	26.452	26.4769
Q86VV8	18	18	18	18	18	18	22.5735	22.1858	22.5948	18	18	18	22.6704	23.0959	22.6097
Q8N5Y8	18	18	18	18	18	18	18	18	18	18	18	18	25.48	25.7103	25.4769
Q96DG6	18	18	18	18	18	18	25.1681	25.1527	25.1095	23.1417	23.3511	23.0977	26.5014	26.2996	26.3943
O94768	18	18	18	18	18	18	18	18	18	18	18	18	24.7945	24.6376	24.6264
P31323	18	18	18	18	18	18	23.7995	23.6431	23.7594	21.5552	21.4011	21.4478	24.8811	24.8044	24.632
Q14498	23.632	23.6865	23.632	18	18	18	26.673	26.5898	26.53	25.5374	25.5165	25.4457	27.509	27.4938	27.4551
Q99640	18	18	18	18	18	18	24.019	23.6971	23.7995	18	18	18	25.5812	25.7645	25.8312
Q9ULA0	24.0608	24.1174	24.1795	21.8839	21.8335	21.9495	25.417	25.5926	25.4551	24.141	24.239	24.2096	27.9595	27.965	28.0349
Q9H223	18	18	18	18	18	18	24.6486	24.6486	24.5812	22.0547	22.1969	22.4707	24.5983	24.6153	24.6865
Q96S38	18	18	18	18	18	18	18	18	18	18	18	18	24.1253	24.6703	22.5199
P28347	18	18	18	18	18	18	18	18	18	18	18	18	22.747	22.9347	22.9325
Q8WVJ2	18	18	18	18	18	18	18	24.3376	24.5105	18	18	18	26.4362	26.4425	26.2767
Q12906	25.9043	25.902	25.8858	24.5045	24.5105	24.417	29.109	29.1015	29.1015	27.9089	27.965	27.9595	30.611	30.5664	30.6198
O75915	18	18	18	18	18	18	26.141	26.2838	26.217	18	18	18	18	18	18
Q9BRU9	18	18	18	18	18	18	18	18	18	18	18	18	18	18	18
O94913	18	18	18	18	18	18	22.1651	18	22.0746	18	18	18	25.1642	25.0854	25.1214
Q96G46	18	18	18	18	18	18	24.654	24.5926	24.7129	22.2467	22.348	21.9996	26.673	26.5551	26.6458
Q9Y316	18	18	18	18	18	18	22.5887	22.6333	22.7805	18	18	18	18	18	18
Q9Y597	18	18	18	18	18	18	18	18	18	18	18	18	23.5522	23.5869	23.6649
P62879	23.5522	23.8858	23.867	18	18	18	18	18	18	24.7895	24.7077	24.6757	18	24.7182	24.8336
Q86UA1	18	18	18	18	18	18	25.3645	25.3443	25.391	22.9464	23.1942	22.8548	24.9672	24.9043	24.8997
Q5VYV7	18	18	18	18	18	18	18	18	18	18	18	18	23.7286	18	22.6267
Q9BSB4	18	18	18	18	18	18	22.8141	22.8335	18	18	18	18	24.8433	25.1642	25.3135
P25787	24.4984	24.5105	24.3307	18	18	18	28.6595	28.362	28.5014	26.965	26.9977	26.8973	29.003	29.0686	28.9259
P49591	24.8858	24.9539	24.867	22.972	23.0732	23.0804	28.8534	28.726	28.7453	27.2354	27.3239	27.2354	29.7096	29.6831	29.7064
O15037	18	18	18	18	18	18	22.319	22.353	22.402	18	18	18	24.9539	25.1055	25.2207
Q04721	18	18	18	18	18	18	22.6223	23.2961	22.9321	18	18	18	24.8528	24.7234	24.4041
Q9ULP9	18	18	18	18	18	18	24.002	23.5045	23.7995	18	18	18	25.4202	25.3612	25.4769
Q96CN9	18	18	18	18	18	18	18	18	18	18	18	18	22.4891	24.824	18
Q6NSI4	22.5943	22.5933	22.5922	18	18	18	25.5551	25.48	25.5522	23.9225	23.9495	23.8576	26.3595	26.3975	26.3992
Q96C01	18	18	18	21.6114	21.6526	21.5435	25.7821	25.8191	25.8166	23.7389	23.632	23.8764	25.6622	25.6649	25.9672
Q9H553	18	18	18	18	18	18	24.6811	22.2358	18	18	18	18	18	18	18
Q15047	18	18	18	18	18	18	22.8911	22.9548	23.0593	22.0677	21.881	21.8534	25.433	25.4738	25.5285
Q8N1G4	23.391	23.3239	23.4298	21.2135	21.2101	21.1831	26.673	26.6998	26.6865	25.1795	25.1946	25.0894	27.3745	27.3992	27.3745
Q96H55	21.2113	21.3366	21.3553	18	18	18	18	18	18	18	18	18	18	18	18
Q9UIC8	22.6345	22.6168	22.5879	18	18	18	25.5609	25.5433	25.5522	23.2503	23.1921	23.2678	27.7518	27.7958	27.8445
P49411	24.8191	24.8717	24.8385	23.2341	23.1246	23.1125	28.8264	28.8234	28.8019	27.3325	27.3828	27.4629	28.5862	28.6075	28.6629
Q96K17	18	18	18	18	18	18	18	25.2714	25.2678	23.7286	24.002	23.9672	18	18	18
Q6UWE0	18	18	18	18	18	18	26.3153	26.1927	26.2803	20.9014	21.2371	20.9967	26.9202	26.8385	26.9977
P49761	18	18	18	18	18	18	24.8528	18	24.604	18	18	18	25.0233	24.9089	24.3101
P30622	18	18	18	18	18	18	23.7796	23.8481	23.6431	23.3778	23.4425	23.3778	24.0275	24.141	24.2317
Q13043	18	18	18	18	18	18	24.7796	24.6153	24.8288	22.9747	22.9494	22.8107	25.275	25.1946	25.0854
Q969N2	18	18	18	18	18	18	25.8858	25.8166	25.902	18	18	18	23.6649	24.019	24.2463
O75157	18	18	18	18	18	18	18	23.3511	23.0729	18	18	18	27.0813	27.189	27.2077
P45954	23.5522	23.2821	23.4298	18	18	18	25.9361	26.0505	25.8741	23.0767	23.2316	23.1362	27.2714	27.2354	27.4073
Q5XPI4	18	18	18	18	18	18	24.7846	24.7077	24.7492	21.1976	21.4307	21.2954	25.5983	25.6649	25.3612
P53621	25.0275	25.0062	25.0062	22.5475	22.5478	22.5657	27.7645	27.7389	27.7518	26.524	26.5609	26.5653	28.4746	28.4473	28.4354
P68363	18	18	18	27.141	27.1984	27.3494	18	18	18	18	18	18	18	18	18
Q02224	18	18	18	18	18	18	18	18	18	18	18	18	22.5804	22.473	18
Q9NYL2	18	18	18	18	18	18	23.3101	23.145	23.1644	18	18	18	26.7518	26.5653	26.5255
Q8WTS6	18	18	18	18	18	18	25.0975	25.0359	25.0813	23.6209	23.5522	23.632	25.3443	25.4457	25.0772
P35813	18	18	18	18	18	18	24.989	25.0772	25.0401	18	18	18	25.0691	25.0233	25.1604
Q15118	18	18	18	18	18	18	23.4923	23.8191	23.3239	18	18	18	27.7453	27.8019	27.604
P32189	18	18	18	18	18	18	25.7871	25.6568	25.7518	22.1783	21.5684	21.5617	24.0772	23.8385	23.7695
Q6P1M0	18	18	18	18	18	18	23.7695	23.7077	23.5983	21.3978	21.4381	21.1833	25.3443	25.3205	25.2096
Q86TM6	18	18	18	18	18	18	24.8142	24.9406	24.9361	18	18	18	23.6865	23.8481	23.9043
O94979	23.4041	23.4551	23.417	22.6986	22.8778	22.9906	25.8973	25.9998	26.019	24.6595	24.6376	24.7182	26.4567	26.4846	26.4441
Q6AI08	23.149	23.1396	23.2821	18	18	18	25.6264	25.391	25.3712	23.1283	23.0756	23.0524	27.0084	27.0296	26.9869
Q9Y692	18	18	18	18	18	18	18	18	18	18	18	18	24.6431	24.7895	18
Q12965	18	18	18	18	18	18	24.5165	24.7338	24.4862	23.0605	22.9245	22.9077	18	18	18
Q8TAE8	18	18	18	18	18	18	23.48	23.48	23.7182	18	18	18	18	18	18
Q9H0P0	18	18	18	18	18	18	24.2244	23.9043	23.7695	18	18	18	24.8623	25.0813	24.7995
P54687	22.6227	22.839	22.7954	18	18	18	27.5969	27.4707	27.5389	24.239	23.9134	24.2096	28.7833	28.7895	28.7739
Q15029	23.5404	23.5165	23.5754	21.6495	21.7198	21.5615	28.1507	28.1164	28.0914	26.4425	26.4908	26.5135	27.4473	27.4785	27.4785
Q96QK1	24.7645	24.8858	24.8385	23.6649	23.6209	23.7182	28.0557	28.1015	28.0505	26.5898	26.5898	26.524	28.141	28.1556	28.203
Q9BTE6	24.4041	24.4362	24.4614	20.3699	20.3206	20.3332	26.4394	26.3959	26.4041	23.9043	23.5869	23.9225	28.6181	28.604	28.6389
Q9UN81	18	18	18	18	18	18	23.4923	18	23.2444	18	18	18	24.3307	24.5165	24.6703
Q14964	18	18	18	18	18	18	18	18	18	18	18	18	18	18	18
Q9Y295	23.1303	23.0523	23.0387	18	18	18	28.3745	28.3367	28.3325	25.5638	25.632	25.5165	28.0557	28.0296	27.8564
Q10469	18	18	18	18	18	18	23.5404	23.48	23.6431	18	18	18	18	18	18
Q9Y6G9	24.3975	24.5225	24.4923	21.5211	21.4863	21.3787	26.2979	26.3187	26.2838	25.8504	25.9361	25.8927	29.1747	29.1604	29.1819
P49736	23.7182	23.6971	23.6757	18	18	18	27.2714	27.2262	27.2625	26.067	26.0148	25.9672	27.0711	27.0813	27.1214
O15144	18	18	18	18	18	18	26.3877	26.604	26.5135	24.7234	24.9271	24.8336	25.4138	25.2317	25.4266
O60934	18	18	18	18	18	18	23.0444	23.1749	23.156	22.1682	22.0769	22.0888	25.1908	25.1642	25.1833
Q86UK7	21.3086	21.6451	18	18	18	18	24.8336	24.317	24.0691	18	18	18	26.8504	26.8142	26.7771
Q9BXW9	23.9672	24.0526	23.9933	18	18	18	26.9316	26.9316	26.8385	24.918	24.8997	24.8811	27.9428	27.8973	27.7771
Q15388	18	18	18	18	18	18	25.275	25.0894	25.1488	18	18	18	28.579	28.509	28.3992
Q92562	18	18	18	18	18	18	18	21.7291	21.5655	25.8811	25.7619	25.8019	24.6264	24.5869	24.6595
Q8TCJ2	22.5424	22.4925	22.7154	18	18	18	25.9825	25.7796	25.8528	23.7492	23.6971	23.5869	26.5522	26.604	26.5898
Q96AY2	22.1813	21.9835	22.0811	18	18	18	24.0608	23.9495	24.002	18	18	18	26.0914	26.1776	26.1946
P08651	18	18	18	18	18	18	18	18	18	18	18	18	25.8118	25.3679	25.7234
Q6P1L8	18	18	18	18	18	18	23.0469	22.9109	22.7701	18	18	18	25.8069	25.7208	25.6998
P63165	24.2096	23.8481	23.9043	18	22.8354	23.1097	26.9539	26.9977	27.0084	25.6431	25.5983	25.8191	27.2354	27.391	27.4314
Q6P4I2	22.0819	21.7057	21.6966	18	18	18	24.141	23.867	24.2821	18	18	18	26.7129	26.5898	26.604
Q13257	18	18	18	18	18	18	25.0105	24.895	24.9672	22.4946	22.8083	22.6017	26.0914	25.9933	25.9628
P42696	18	18	18	18	18	18	22.8548	22.7009	18	18	21.8447	21.7763	18	18	18
Q96DI7	22.8583	23.0631	22.9112	18	18	18	26.3959	26.3187	26.3728	24.9225	24.9316	25.002	27.0711	27.0401	27.141
O95563	18	18	18	18	18	18	24.4862	24.5463	24.275	18	18	18	18	18	18
O75717	24.5926	24.5696	24.6376	21.3016	20.8658	21.1226	25.228	25.341	25.2133	24.6486	24.6153	24.5983	28.7739	28.7833	28.7676
Q99986	22.7545	22.7247	22.7186	18	18	18	25.8528	25.8504	25.8973	24.6096	24.4738	24.5225	27.2354	27.2979	27.2262
Q8NI08	18	18	18	18	18	18	22.6568	22.6445	18	18	18	18	25.726	25.7129	25.7129
Q9Y281	18	18	18	18	18	18	25.8409	25.8385	25.8409	25.0275	25.065	25.1015	26.3562	26.2944	26.5492
P42858	24.002	24.002	24.019	18	18	18	25.4583	25.3376	25.4202	24.0691	24.1015	24.1332	26.1174	26.0854	26.0874
P61966	23.0918	23.2821	23.1583	18	18	18	25.4008	25.4488	25.5725	23.7389	23.4425	23.7492	25.8927	25.8528	25.7518
P37235	18	18	18	18	18	18	23.7995	23.895	23.7182	18	18	18	25.4645	25.5195	25.239
Q8N4C8	18	18	18	18	18	18	18	18	18	18	18	18	22.4637	22.8001	22.2977
Q9Y6Y0	18	18	18	18	18	18	18	18	18	18	18	18	18	18	18
Q15629	18	18	18	18	18	18	25.5609	25.6348	25.5898	18	18	18	24.6096	24.604	18
Q96JQ2	18	18	18	18	18	18	18	18	18	18	18	18	24.3645	23.7077	23.6971
P09972	18	18	18	18	18	18	30.0479	30.0864	30.0217	27.524	27.4785	27.524	30.5203	30.5109	30.5014
P40925	24.8288	24.8811	24.8433	23.1558	23.2961	23.2678	28.6764	28.6831	28.7064	27.2535	27.2803	27.2445	28.6004	28.6458	28.611
Q9NPQ8	21.5071	21.7119	21.4619	18	18	18	26.3828	26.143	26.1391	23.7492	23.8288	23.4676	26.8385	26.8142	26.8385
O15488	18	18	18	18	18	18	22.5392	22.2912	18	18	18	18	24.9271	24.9847	24.8044
P60953	23.654	23.1613	22.8868	18	18	18	27.4314	27.3662	27.5463	25.7364	25.918	25.8599	27.3066	27.189	27.1604
Q9UDY4	18	18	18	18	18	18	18	18	18	18	18	18	23.8481	23.5285	23.9495
P57060	18	18	18	18	18	18	18	18	18	18	18	18	24.1253	24.4738	24.0608
Q9HBR0	18	18	18	18	18	18	23.0275	18	23.8288	18	18	18	18	18	18
P53990	18	18	18	18	18	18	28.3196	28.267	28.2803	29.837	29.9259	29.9814	24.8336	24.867	24.9672
P62266	25.019	25.2926	25.1174	18	18	18	28.3066	28.673	28.3066	27.0813	27.2891	27.1214	30.0479	30.0864	30.0864
Q5T8P6	22.1183	22.153	22.225	18	18	18	25.0526	25.1449	25.0975	23.9134	24.002	23.9406	26.6998	26.7771	26.7518
Q7Z392	22.1273	21.9251	21.9869	18	18	18	24.7286	24.7338	24.7543	23.976	23.9933	23.9043	25.772	25.6237	25.7182
P09525	18	18	18	18	18	18	23.3778	23.5754	23.6431	22.4898	22.2243	21.9478	18	18	18
Q9BWW4	18	18	18	18	18	18	24.5522	24.4676	24.6757	18	18	18	26.0169	26.0127	26.0914
Q8N7R7	18	18	18	18	18	18	18	18	18	18	18	18	24.4614	24.4362	24.2891
Q7L0J3	18	18	18	18	18	18	22.9712	23.1203	23.1435	18	18	18	24.8481	24.9584	18
Q9C005	18	18	18	18	18	18	25.4831	25.772	25.9672	18	18	18	18	18	18
Q86W92	18	18	18	18	18	18	24.2244	24.141	24.0691	21.8238	22.5837	21.8945	26.5029	26.7771	26.4938
Q96FV9	23.5165	23.48	23.5285	18	18	18	28.0084	27.9539	28.0349	27.1115	27.0711	27.1115	28.3869	28.4032	28.3578
P49915	24.7695	24.7492	24.7995	22.3888	22.1973	22.4354	27.632	27.7195	27.7064	25.9628	25.9825	25.9933	29.8157	29.8355	29.84
P32119	27.0296	26.9977	26.9539	26.0793	26.0975	26.1174	29.766	29.7786	29.6865	28.5052	28.5165	28.5862	32.2563	32.2563	32.2193
O94804	18	18	18	18	18	18	24.0854	24.1642	23.9495	22.3068	22.2306	22.0737	25.4614	25.4923	25.5225
Q5T7W7	18	18	18	18	18	18	18	18	18	18	18	18	23.0259	23.1318	18
Q9C0B0	18	22.2701	21.675	18	18	18	25.8481	25.7364	25.7619	23.5869	23.5285	23.4425	27.5898	27.5754	27.5898
Q9H4H8	18	18	18	18	18	18	18	18	18	18	18	18	25.8019	26.0608	25.976
Q15173	18	18	18	18	18	18	18	18	18	18	18	18	18	18	18
O00308	18	18	18	18	18	18	18	18	18	18	18	18	18	18	18
P56182	18	18	18	18	18	18	24.976	25.0317	24.9977	22.3524	22.3168	22.0989	26.1946	26.2002	26.275
Q8TBX8	18	18	18	18	18	18	26.524	26.5045	26.317	23.1268	23.0993	22.6633	25.7796	25.8118	25.7543
Q5VW36	24.3844	24.3975	24.4488	18	18	18	24.3376	24.5869	24.4041	24.48	24.5983	24.3307	24.632	24.9316	24.4862
O15020	21.7316	21.9369	21.9064	18	18	18	24.6376	24.7024	24.632	22.1582	22.804	22.5439	27.2354	27.2077	27.2354
Q8TDN6	23.0092	23.1227	22.9424	18	18	18	26.4008	26.3135	26.4738	23.9134	23.9043	23.9043	28.6663	28.7096	28.7486
Q9H019	18	18	18	18	18	18	18	18	18	18	18	18	25.2463	24.9584	24.7945
Q8N9F7	18	18	18	18	18	18	18	18	18	18	18	18	24.5983	24.3511	24.5165
Q9NRX1	18	22.5075	22.4737	18	18	18	25.1135	24.9043	25.1449	22.538	23.0876	18	26.4218	26.3443	26.4769
Q02818	18	18	18	18	18	18	25.0935	24.239	24.3101	18	18	18	18	18	18
Q5XUX1	18	18	18	18	18	18	23.9134	23.8858	23.9406	18	18	18	24.5404	24.3376	24.3239
Q9H0E3	18	18	18	18	18	18	23.2961	23.1031	23.6431	18	18	18	26.0813	26.0894	26.189
Q10713	21.2608	21.807	22.1841	18	18	18	27.2262	27.3325	27.217	24.9271	24.9361	24.8997	27.9031	27.9428	28.0711
Q6P1L5	18	18	18	18	18	18	18	18	18	18	18	18	25.0894	24.824	25.0233
O14727	18	18	18	18	18	18	24.2463	23.8385	23.8576	21.8693	21.801	21.8675	25.1055	25.1833	24.8093
Q6NZ67	18	18	18	18	18	18	23.2309	22.7591	23.1997	18	18	18	24.0275	24.0608	24.1642
Q9Y5X3	22.4498	22.3605	22.3448	18	22.2457	21.8353	26.976	26.8858	26.8973	24.632	24.5869	24.5463	27.019	26.9977	26.9869
O75419	23.391	23.5754	23.2535	18	18	18	27.5536	27.6595	27.5014	24.1871	24.3239	24.275	27.0813	27.0914	27.2625
P46934	18	18	18	18	18	18	23.4041	23.5045	23.8858	18	18	18	25.2714	25.5869	25.4769
Q8WVD3	18	18	18	18	18	18	18	18	18	18	18	18	18	18	18
Q9Y4G6	18	18	18	18	18	18	23.003	22.3905	22.5621	25.3712	25.5955	25.673	25.5812	25.8191	26.0148
P49840	18	18	18	18	18	18	24.5983	24.3645	24.317	23.1904	23.1002	22.7999	26.8504	26.7389	26.632
Q9NX08	18	18	18	18	18	18	25.6649	25.3477	25.4457	18	18	18	18	18	18
Q7L576	24.4923	24.4551	24.4298	21.162	21.2016	21.1358	26.3511	26.2408	26.1642	25.5075	25.5522	25.4769	27.5898	27.5682	27.6251
Q9BY42	18	18	18	18	18	18	23.0457	23.1889	23.3778	18	18	18	25.7156	25.5783	25.6012
P61224	23.0265	22.8905	22.6172	18	18	18	26.8858	26.9089	26.9089	24.6865	24.8433	24.8717	27.3578	27.2979	27.4938
P62304	24.8142	24.8288	18	18	18	18	28.3704	28.0137	28.0453	18	18	18	29.1771	29.2239	29.1015
Q9UI10	23.3239	23.2821	23.2821	18	18	18	27.141	27.1015	27.2077	24.3031	24.2891	24.4105	28.4073	28.4073	28.4512
O95260	18	18	18	18	18	18	25.8409	25.6918	25.341	23.9933	24.0105	23.7594	27.4473	27.5165	27.4707
Q7Z7E8	18	18	18	18	18	18	24.824	25.2643	24.7129	18	18	18	27.2445	27.2262	27.3992
Q13309	18	18	18	18	18	18	23.9316	23.6431	23.6865	22.2758	22.2474	22.4773	25.8788	25.8788	25.9473
Q92609	18	18	18	18	18	18	24.6865	24.8433	24.8385	22.2587	22.3282	22.4518	26.6998	26.7895	26.7389
Q3SXY8	18	18	18	18	18	18	18	18	18	18	18	18	24.1095	23.9584	18
Q8NCW5	23.5522	23.3778	23.5404	24.1946	24.824	24.2821	27.2979	26.9869	27.189	25.6784	25.5725	25.6944	27.7453	27.6181	27.5463
Q5F1R6	18	18	18	18	18	18	18	18	18	18	18	18	24.3645	24.3101	24.4041
P50502	25.2058	25.3031	25.2714	23.9584	24.002	24.1488	30.1361	30.1724	30.1842	27.0296	27.1115	27.1312	27.9705	27.9923	27.9869
Q9Y3B3	18	18	18	18	18	18	25.1449	25.3342	25.0935	18	18	18	18	18	18
Q29RF7	24.7389	24.7286	24.7286	18	18	18	26.7645	26.7389	26.7129	25.4394	25.4266	25.5195	28.141	28.1065	28.1312
Q9NQR4	26.2891	26.2678	26.2589	18	18	18	27.4938	27.5165	27.5014	23.7796	23.5404	23.5522	29.0505	29.0243	29.0453
P18858	18	18	18	18	18	18	25.8997	25.8093	25.792	24.4425	24.5165	24.5225	27.5536	27.5682	27.5826
Q96CB9	18	18	18	18	18	18	18	18	18	18	18	18	24.2678	24.1871	18
Q15831	18	18	18	18	18	18	18	18	18	18	18	18	23.9406	23.9316	23.5869
Q86Y07	18	18	18	18	18	18	18	18	18	18	18	18	18	18	18
O95219	18	18	18	18	18	18	27.1312	27.0296	27.189	23.5285	23.7695	23.6971	26.5522	26.3695	26.5754
P07741	23.4298	23.4676	23.4425	22.0211	21.9165	22.0171	27.5682	27.4551	27.4234	25.4425	25.5344	25.5014	27.7129	27.604	27.5609
Q9H1Y0	18	18	18	18	18	18	24.7234	24.3239	24.824	23.3511	23.1927	23.038	18	25.6237	25.4362
Q96A19	18	18	18	18	18	18	18	18	18	18	18	18	18	18	18
Q9P0U4	18	18	18	18	18	18	24.3975	24.654	24.6209	21.7927	21.9599	21.8116	24.9803	25.2354	25.2821
O00716	18	18	18	18	18	18	18	18	18	18	18	18	25.2996	25.4298	25.48
Q96AX1	18	18	18	18	18	18	24.2096	23.5638	23.9316	22.2364	22.3536	22.422	18	18	18
P31350	18	18	18	18	18	18	27.5609	27.5014	27.5536	23.7695	23.7695	23.7796	27.7129	27.6663	27.726
Q96RY7	18	18	18	18	18	18	18	18	18	20.7617	21.2817	20.6279	23.5285	18	23.7594
Q86TX2	22.2446	22.4959	22.342	18	18	18	18	24.5926	24.9716	23.7077	23.8385	23.7182	26.9428	27.3828	27.3325
Q96DT7	18	18	18	18	18	18	18	18	18	18	18	18	24.417	24.3844	24.217
O75817	18	18	18	18	18	18	25.2426	25.3376	25.1332	18	18	18	26.3645	26.3562	26.038
O95433	23.8288	23.7286	23.7389	22.0583	22.0661	18	27.9259	27.9316	27.8504	26.275	26.2714	26.2732	28.4512	28.4154	28.3066
Q9BZV1	18	18	18	18	18	18	18	18	18	18	18	18	24.2096	25.0317	24.1565
Q5SRE7	18	18	18	18	18	18	23.1053	23.0836	22.6431	18	18	18	24.9271	24.6153	24.867
P12270	22.9318	23.0522	23.0285	20.7686	20.786	20.7748	26.9539	26.9869	26.9316	25.5045	25.4892	25.5315	27.0914	27.1115	27.1015
P62888	24.002	23.8576	23.8288	18	18	18	26.6458	26.8142	26.726	25.2354	25.2856	25.1095	27.2077	27.217	27.2625
Q9Y608	18	18	18	18	18	18	18	18	18	18	18	18	18	18	18
Q15652	18	18	18	18	18	18	18	18	18	18	18	18	18	23.087	23.2961
Q9NZM4	18	18	18	18	18	18	18	18	18	18	18	18	22.0234	18	22.0679
Q09666	23.7182	23.7492	23.7492	21.0425	21.2814	21.1786	26.5898	26.5754	26.5404	26.4362	26.3828	26.3528	29.2054	29.1386	29.17
Q2PPJ7	18	18	18	18	18	18	18	18	18	18	18	18	22.3026	22.2461	22.434
Q16533	18	18	18	18	18	18	18	18	18	18	18	18	18	18	18
Q12841	18	18	18	18	18	18	24.5285	24.6595	24.6376	18	18	18	25.705	25.341	18
Q9UG56	18	18	18	18	18	18	18	18	18	18	18	18	24.9361	25.0772	25.2244
Q96GM8	23.4298	22.9489	23.2046	18	18	18	24.48	24.5105	24.3239	22.1561	22.6877	22.336	27.6181	27.5826	27.5389
P62753	25.5926	25.5783	25.5783	24.2244	24.0275	24.0854	28.5014	28.5646	28.5682	27.3066	27.4473	27.4707	29.6814	29.7244	29.7357
Q9H2L5	18	18	18	18	18	18	18	18	18	18	18	18	18	18	18
P49914	18	18	18	18	18	18	25.4234	25.2058	25.417	24.019	24.275	24.0608	25.391	25.6068	25.4551
Q9NT62	22.7176	22.5573	22.5409	18	18	18	26.3943	26.3861	26.3992	24.1095	24.0275	23.8858	28.3452	28.3536	28.2803
P11388	23.2016	23.2203	23.2821	18	18	18	25.391	25.3975	25.3778	23.632	23.5983	23.6971	26.1273	26.1946	26.0233
O15530	18	18	18	18	18	18	24.4488	24.48	24.632	18	18	18	26.9428	26.9202	26.8504
P61086	22.3602	21.743	18	18	18	18	27.5682	27.1115	27.1312	24.945	24.9043	24.9495	27.0711	26.8741	27.1115
Q9NV88	18	18	18	18	18	18	24.632	24.4105	24.558	23.0355	23.1999	23.2502	26.5595	26.5595	26.604
Q15067	18	18	18	18	18	18	24.4362	24.5225	24.3778	18	18	18	26.4661	26.3376	26.3342
Q9Y5B8	18	18	18	18	18	18	21.6876	18	21.7434	18	18	18	18	18	18
Q92567	18	18	18	18	18	18	18	18	18	18	18	18	18	18	18
Q9H0S4	21.6014	21.5763	21.7194	18	18	18	24.4923	24.1642	24.1795	22.355	22.5036	22.3401	27.5315	27.632	27.5754
Q7L5N7	18	18	18	18	18	18	23.7286	23.895	23.7895	18	18	18	24.5869	24.6811	24.5869
Q969F9	18	18	18	18	18	18	18	18	18	18	18	18	24.217	24.275	24.2961
O00233	18	18	18	18	18	18	24.3443	24.4298	24.4362	22.8278	22.9004	22.9979	26.6458	26.7389	26.6998
Q9Y672	18	18	18	18	18	18	27.0813	27.1795	27.1115	24.2463	24.4738	24.3844	26.0914	26.0401	26.1135
Q13642	24.2096	24.2821	24.2535	21.7435	21.7731	18	28.0349	27.9869	27.9595	26.673	26.726	26.726	29.0557	28.9595	28.8887
Q9NR56	18	18	18	18	18	18	27.4862	27.604	27.5315	25.2607	18	25.1681	28.1652	27.3153	27.8142
Q96LB3	18	18	18	18	18	18	23.5754	23.5522	23.632	21.8644	18	21.6234	25.9134	26.1738	26.1332
Q96A33	18	18	18	18	18	18	26.1527	26.2874	26.1757	22.9747	23.1361	23.0048	25.9781	26.1507	26.1194
P05165	27.2262	27.189	27.2077	26.4953	26.4707	26.4785	26.3427	26.3728	26.3494	26.6865	26.7129	26.6865	26.3795	26.4008	26.2838
Q8IYU8	18	18	18	18	18	18	23.4425	22.344	22.3416	18	18	18	18	18	18
Q96E14	18	18	18	18	18	18	18	18	18	18	18	18	25.3101	25.1681	25.239
O14757	22.0845	22.1344	22.1257	18	18	18	24.6649	24.7234	24.7796	22.9863	22.9999	23.0014	26.2803	26.2002	26.2445
O00411	22.9791	22.8919	22.9198	18	18	18	25.239	25.019	25.317	23.391	23.2821	23.4041	26.604	26.6865	26.6865
P05455	24.0608	24.3307	24.275	22.9518	22.7697	22.8305	29.8081	29.8035	29.7849	27.7453	27.7518	27.6663	30.2647	30.362	30.2647
P17174	23.9043	24.019	23.9584	18	18	18	27.604	27.4707	27.524	24.8044	24.8288	24.824	27.9202	28.0243	28.066
Q8TEX9	24.48	24.4862	24.4862	20.6106	20.5602	20.5376	27.6998	27.611	27.6931	26.0401	26.0296	26.0317	28.0453	28.1459	28.0711
Q8N5C7	18	18	18	18	18	18	18	18	18	18	18	18	23.7389	23.6096	23.6757
Q04726	23.9933	24.217	24.0691	21.3792	21.3065	21.3639	24.945	25.141	24.9539	24.6376	24.7234	24.6376	26.6998	26.6595	26.604
P29084	18	18	18	18	18	18	24.48	24.1253	24.1488	23.0699	22.8381	22.698	25.065	25.0691	25.2926
P55327	18	18	18	18	18	18	24.558	24.5045	24.4614	18	18	18	18	18	18
O00743	24.141	24.1015	24.1719	18	18	18	26.5507	26.4394	26.4645	23.7077	23.8288	23.7594	26.8858	26.8973	26.9869
O14776	23.1205	23.1041	23.1076	20.7371	20.802	20.5735	26.2463	26.3562	26.2678	25.2463	25.1946	25.1795	27.5389	27.5536	27.5826
Q8N3P4	22.7891	23.0661	22.4368	18	18	18	18	18	18	20.7473	20.6612	18	24.3307	24.5638	24.7286
Q969R5	18	18	18	18	18	18	18	18	18	18	18	18	23.8191	23.7182	23.5522
P26641	26.8019	26.7895	26.8264	24.7846	24.7796	24.895	30.4727	30.4334	30.4532	28.7833	28.8564	28.8593	31.94	31.9882	31.933
A7E2V4	18	18	18	18	18	18	18	18	18	18	18	18	18	18	18
O94782	18	18	18	18	18	18	23.5754	23.9847	18	18	18	18	24.7695	24.391	24.6757
Q92979	18	18	18	18	18	18	25.217	25.0854	25.1757	22.7731	22.8554	22.6405	25.4425	25.604	25.5315
Q53HL2	18	18	18	18	18	18	22.8303	22.6747	22.5049	18	18	18	25.0854	24.8858	24.6918
Q99547	18	18	18	18	18	18	18	18	18	18	18	18	18	18	18
Q9NQE9	22.055	21.8929	22.1872	18	18	18	24.0359	23.8764	23.8764	18	18	18	27.1604	27.2445	27.1984
Q6RW13	18	18	18	18	18	18	26.5898	26.4999	26.5522	22.8633	22.8599	22.9448	24.1488	24.7492	24.4298
Q9H300	18	18	18	18	18	18	24.0526	21.7272	18	18	18	18	18	18	18
Q15633	18	18	18	18	18	18	23.4425	23.8576	24.1565	18	18	18	26.1833	26.2114	26.2661
Q9UBP6	18	18	18	18	18	18	24.6918	24.239	24.2096	18	18	18	23.417	18	23.4298
Q16799	18	18	18	18	18	18	18	18	18	18	18	18	18	22.9884	22.9181
Q07866	24.4676	24.5285	24.5165	20.759	20.39	20.5561	26.9869	26.8973	26.9539	25.4073	25.4488	25.4425	28.0557	28.0557	28.0243
Q2T9J0	22.4216	22.3884	22.5013	18	18	18	18	18	18	18	18	18	24.2607	24.2096	24.3645
P11387	18	18	18	18	18	18	24.867	24.895	24.7895	23.4041	23.4551	23.4298	26.9539	26.965	27.0296
Q9BVC4	18	18	18	18	18	18	23.4676	23.4298	23.3101	18	18	18	24.8764	24.8717	24.7492
P54278	18	18	18	18	18	18	18	18	18	18	18	18	18	23.6431	22.6956
O95983	18	18	18	18	18	18	25.9248	25.6703	25.6595	23.8385	23.7492	23.5165	27.391	27.3494	27.2891
Q96IY1	18	18	18	18	18	18	23.6865	23.0715	18	18	18	18	26.0588	26.0547	26.0127
Q7LG56	18	18	18	18	18	18	24.5638	24.5463	24.5696	18	18	18	23.4676	24.1488	24.239
Q96IK1	18	18	18	18	18	18	18	18	18	18	18	18	25.9428	25.7208	25.9043
O75676	18	18	18	18	18	18	18	18	18	18	18	18	23.7695	23.1985	23.3101
Q9NWT1	18	18	18	18	18	18	23.3239	22.8313	23.1006	18	18	18	18	18	18
P00813	18	18	18	18	18	18	24.8093	24.6486	24.654	18	18	18	26.4314	26.4583	26.4953
Q13416	18	18	18	18	18	18	25.8288	25.902	25.8647	23.3376	23.417	23.5404	26.1488	26.1273	26.141
Q969T3	18	18	18	18	18	18	18	18	18	18	18	18	18	18	18
Q96CS3	21.9767	18	22.0384	18	18	18	26.3101	26.3427	26.3679	23.4298	23.3778	23.2311	27.0608	26.9316	26.8741
Q9HA64	22.4917	18	22.278	18	18	18	25.317	25.2996	25.3679	22.6564	22.9653	22.3246	28.6561	28.6181	28.6561
Q12872	21.5001	21.5208	21.3558	18	18	18	22.938	22.9796	23.2821	22.9093	22.8665	22.9498	26.6595	26.6865	26.7389
P16885	18	18	18	18	18	18	24.0691	23.5754	23.5522	22.6812	22.6864	22.503	27.3662	27.391	27.391
P49756	23.3101	23.4425	23.4425	21.1228	21.2872	21.3535	26.5463	26.512	26.4504	24.8811	24.9847	24.9361	28.1937	28.203	28.2445
P07237	27.8019	27.7958	27.8203	25.5433	25.5841	25.9606	30.8608	30.8829	30.8534	25.9912	26.0233	25.9998	31.0544	31.0544	31.08
Q9HBZ2	18	18	18	18	18	18	18	18	18	18	18	18	23.0336	18	23.391
Q8TDD1	18	18	18	18	18	18	25.1833	25.2133	25.3877	24.0772	24.0443	24.1095	26.9316	26.8973	26.965
Q12846	18	18	18	18	18	18	18	23.4425	23.417	18	18	18	18	18	18
A0AVT1	24.9089	24.9584	24.9361	20.8467	20.8256	21.0069	26.9539	26.976	26.8973	25.4923	25.4769	25.452	28.7708	28.7613	28.7031
Q9Y4Z0	18	18	18	18	18	18	26.8019	26.5754	26.7645	25.8623	26.0608	25.976	25.918	25.9584	25.7796
P13798	24.1642	23.9847	24.0443	22.5751	22.7001	22.5417	27.2625	27.2714	27.17	25.9955	25.9134	25.8481	28.8741	28.7645	28.7195
Q15283	18	18	18	18	18	18	18	18	18	21.3233	21.5369	21.6907	26.3811	26.3222	26.3494
Q9BV19	18	18	18	18	18	18	18	18	18	18	18	18	25.4202	25.2499	25.0935
Q9P253	23.9225	23.8764	23.9406	18	18	18	24.391	24.3031	24.2607	22.728	22.6457	22.6791	25.9606	26.0062	25.895
Q99569	18	18	18	18	18	18	18	18	18	18	18	18	23.9495	23.9495	23.632
Q86TI2	23.6865	23.6757	23.7995	18	18	18	24.4862	24.2535	24.3511	23.2203	23.154	23.0355	26.5638	26.604	26.632
Q96DF8	18	18	18	18	18	18	23.3511	23.3645	22.9953	18	18	18	26.9977	26.8019	26.8858
Q9P2R3	22.9825	23.0046	22.9499	18	18	18	26.143	25.8764	25.9539	24.1253	24.1642	24.1488	26.8858	26.726	26.8019
Q96C92	18	18	18	18	18	18	18	18	18	18	18	18	24.2821	24.6153	18
P38435	18	18	18	18	18	18	24.3376	24.3975	24.391	18	18	18	18	18	18
O00116	24.0854	24.0608	23.9406	21.1025	20.7883	18	26.7518	26.673	26.604	25.2714	25.2643	25.0975	27.7064	27.6663	27.6663
Q7L8L6	18	18	18	18	18	18	23.8385	23.8093	23.632	24.0359	22.9667	23.9225	25.7286	25.9781	25.6622
Q6PII3	18	18	18	18	18	18	18	18	18	18	18	18	18	18	18
Q8ND56	22.5635	22.6356	22.4749	18	18	18	24.2678	24.141	24.3844	22.9599	22.8823	22.9015	26.976	27.1312	27.019
Q86X95	18	18	18	18	18	18	18	18	18	18	18	18	18	18	18
Q9UBP0	18	18	18	18	18	18	23.3239	23.5869	23.4298	20.6961	21.6524	18	26.3359	26.3894	26.3239
Q9UBD5	22.8258	22.7857	22.3927	18	18	18	26.275	26.0317	26.0914	24.1719	24.1253	24.1332	27.189	27.1507	27.1214
P05783	18	18	18	18	18	18	27.5165	27.524	27.4629	23.6431	23.7695	23.9672	18	18	18
Q8WWK9	18	18	18	18	18	18	23.6757	23.0799	23.5522	18	18	18	25.6264	25.7594	25.6376
Q9UHV9	18	18	18	18	18	18	25.7871	25.7771	25.8433	18	18	18	25.5045	25.7103	25.5609
O00762	18	18	18	18	18	18	24.4041	24.1488	24.1719	18	21.2909	21.2891	25.3645	24.9271	25.228
Q8IX04	18	18	18	18	18	18	25.2714	25.0894	18	18	18	18	24.7441	24.141	24.4984
Q96Q15	22.3858	22.408	22.3985	18	18	18	22.8635	22.2163	23.1046	23.0821	23.0087	23.1216	24.9539	25.0854	24.5754
Q15717	24.2607	24.2891	24.2463	21.2161	21.2813	21.2503	27.1312	27.0813	27.1312	25.673	25.6403	25.7077	29.2331	29.3346	29.3001
P13051	18	18	18	18	18	18	24.417	23.7286	24.1719	23.0184	22.9939	23.035	18	23.6649	23.48
Q6NXR4	18	18	18	18	18	18	24.2535	23.8288	23.8576	22.4896	22.4106	22.0815	25.2714	25.2096	25.1946
Q8TBP0	18	18	18	18	18	18	18	18	18	18	18	18	24.4614	24.0443	24.2961
Q32P28	18	18	18	18	18	18	24.4488	24.48	24.5105	18	18	18	25.391	25.48	25.5195
P07355	23.9584	23.867	23.8385	21.2031	18	21.0395	28.2262	28.189	28.2216	26.0691	26.0894	26.1293	29.6475	29.6578	29.6181
Q9P015	18	18	18	18	18	18	18	23.9672	24.0443	18	18	18	24.6209	24.7492	24.6431
Q99829	23.391	23.417	23.48	18	21.0171	20.8563	26.8264	26.7389	26.726	24.632	24.6096	24.5105	28.7518	28.8081	28.7064
Q99638	18	18	18	18	18	18	23.8093	23.6209	23.5869	18	18	18	26.8741	26.8385	26.7389
Q9BRP4	18	18	18	18	18	18	24.391	24.48	24.3578	24.8623	24.7796	24.9225	24.7995	24.8385	24.7338
O14569	18	18	18	18	18	18	24.1946	24.0359	24.2021	18	18	18	18	18	18
Q13601	18	18	18	18	18	18	22.8143	23.3778	22.9089	23.5869	23.4425	23.5285	18	18	18
P82650	18	18	18	18	18	18	24.7945	24.7895	24.8764	22.7389	22.5155	22.6046	23.7492	23.4041	22.9602
P78371	26.3943	26.4218	26.4138	23.8858	23.9316	23.976	29.579	29.588	29.5844	27.9202	27.9089	27.8858	30.8309	30.8608	30.8385
Q6NXE6	21.4951	21.3579	21.3631	18	18	18	25.8904	25.9672	25.8717	23.1673	23.3645	23.3376	25.9202	25.6838	26.1312
Q32P44	18	18	18	18	18	18	18	18	18	18	18	18	24.7286	24.4551	24.6865
Q8WVM7	18	18	18	18	18	18	24.4488	23.7077	24.1719	21.5226	21.476	21.35	22.6817	18	22.9049
Q9Y2T2	22.4308	22.3801	22.4598	18	18	18	25.673	25.6264	25.6811	24.7594	24.6811	24.824	27.3745	27.3828	27.3745
P50225	18	18	18	18	18	18	26.604	26.4425	26.4892	23.6865	23.7492	23.7389	27.9259	27.9146	27.976
P30041	25.1795	25.1795	25.1449	23.7492	23.895	23.8481	29.258	29.1312	29.1459	28.6663	28.6898	28.6389	30.5203	30.5296	30.5389
Q9C0D5	18	18	18	18	18	18	18	18	18	18	18	18	18	23.3645	23.7695
Q4VCS5	18	18	18	18	18	18	23.1517	18	22.9126	18	18	18	25.6458	25.5955	25.5783
Q92947	18	18	18	18	18	18	25.5463	25.4202	25.317	22.3005	22.1311	22.3594	26.4138	26.3877	26.3511
Q9H0R3	18	18	18	18	18	18	24.3239	24.0443	18	18	18	18	25.0772	24.7338	18
Q13427	18	18	18	18	18	18	24.317	24.1015	24.3511	23.1372	23.0178	22.9228	25.9111	26.1312	25.9672
P46013	22.2635	22.0648	22.3093	18	18	18	23.2961	23.2351	23.3376	22.7058	22.5232	22.4287	26.0484	26.0211	26.0505
P53597	18	18	18	18	18	18	26.0254	26.1469	25.9672	24.5344	24.4425	24.5463	25.9933	26.0567	26.1095
Q9BW91	18	18	18	18	18	18	24.3844	24.1642	24.3031	18	18	18	24.4105	24.8142	24.1946
Q9GZN1	18	18	18	18	18	18	24.3975	23.9672	23.8288	18	18	18	26.0484	26.0833	25.6568
P33947	18	18	18	18	18	18	28.3828	28.2535	28.1747	18	18	18	18	18	18
Q06330	18	18	18	18	18	18	24.48	24.2891	24.2961	21.9981	22.0704	22.0483	26.527	26.4862	26.4551
Q9BWG4	18	18	18	18	18	18	18	18	18	24.0105	18	23.8858	18	18	18
Q9NVT9	21.7304	21.6399	21.826	18	18	18	24.6486	24.8433	24.6918	18	22.3972	22.7219	27.9031	27.976	27.8741
Q9Y6N1	18	18	18	18	18	18	18	18	18	18	18	18	23.8576	23.632	23.7077
Q99613	18	18	18	18	18	18	28.6663	28.6663	28.6146	26.9869	27.0813	27.019	28.7833	28.8019	28.8142
P60174	26.8264	26.8385	26.8623	25.2499	25.341	25.4266	30.8682	30.933	30.94	29.7833	29.7989	29.8142	30.9539	30.8901	30.9609
Q8TDP1	18	18	18	18	18	18	23.8385	24.019	18	18	18	18	24.9847	24.9495	24.9495
O43353	18	18	18	18	18	18	18	18	18	18	18	18	24.9539	24.9672	24.6096
O60264	22.7333	22.7851	22.7819	18	18	18	25.6348	25.6649	25.6292	24.7024	24.6757	24.6376	26.4551	26.4769	26.4089
O75477	18	18	18	18	18	18	25.1135	25.0148	25.1757	21.3273	21.5029	21.3579	25.5225	25.5255	25.5225
P21283	18	18	18	18	18	18	24.918	24.8764	25.0484	22.9839	22.788	22.9583	25.6096	25.0772	25.1719
Q9NUI1	18	18	18	18	18	18	18	18	18	18	18	18	25.8858	25.9225	25.7821
P54652	18	18	18	18	18	18	24.6649	24.8576	24.6757	23.1555	23.1981	23.0681	26.604	26.4536	26.5725
Q2V2M9	18	18	18	18	18	18	18	18	18	18	18	18	18	23.7492	24.2891
Q9BYN0	18	18	18	18	18	18	18	18	18	18	18	18	18	18	18
Q9Y333	18	18	18	18	18	18	27.4629	27.3745	27.0608	24.9539	25.1135	24.9628	18	18	18
Q9UHB7	18	18	18	18	18	18	23.0699	23.0819	22.8642	22.1616	22.124	22.066	25.1565	25.019	24.9803
O60783	18	18	18	18	18	18	18	24.1642	23.5754	18	18	18	27.6998	27.6251	27.5315
Q66K64	18	18	18	18	18	18	18	18	18	18	18	18	24.2096	24.5404	24.2463
Q15181	25.2856	25.2961	25.1642	22.6817	22.7137	22.7511	28.632	28.5315	28.5536	27.0711	27.1015	27.0296	30.2193	30.196	30.1115
Q86WQ0	27.189	27.189	27.2262	18	18	18	26.4846	26.6998	26.5696	18	18	18	27.4707	27.4629	27.4154
Q8WZ42	18	18	18	18	18	18	18	18	18	18	18	18	18	18	18
Q86V21	18	18	18	18	18	18	24.4923	24.6971	24.5696	22.1184	22.1932	22.0897	25.0732	25.2463	25.3811
Q9BU64	18	18	18	18	18	18	18	23.1262	22.3937	18	18	18	24.5638	24.5696	24.5344
Q9NTJ4	18	18	18	18	18	18	24.3307	24.141	24.1871	22.4657	22.3144	22.2661	24.9316	24.9672	25.1527
Q9UL54	18	18	18	18	18	18	24.2607	24.2096	24.1015	21.4072	21.7898	21.7386	25.4266	25.6012	25.5014
Q9BZH6	22.3212	22.4899	22.4281	18	18	18	24.7077	24.4984	24.4984	23.391	23.2961	23.3778	25.9606	26.0084	25.9066
Q92805	18	18	18	18	18	18	24.0359	18	24.1095	18	18	18	23.632	23.5983	18
Q9BT22	18	18	18	18	18	18	24.945	24.918	25.0359	22.3978	22.4398	22.3062	24.8717	25.1253	25.0691
Q9Y512	18	18	18	18	18	18	25.867	25.989	25.9539	18	18	18	26.2678	26.2625	26.1757
P37275	18	18	18	18	18	18	18	18	18	18	18	18	23.5638	23.6649	23.5285
Q9Y4P3	22.044	18	22.2092	18	18	18	24.6757	24.6209	24.8142	22.5331	22.7034	22.7644	26.6595	26.7129	26.5725
Q14677	18	18	18	18	18	18	25.8044	25.8433	25.7543	22.9602	22.9884	23.0511	25.5433	25.6595	25.6403
P47755	18	18	18	18	18	18	25.8788	25.5075	25.4645	23.5404	23.5983	22.9567	27.1984	27.1115	27.189
Q03518	18	18	18	18	18	18	24.5045	24.2096	24.1871	18	18	18	24.6096	24.9539	24.6649
Q7Z3K6	18	18	18	18	18	18	18	18	18	18	18	18	18	18	18
Q14558	22.7655	22.8867	22.4636	18	18	18	26.2151	25.945	25.9977	24.3844	24.3443	24.1015	27.5682	27.509	27.604
P13591	18	18	18	18	18	18	18	18	18	18	18	18	18	18	18
P51809	18	18	18	18	18	18	23.7594	23.7695	23.7286	22.0946	18	22.3662	24.4862	24.275	24.3239
P61160	22.7638	22.5066	22.373	18	18	18	26.0854	26.0505	25.9955	25.0062	25.0148	24.9628	26.8741	26.604	26.8385
Q9BX68	18	18	18	18	18	18	27.3992	27.3494	27.3578	23.9672	23.9933	24.0691	25.5696	25.6891	25.433
Q8WWC4	18	18	18	18	18	18	24.918	24.6918	24.895	18	18	18	18	18	18
P61619	23.9316	23.8764	23.8764	18	22.4254	22.3571	27.4394	27.3325	27.2891	24.4488	24.6918	24.6264	26.5898	26.6181	26.5725
Q6PI48	26.2678	26.2335	26.2133	21.7389	21.6655	21.7971	27.6798	27.7581	27.7129	26.4073	26.433	26.4089	28.6663	28.5754	28.6697
P46108	18	18	18	18	18	18	23.6209	23.5638	23.7389	21.901	21.5622	21.5911	18	18	18
Q9NVD7	18	18	18	18	18	18	23.6757	24.0275	24.0105	22.0288	22.254	22.384	18	18	18
Q9Y4K3	18	18	18	18	18	18	18	22.4132	22.3235	21.4475	21.0406	18	25.0691	25.0484	25.2207
Q9H5V9	18	18	18	18	18	18	18	18	18	18	18	18	25.4769	18	25.4362
Q96BW5	23.4923	18	23.5869	21.7479	21.5373	21.3473	26.141	25.6595	26.0484	24.1015	24.0935	24.2678	28.7357	28.8264	28.7927
Q68D91	18	18	18	18	18	18	23.23	23.0935	22.6638	18	18	18	18	18	18
Q9NYU2	18	18	18	18	18	18	25.6918	25.6209	25.6838	23.9584	23.9584	23.9225	23.8288	23.7492	23.8576
Q9H8K7	18	18	18	18	18	18	21.9335	18	22.0121	18	18	18	25.2856	25.3376	25.4008
Q5VYK3	24.6595	24.6486	24.5983	20.8474	20.8837	20.972	27.524	27.3578	27.341	26.0608	26.0629	26.002	27.5826	27.632	27.5315
Q9H2P0	18	18	18	18	18	18	23.7492	23.7286	23.5045	22.3021	22.3325	22.364	24.8576	24.8623	24.8336
P17655	23.6971	23.7286	23.654	23.0659	23.1072	18	26.425	26.4362	26.3393	24.8811	24.8904	24.6595	27.5969	27.6251	27.6527
Q9BXS6	21.1944	21.1793	21.0422	18	18	18	25.0526	24.7441	24.6431	23.1919	23.0941	23.1352	27.7453	27.8623	27.8504
O15121	18	18	18	18	18	18	24.4488	24.5165	24.3101	18	18	18	25.7024	25.7492	25.6292
Q14240	18	18	18	18	18	18	26.391	26.4298	26.4676	23.7389	23.8764	23.9672	26.0443	26.0752	26.1075
P22681	23.2961	23.4298	23.48	18	18	18	26.1449	26.228	26.2785	24.1332	24.217	24.2317	28.3282	28.3452	28.3452
P30291	18	18	18	18	18	18	18	18	18	18	18	18	25.433	25.4769	25.391
Q8TE77	18	18	18	18	18	18	18	18	18	18	18	18	18	18	18
Q9H9T3	22.2343	22.1845	22.3999	18	18	18	25.4923	25.4707	25.4614	24.6264	24.4984	24.5344	26.6458	26.604	26.4999
P09497	18	18	18	18	18	18	24.3511	24.417	24.0443	22.2293	22.5134	22.4495	26.7645	26.726	26.8019
Q9Y6Q2	18	18	18	18	18	18	18	18	18	18	18	18	24.7338	24.8044	24.7234
Q13367	18	18	18	18	18	18	18	18	18	21.2804	21.158	21.2562	23.8576	24.0526	24.3443
O14965	21.695	21.6839	21.7223	18	18	18	23.6649	23.5285	23.5165	21.9074	21.6421	21.9895	26.3811	26.5478	26.346
Q96PU5	18	18	18	18	18	18	23.238	23.2961	18	18	18	18	25.4394	25.4892	25.1488
P51532	23.8385	23.8576	23.6971	18	18	18	26.1135	26.0338	25.9539	24.3844	24.4738	24.4298	27.2077	27.1984	27.189
Q9Y5S2	22.4537	22.5365	22.5247	18	18	18	24.217	23.9495	24.0359	23.3645	23.3511	23.1629	25.1174	25.3712	25.3477
Q9Y388	18	18	18	18	18	18	18	18	18	18	18	18	24.275	24.5983	24.4041
P09960	23.054	23.0833	22.9801	21.0352	20.9516	20.9584	28.1361	28.0864	28.0914	26.4815	26.533	26.4629	27.673	27.611	27.611
A8MWD9	26.0443	26.0484	26.067	18	18	18	27.8019	27.604	27.5315	25.5374	25.7821	25.5898	27.4551	27.3578	27.4862
Q8WXE9	18	18	18	18	18	18	18	18	18	18	18	18	18	23.8576	24.2607
P28749	18	18	18	18	18	18	24.4362	24.6096	24.6703	22.6537	22.5145	22.9004	24.867	24.9539	24.9539
Q14241	18	18	18	18	18	18	23.3645	22.873	23.158	18	23.3778	22.9189	26.2553	26.1833	26.0443
Q9Y282	18	18	18	18	18	18	24.2317	24.3975	24.3511	18	18	18	18	18	18
Q9NRL3	18	18	18	18	18	18	22.8884	22.8375	23.1071	18	18	18	25.5696	25.7945	25.7441
Q9UBF8	18	18	18	18	18	18	25.2821	25.3239	25.4583	22.6264	22.4941	22.6443	26.7895	26.7645	26.8019
Q96HI0	18	18	18	18	18	18	18	18	18	18	18	18	18	22.4431	22.8658
Q9H467	18	18	18	18	18	18	21.837	22.2318	22.3865	18	18	18	18	18	18
Q53SF7	18	18	18	18	18	18	18	18	18	18	18	18	18	18	18
P55011	18	18	18	18	18	18	23.2093	22.4608	22.9514	18	18	18	18	18	18
Q01130	18	18	18	18	18	18	25.3645	25.2926	25.317	23.1743	23.2269	23.0451	18	18	18
Q9HBK9	22.5794	22.5778	22.58	18	18	18	27.391	27.3662	27.3239	22.4974	22.8996	22.6647	27.2979	27.2077	27.2803
A2RTX5	18	18	18	18	18	18	18	18	18	22.8118	22.7855	22.8547	25.4457	25.6237	25.4234
P50213	23.3778	23.391	23.4298	18	21.5063	21.6532	27.4551	27.5609	27.4707	25.7695	25.7771	25.7441	27.5014	27.5682	27.4629
Q9GZQ3	18	18	18	18	18	18	23.6096	23.8288	23.7182	18	18	18	24.5285	24.5285	24.558
P50749	18	18	18	18	18	18	18	18	18	18	18	18	25.6865	25.8264	25.7492
Q16875	18	18	18	18	18	18	18	18	18	18	18	18	24.7286	24.9134	25.0813
Q9Y3D0	24.9716	24.8811	24.895	18	18	18	26.7129	26.4202	26.4041	22.6391	22.7503	18	27.7771	27.5826	27.5826
Q86WP2	18	18	18	18	18	18	18	18	18	18	18	18	18	18	18
Q9Y2X7	18	18	18	18	18	18	23.4425	23.5638	23.5404	25.391	25.3511	25.1642	25.7415	25.8118	25.8191
Q96PU8	22.0128	22.1268	22.2128	18	18	18	25.2961	25.4614	25.4073	23.9225	23.7895	23.7077	27.2354	27.1214	27.2262
Q9ULD9	18	18	18	18	18	18	18	18	18	18	18	18	18	18	18
Q9GZT4	22.9984	22.4112	22.6137	18	18	18	26.3187	26.0608	26.1795	24.2961	24.3645	24.1946	28.8799	28.8623	28.7958
Q68CZ6	18	18	18	18	18	18	24.6649	24.558	24.4614	22.4383	22.1639	22.5373	26.5344	26.604	26.604
Q8TCG2	18	18	18	18	18	18	18	18	18	18	18	18	23.1211	23.2202	23.1869
Q5BJF2	23.48	18	23.3778	18	18	18	28.1164	28.1984	28.0965	24.275	24.558	24.239	27.0296	27.1015	18
Q9Y6A4	21.1297	21.3112	21.2909	18	18	18	24.4551	24.5522	24.5638	23.2508	23.2242	23.2535	24.8764	25.1795	25.1253
O95232	23.5404	23.5638	23.4298	18	18	18	26.632	26.7129	26.7129	24.6703	24.7645	24.8528	29.3066	29.2869	29.3109
P46736	18	18	18	18	18	18	26.1194	26.0148	26.1234	23.48	23.4676	23.4676	26.1871	26.5255	26.3545
Q7L2Z9	18	18	18	18	18	18	18	18	18	18	18	18	18	18	18
Q96AB6	18	18	18	18	18	18	18	18	18	18	18	18	18	18	18
Q6IAA8	18	18	18	18	18	18	18	18	18	18	18	18	23.9134	24.6811	24.5045
Q14141	23.867	23.867	23.9134	18	18	18	27.4707	27.4707	27.341	25.6703	25.7441	25.6264	28.066	28.17	28.1015
O75356	18	18	18	18	18	18	18	18	18	18	18	18	18	18	18
Q9P2R7	18	18	18	18	18	18	25.2571	25.2133	25.2535	23.9584	24.0359	24.1565	25.2499	25.2096	25.3376
P40926	25.6944	25.6891	25.6757	23.9847	23.9134	23.9316	29.7973	29.7833	29.8066	28.3869	28.4234	28.3992	29.6407	29.6022	29.5898
P23528	27.604	27.6527	27.5463	24.6703	24.6431	24.6649	30.8459	30.8682	30.9046	28.9814	28.9869	28.9456	32.2924	32.3033	32.3196
Q9NZ08	18	18	18	18	18	18	24.4362	24.2891	24.1642	18	18	18	25.4298	25.5045	25.3679
Q9HCN4	18	18	18	18	18	18	25.1795	25.1135	25.1565	18	22.7753	22.75	18	18	18
Q9H4M3	18	18	18	18	18	18	18	18	18	18	18	18	24.4234	24.9539	24.5696
O75832	24.019	24.0275	23.9584	20.8996	20.8326	20.7023	26.6181	26.673	26.5682	24.895	24.9271	24.989	29.17	29.1937	29.2077
Q8NDI1	18	18	18	18	18	18	23.4425	18	23.391	18	18	18	24.5045	24.7129	24.3578
P27448	18	18	18	18	18	18	22.8758	22.8008	22.9183	18	18	18	25.5135	25.3239	25.391
Q14331	18	18	18	18	18	18	23.4676	23.2	23.1882	24.9271	24.6649	24.9225	26.5898	26.5014	26.5595
Q96QU8	22.7437	22.7985	22.8241	18	18	18	25.4892	25.3239	25.5105	23.7077	23.7995	23.8288	26.3828	26.5507	26.425
P00374	18	18	18	18	18	18	27.1015	27.189	27.1312	24.6096	24.654	24.7389	25.6649	25.673	25.5783
P53350	23.3101	23.417	23.4298	18	18	18	24.654	24.7543	24.5983	22.8924	22.9751	22.9214	30.1239	30.099	30.0479
Q13895	18	18	18	18	18	18	24.7338	24.6757	24.5983	22.858	22.9546	22.7671	25.5696	25.3578	25.0526
Q96FS4	18	18	18	18	18	18	18	18	18	18	18	18	23.6865	23.0008	23.5404
Q9NVG8	23.2821	23.1941	23.2821	18	18	18	24.6595	24.7945	24.558	22.2091	22.278	22.2369	27.8203	27.8504	27.8385
P51946	18	18	18	18	18	18	23.6865	23.4298	23.5869	18	18	18	25.1095	25.1135	25.0062
Q7Z2K6	18	18	18	18	18	18	25.8576	25.7338	25.9716	18	18	18	25.4298	25.8528	25.5463
O75306	18	18	18	18	18	18	25.2571	25.1871	25.0732	23.6971	23.4298	23.5522	26.4738	26.4614	26.2372
Q8N573	18	18	18	18	18	18	23.3239	23.3101	23.3239	18	18	18	25.6568	25.7619	25.673
Q147X3	18	18	18	18	18	18	23.7695	23.7492	23.7077	18	18	18	25.7312	25.8504	25.673
P38117	22.5718	22.5059	22.6249	18	18	18	26.0169	26.067	26.0505	24.6264	24.654	24.7129	26.1738	26.1312	26.2643
Q5TEC6	18	18	18	18	18	18	24.8997	25.1833	24.9716	18	18	18	25.7895	18	25.6676
P46976	22.3743	22.6396	22.7632	18	18	18	25.6431	25.6264	25.5638	23.4041	23.4298	23.4551	28.8593	28.8264	28.8173
Q9UJX2	22.3607	22.3942	22.3571	18	18	18	26.4266	26.2535	26.2714	24.4862	24.4105	24.3307	26.8264	26.7895	26.6998
P51648	24.9803	24.9225	24.9847	18	18	18	26.6181	26.6181	26.673	23.6971	23.7389	23.7695	28.0762	28.0137	27.9977
Q9BYG3	18	18	18	18	18	18	23.867	23.1789	23.3101	18	18	18	26.2661	26.1738	26.2803
Q12996	23.3645	23.4298	23.2961	20.4343	20.5004	18	26.4394	26.4953	26.4923	25.4138	25.5014	25.4457	27.2803	27.4073	27.3662
P51003	23.0322	22.8399	22.9546	18	18	18	26.0732	25.9225	25.9847	24.1488	24.141	24.1332	27.8324	27.8564	27.9316
Q92540	18	18	18	18	18	18	18	18	18	18	18	18	26.5898	26.7771	26.8741
Q9Y2L1	24.6649	24.604	24.5869	22.0485	21.9942	21.9208	28.1164	28.1214	28.0965	26.391	26.4457	26.4536	28.7549	28.6865	28.7064
Q9H974	22.0543	22.4435	18	18	18	18	25.3205	25.2021	25.3778	23.5045	23.5983	23.6865	27.8504	27.8741	27.8916
Q7Z569	18	18	18	18	18	18	24.7389	24.8904	24.6096	22.8255	22.613	22.6419	26.5315	26.5754	26.515
Q9NRX2	18	18	18	18	18	18	23.3101	23.3376	23.6865	18	18	18	18	18	18
P62805	23.1797	23.0295	23.0615	18	18	18	26.9869	27.0401	27.1115	25.3844	25.3811	25.3975	25.5315	25.6676	25.5165
P28838	18	18	18	18	18	18	26.3376	26.3049	26.3712	23.4923	23.5165	23.4425	26.1273	26.1776	26.2481
Q9UHR4	18	18	18	18	18	18	18	18	18	22.8114	22.9786	22.9131	27.0401	26.9089	26.9202
P05023	24.824	24.824	24.8191	22.0992	22.067	22.1355	28.6898	28.6898	28.6964	26.7518	26.6865	26.6998	28.632	28.5826	28.5862
Q9UL40	23.117	22.4922	22.4913	18	18	18	23.9933	24.3975	24.7129	18	18	18	27.0711	26.8142	27.1984
Q6UXG2	18	18	18	18	18	18	18	18	18	18	18	18	25.5165	25.5135	18
Q6GMV3	18	18	18	18	18	18	23.9134	24.0772	24.0772	22.2063	22.3327	22.2586	18	18	18
P25205	27.0505	27.0505	27.0505	22.1219	22.2352	22.1505	27.7389	27.7389	27.7389	26.0894	26.1055	26.0254	29.4532	29.389	29.4394
P30419	23.0143	22.9757	22.9756	18	18	18	27.6798	27.4629	27.524	25.3376	25.4138	25.3545	28.4938	28.524	28.5646
Q04695	22.8869	22.9891	22.9402	18	18	18	18	18	18	18	18	18	18	18	18
P49441	18	18	18	18	18	18	23.5285	22.914	22.8952	18	18	18	18	24.5105	24.2244
Q9H668	18	18	18	18	18	18	18	18	18	18	18	18	18	18	18
O43809	18	18	18	19.2171	19.2128	19.3262	25.3975	25.4892	25.5344	23.6649	23.5869	23.6971	25.2535	25.1642	25.4041
O75691	18	18	18	18	18	18	23.2678	23.5045	23.5522	22.4571	22.3468	22.4308	24.5696	25.002	24.7594
Q14587	18	18	18	18	18	18	18	18	18	18	18	18	18	18	18
O94761	22.109	22.4733	22.1685	18	18	18	23.1617	22.9825	22.7284	18	18	18	28.1795	28.1937	28.2759
Q96S82	18	18	18	18	18	18	22.7814	22.763	23.0264	18	18	18	18	18	18
Q7Z7A3	23.6431	23.6865	23.8288	18	18	18	25.5754	25.7129	25.6403	18	18	18	26.4892	26.4425	26.524
Q96JC1	18	18	18	18	18	18	18	18	18	18	18	18	23.6209	23.2821	23.3511
Q7Z3C6	22.6186	22.6151	22.5429	18	18	18	23.0921	22.8343	23.1156	18	18	18	24.6649	24.7389	24.4105
Q9Y3F4	24.2096	24.1871	24.2244	22.6605	22.5604	22.6	27.1604	27.0914	27.0813	26.2856	26.2714	26.2499	29.2825	29.258	29.249
Q5T2R2	18	18	18	18	18	18	18	18	18	18	18	18	18	18	18
O43242	24.7441	24.7543	24.7594	22.3722	22.0767	22.1497	28.7989	28.7989	28.8112	26.5344	26.5711	26.5653	28.9031	28.8858	28.94
Q8IY22	18	18	18	18	18	18	24.5926	24.5638	24.4614	18	18	18	25.6568	25.9803	25.8019
Q53FT3	18	18	18	18	18	18	24.0608	24.1795	24.6649	23.0097	22.7799	18	18	18	18
Q9Y490	23.8481	23.8385	23.8385	21.7092	21.6761	21.6713	27.1984	27.217	27.2262	26.4953	26.5682	26.5898	29.2736	29.3131	29.3452
Q9UIU6	18	18	18	18	18	18	18	18	18	18	18	18	18	26.2225	25.1642
Q5SW96	18	18	18	18	18	18	18	18	18	18	18	18	25.341	25.2643	24.6757
Q99633	18	18	18	18	18	18	24.5045	24.6096	18	18	18	18	25.7312	25.8457	25.4583
Q15561	18	18	18	18	18	18	18	18	18	18	18	18	24.4488	24.2821	24.2961
Q8N9T8	18	18	18	18	18	18	23.4551	23.3511	23.4298	18	21.9193	21.7382	25.6292	25.7338	25.5783
Q9NVP1	22.9376	22.9214	22.8939	18	18	18	24.3975	24.317	24.417	22.498	22.4334	22.4039	28.2399	28.2847	28.2935
Q16773	18	18	18	18	18	18	23.1365	22.7645	23.0825	18	18	18	22.9234	23.0652	18
P58004	18	18	18	18	18	18	23.0665	18	23.48	18	18	18	25.4394	25.4425	25.4394
Q5JTH9	22.4904	22.4927	22.5578	18	18	18	25.3135	25.4266	25.3273	23.895	23.9043	23.9495	26.3359	26.3828	26.4202
Q96EW2	18	18	18	18	18	18	18	18	18	18	18	18	25.1488	25.1253	25.0772
Q96SZ6	18	18	18	18	18	18	23.4551	23.3101	23.1193	18	18	18	24.9406	25.0359	25.0148
O43303	18	18	18	18	18	18	18	18	18	18	18	18	23.5165	23.654	23.7895
Q9NVS9	21.6642	21.9388	21.9895	18	18	18	25.2354	25.1642	25.1908	23.0293	23.0845	23.0024	27.3325	27.3325	27.3662
Q93009	25.2856	25.275	25.2607	25.2714	25.2607	25.141	26.7645	26.6458	26.7129	26.1965	26.1965	26.1833	28.3662	28.3282	28.3023
Q9UNF1	24.0772	24.1015	24.1095	18	18	18	27.0296	27.0711	27.0296	25.0401	24.9584	25.0401	28.6004	28.5536	28.5718
Q96BP3	21.9207	21.825	22.0005	18	18	18	25.341	25.2785	25.3811	24.239	24.2317	24.1871	25.5135	25.6153	25.6237
P30520	22.1675	22.2312	22.1386	18	18	18	26.3443	26.0935	26.2874	23.9495	24.1332	24.0275	27.341	27.2891	27.3745
Q96CV9	18	18	18	18	18	18	24.6865	23.5983	23.8481	18	18	18	25.8019	26.0275	26.417
Q9Y4K4	18	18	18	18	18	18	23.132	23.2821	23.3101	21.9541	22.2934	22.0594	25.4138	25.3443	25.275
O94826	22.6191	22.3959	22.3278	18	18	18	25.2499	25.2463	25.1946	23.8191	23.867	23.8385	25.8623	25.6376	25.6784
Q06609	18	18	18	18	18	18	18	18	18	18	18	18	18	18	18
Q9P0K8	18	18	18	18	18	18	18	18	18	18	18	18	23.6431	18	23.7594
P43307	18	18	18	18	18	18	25.4583	25.3943	25.2096	18	18	18	18	18	18
P04040	18	18	18	18	18	18	24.6264	24.6595	24.5638	18	18	18	25.2678	25.0772	25.2821
Q9Y265	24.7543	24.7543	24.7338	22.4728	22.4959	22.5373	28.1842	28.0453	27.9977	26.7771	26.8973	26.7771	28.0864	28.019	28.0084
P42892	18	18	18	18	18	18	25.4984	25.4892	25.4923	18	18	18	18	18	18
P62826	26.1795	26.2262	26.2058	25.2678	25.3135	25.3239	29.8249	29.8741	29.8112	28.3828	28.4473	28.4629	30.2193	30.2535	30.2535
Q92522	18	18	18	18	18	18	23.417	23.6757	23.6649	22.7103	22.7245	22.7028	18	18	18
O43598	18	18	18	18	18	18	26.8741	26.604	26.965	24.275	24.2607	24.217	27.1015	27.1214	26.8264
P52888	26.4057	26.3762	26.4024	21.3729	21.3781	21.5843	27.6998	27.6865	27.6595	25.1253	25.0813	25.0275	29.0634	29.1115	29.1189
Q7L0Y3	21.6832	21.8088	21.6774	18	18	18	25.797	25.8312	25.7594	23.8764	24.1015	24.0443	26.9316	26.8973	26.9202
P49257	18	18	18	18	18	18	25.5492	25.4923	25.5045	23.391	23.417	23.2961	23.5285	23.2535	23.6649
Q8IVD9	18	18	18	18	18	18	24.4551	24.4298	24.317	22.4253	22.4215	22.3876	24.2463	24.2891	24.239
P68431	24.7846	25.1871	25.1681	18	24.6757	22.959	18	18	18	25.8288	25.7077	25.9066	18	18	18
Q8N0V3	18	18	18	18	18	18	18	18	18	18	18	18	18	18	18
Q9H488	18	18	18	18	18	18	23.7695	23.3376	23.7895	18	18	18	18	24.6918	24.7234
P11441	18	18	18	18	18	18	23.5754	23.7995	23.5522	24.9361	25.0935	25.1214	18	18	18
Q8IXI2	18	18	18	18	18	18	24.3645	24.1946	24.1642	21.5442	21.7494	21.7369	25.5404	25.5696	25.6458
P46527	18	18	18	18	18	18	18	18	18	18	18	18	18	18	18
Q96DB5	18	18	18	18	18	18	23.0475	22.8115	22.1758	21.7339	22.1127	21.9305	18	18	18
P03905	18	18	18	18	18	18	24.8481	24.4234	24.5225	18	18	18	24.5105	24.2678	24.5404
Q9NTW7	18	18	18	18	18	18	18	18	18	18	18	18	25.5696	18	25.6971
Q8N344	18	18	18	18	18	18	18	18	18	18	18	18	24.6971	24.5983	24.6757
Q7L099	18	18	18	18	18	18	18	18	18	18	21.3298	21.424	25.8093	26.0401	26.0254
O60936	18	18	18	18	18	18	18	18	18	18	18	18	23.9847	24.2891	23.7389
Q5BKT4	18	21.952	22.0594	18	18	18	27.0914	27.141	27.019	23.3101	23.7796	23.2282	26.0567	25.8336	25.8717
Q7KZN9	18	18	18	18	18	18	25.2021	25.0401	25.217	18	18	18	18	18	18
P15153	18	18	18	18	18	18	26.976	26.8264	26.8142	18	18	18	18	18	18
Q9BXC9	18	18	18	18	18	18	18	18	18	18	18	18	18	18	18
P06213	18	18	18	18	18	18	18	18	18	18	18	18	18	18	18
P05787	18	18	18	18	18	18	26.8741	26.8623	26.8019	27.0914	27.1214	26.8858	23.8481	23.6971	23.7286
O00264	24.4425	24.4614	24.5404	18	18	18	27.8799	27.9484	27.9372	24.8576	25.0062	25.0608	27.9316	27.9202	27.8858
O75152	22.5429	22.5708	22.6245	18	18	18	25.3205	25.3877	25.3239	23.6971	23.6971	23.6431	28.4629	28.4394	28.4551
P42568	18	18	18	18	18	18	18	18	18	18	18	18	18	18	18
P53985	24.2891	24.275	24.2961	22.9467	22.6493	22.5161	28.4032	28.4154	28.4707	24.1719	24.5225	24.5983	27.8264	27.9539	27.8264
Q9C0B1	23.8191	23.7492	23.5869	20.3776	20.4227	20.3019	27.17	27.0914	27.141	24.8093	24.918	24.8385	28.604	28.6075	28.5718
P62258	27.7064	27.6595	27.6389	24.8717	24.8764	24.8858	31.9814	31.947	31.978	29.7113	29.7357	29.6898	32.4775	32.4629	32.4751
P49721	23.654	23.6209	23.5638	21.7056	22.0582	21.7443	28.7518	28.7162	28.6389	25.8717	25.9157	25.8881	29.1386	29.0813	29.0914
Q9UJ14	18	18	18	18	18	18	23.8288	23.9495	23.9584	18	18	18	24.9539	25.0894	24.8764
Q9H7L9	18	18	18	18	18	18	18	18	18	18	18	18	24.5983	24.417	24.654
P68402	23.199	22.9369	22.7333	18	22.9364	23.1148	27.976	27.5826	27.5969	25.452	25.4862	25.3205	28.8324	28.7357	28.7549
P46778	18	18	18	23.1205	22.9801	23.0818	27.17	27.1507	27.17	25.2607	25.3205	25.3844	28.7927	28.8112	28.8653
Q8WUA7	18	18	18	18	18	18	22.9486	22.9677	23.1302	18	18	18	25.3645	25.2535	25.239
O14640	18	18	18	18	18	18	18	18	18	18	18	18	23.3101	23.0426	18
Q13885	27.7453	27.2803	27.217	18	18	18	18	18	18	27.341	27.3745	27.217	18	18	18
Q8IV08	18	18	18	18	18	18	23.0779	22.9784	22.206	18	18	18	25.6292	25.7492	25.5492
Q8TEQ0	18	18	18	18	18	18	18	18	18	18	18	18	23.8385	23.7389	23.7389
Q14194	18	18	18	18	18	18	25.9066	25.9111	25.9847	24.5344	24.632	24.5983	25.9517	25.945	25.8904
Q15645	23.7796	23.867	23.7796	21.0061	20.8861	20.4871	26.7895	26.7518	26.726	24.9361	24.9316	24.8904	28.94	28.8973	29.0057
Q8IZ07	18	18	18	18	18	18	23.046	23.5869	23.7995	18	18	18	25.5725	25.7103	25.3342
Q9UGU5	18	18	18	18	18	18	24.6264	24.7077	24.4614	18	18	18	26.7518	27.3239	26.7771
Q9NVH2	18	18	18	18	18	18	24.5285	24.4923	24.48	23.654	23.6209	23.6649	25.824	25.7871	25.8118
Q96BY7	18	18	18	18	18	18	24.019	23.8764	24.0275	21.6459	21.8101	18	25.1332	25.1015	25.1488
P29992	18	18	18	18	18	18	25.4073	25.4394	25.5754	18	22.5807	22.7326	25.2317	25.3342	25.1908
O14617	23.7895	23.6757	23.7182	18	21.5279	21.0519	26.8385	26.7645	26.8142	25.2317	25.1719	25.1604	27.9705	27.9428	27.8504
P60660	24.4425	24.4362	24.4551	22.4956	22.5982	18	28.2803	28.3153	28.2714	26.2262	26.2299	26.1871	30.4134	30.3828	30.4234
Q12792	18	18	18	18	18	18	25.1332	25.1015	24.895	24.2891	24.2678	24.2891	26.204	25.902	26.1604
Q9BYJ9	18	18	18	18	18	18	26.6458	26.4923	26.604	24.4551	24.3101	24.3376	27.0296	27.0711	26.9869
Q9NQ29	18	18	18	18	18	18	24.4425	23.9847	24.3443	18	18	18	18	18	18
Q9NRL2	18	18	18	18	18	18	18	18	18	18	18	18	23.4425	24.0359	23.9672
O94966	22.0031	22.2256	21.9856	18	18	18	24.2021	24.0691	24.1795	22.1267	22.1254	21.6663	25.9562	25.9955	25.965
P36507	18	22.1209	21.8893	18	18	18	26.4598	26.527	26.4008	24.6811	24.7286	24.8904	27.0401	26.9202	26.9869
Q9BYG5	18	18	18	18	18	18	18	18	18	18	18	18	24.824	24.8997	24.9716
P60842	25.5983	25.6403	25.6918	24.7746	24.7895	24.7594	30.0479	30.0349	30.0737	27.4073	27.4629	27.4551	30.1483	30.1724	30.2308
Q8NCM8	23.1169	23.1517	23.0279	18	18	18	24.9933	24.8858	24.8717	24.2961	24.3844	24.2463	25.7895	25.7569	25.8044
Q969E4	18	18	18	18	18	18	18	18	18	18	18	18	18	18	18
O00469	18	18	18	18	18	18	23.3645	23.1795	23.172	21.78	21.7092	21.418	25.5725	25.4614	25.4551
O60825	22.6478	22.7786	22.7384	18	18	18	23.4425	23.6865	23.5754	23.6209	23.5638	23.7182	26.8973	26.9089	26.8858
Q9H074	21.2782	21.5745	21.6136	18	18	18	25.5014	25.5195	25.5225	23.895	23.6971	23.9043	26.8623	26.8741	26.8858
Q9Y2R9	18	18	18	18	18	18	24.7389	24.7594	24.867	18	18	18	25.217	25.3273	25.4362
Q6UX07	18	18	18	18	18	18	22.333	22.6724	18	18	18	18	24.1871	23.9134	24.1642
P08574	20.1375	20.2337	20.1901	18	18	18	26.8623	26.9977	27.0608	23.3645	23.2961	23.5404	25.6292	25.6068	25.7129
Q6QNY0	18	18	18	18	18	18	18	18	18	18	18	18	26.2299	26.2553	26.3811
Q9BRT2	18	18	18	18	18	18	23.417	23.6431	23.3511	18	18	18	25.0401	18	25.1527
A2A3K4	18	18	18	18	18	18	18	18	18	18	18	18	23.2961	18	23.3101
P28370	18	18	18	18	18	18	24.4105	24.1565	23.9933	22.3539	22.5797	22.1772	24.5754	24.3578	24.5045
Q9NUJ1	18	18	18	21.0472	21.962	22.7127	27.2535	27.0813	26.9977	24.002	24.1015	23.8858	25.7441	25.8647	25.7945
Q9Y2S2	18	18	18	18	18	18	24.391	24.1946	24.1095	21.2697	18	21.1009	25.3205	25.3477	25.217
Q8IY31	18	18	18	18	18	18	18	18	18	18	18	18	24.5869	24.8044	24.3101
Q9UDY8	18	18	18	18	18	18	24.0935	24.239	24.239	18	18	18	26.0813	26.0752	26.1623
P00492	24.8576	24.8811	24.8623	23.3645	23.391	23.4551	28.3494	28.391	28.3787	26.6865	26.7771	26.6181	30.1604	30.1361	30.1239
Q8WTT2	22.6371	23.0318	23.1203	18	18	18	25.9111	25.9089	25.8834	23.8858	24.002	23.9406	26.425	26.4815	26.4629
P52732	24.5869	24.604	24.5696	21.3577	21.4712	21.4363	27.1312	27.0813	27.1015	25.5374	25.5609	25.5754	28.3452	28.3662	28.3662
Q2NL82	21.6338	21.4742	21.5694	18	18	18	27.0401	27.0296	26.9869	23.7077	23.7695	23.7077	27.8973	27.8916	27.8385
P43304	18	18	18	18	18	18	25.1371	24.9495	24.918	18	18	18	25.9977	26.1174	26.0914
P12694	18	18	18	18	18	18	23.9495	24.3844	24.0105	18	22.4518	22.1607	27.5536	27.5754	27.6389
Q8IWW6	18	18	18	18	18	18	18	18	18	18	18	18	24.7594	24.8623	24.7746
Q9H871	18	18	18	18	18	18	23.9847	23.632	23.5404	18	18	18	25.8457	25.6153	25.5926
P36957	18	18	18	18	18	18	25.654	25.6486	25.6971	23.7286	23.6431	23.7286	25.9539	25.8694	25.7871
Q13613	22.2999	22.3075	22.0258	18	18	18	24.7695	24.7995	24.8528	22.4419	22.2632	22.2009	26.7771	26.8264	26.6458
Q9P2E2	18	18	18	18	18	18	18	18	18	18	18	18	24.6865	24.8385	24.6431
P46939	21.7876	21.7551	21.7743	18	18	18	25.5374	25.6096	25.4862	23.3101	23.417	23.5045	25.7895	25.8788	25.8215
P41212	18	18	18	18	18	18	18	18	18	18	18	18	18	18	18
Q6ULP2	18	18	18	18	18	18	18	18	18	18	18	18	25.4707	25.3101	24.5926
Q9NXG0	18	18	18	18	18	18	18	18	18	18	18	18	24.1719	24.019	24.9043
O14880	23.5285	18	23.4298	18	18	18	27.2077	27.17	27.217	24.0443	23.7286	18	27.3745	27.1604	27.1312
Q8NC51	24.1565	24.217	24.217	22.3827	22.3065	22.2936	27.7833	27.8385	27.7129	26.0955	26.189	26.1738	30.4032	30.4334	30.4234
Q9NWT6	18	18	18	18	18	18	25.6513	25.8504	25.5898	18	18	18	18	18	18
O14647	18	18	18	18	18	18	22.6473	18	22.8436	18	18	18	18	18	18
O60814	23.8764	23.6431	23.8093	23.2401	23.2535	23.189	27.726	27.8741	27.7771	26.1154	26.2426	26.2838	26.6181	26.5711	26.4583
Q8IVV7	18	18	18	18	18	18	18	18	18	18	18	18	18	18	18
O00273	23.7796	23.7695	23.7895	22.1386	22.0174	18	27.4938	27.3494	27.4862	25.3239	25.1565	25.228	30.2422	30.1604	30.2193
Q9BUJ2	22.5339	22.4484	22.5154	20.6307	20.6076	20.6283	25.5725	25.6568	25.5955	24.2961	24.2891	24.2607	25.9428	25.9628	25.9406
Q9Y5L4	18	18	18	18	18	18	24.3307	24.3376	18	18	18	18	18	18	18
O00159	20.9793	20.7173	20.9479	18	18	18	25.2058	25.1642	25.1565	23.7695	23.9134	23.9495	24.6649	24.6971	24.9134
O95059	18	18	18	18	18	18	26.7645	26.9202	26.632	18	18	18	26.632	26.7895	26.0505
Q14697	26.1075	26.1154	26.1293	23.4041	23.3778	23.3239	28.141	28.0864	28.0711	26.4953	26.5507	26.5492	28.5315	28.5426	28.4629
Q07021	24.9672	24.8717	24.976	18	18	18	29.7942	29.4512	29.5278	26.8623	26.9316	26.7895	29.2007	29.0479	29.0057
Q7Z624	18	18	18	18	18	18	18	18	18	18	18	18	24.2535	25.1757	24.4488
P35610	18	18	18	18	18	18	27.1115	27.0084	26.8264	18	18	18	27.5898	27.9484	27.4785
Q9UKT5	18	18	18	18	18	18	18	18	18	18	18	18	18	24.4298	25.1055
Q7Z3V4	18	18	18	18	18	18	18	18	18	18	18	18	23.121	23.3778	23.5869
Q16134	18	18	18	18	18	18	23.391	23.4923	23.7492	22.374	22.1446	22.2997	18	18	18
Q15057	21.9382	21.1582	21.5411	18	18	18	27.2262	27.1214	27.17	23.1042	23.3376	23.1775	27.7708	27.7645	27.6865
Q9H814	18	18	18	18	18	18	24.5225	24.5165	24.239	22.1725	22.5989	22.3999	27.9372	27.9316	27.9202
Q5JWF2	18	18	18	18	18	18	26.5195	26.4138	26.4999	18	18	18	18	18	18
Q96PC5	18	18	18	18	18	18	23.5404	23.7077	23.7492	18	18	18	25.5463	25.5463	25.4008
P48730	18	18	18	18	18	18	18	18	18	18	18	18	25.4645	25.5869	25.5105
O95487	22.2035	18	22.0243	19.0791	19.6296	18	23.7796	23.7077	23.8858	22.8687	22.6131	22.6806	25.3477	25.5045	25.4073
P06737	24.867	24.8044	24.9316	22.6544	22.6947	22.7191	28.9787	28.9202	28.9705	27.2979	27.2535	27.2891	29.726	29.7178	29.7162
P14543	18	18	18	18	18	18	18	18	18	18	18	18	27.632	18	27.5536
Q99523	18	18	18	18	18	18	18	18	18	18	18	18	23.7995	23.895	18
P62195	23.1169	23.0556	23.0782	21.2222	21.2061	21.0937	29.94	29.9259	29.9117	26.3307	26.3612	26.3443	27.4707	27.341	27.3992
Q9BYN8	18	18	18	18	18	18	22.7071	23.0294	22.9539	18	18	18	18	18	18
P48681	22.2271	22.3868	22.1916	18	18	18	24.8142	25.0275	24.918	21.9178	22.3996	18	26.8142	26.8264	26.7895
P24666	23.3101	23.2961	23.4676	21.4682	21.42	21.4749	26.8623	26.9539	26.9539	25.341	25.3477	25.3239	26.965	26.9539	27.0296
Q15392	18	18	18	18	18	18	25.1135	24.7746	24.8191	22.3283	22.5815	22.5711	25.5195	25.1095	25.2426
Q96GW9	18	18	18	18	18	18	23.5638	24.002	23.8481	27.9316	28.0453	28.1604	25.6153	25.8069	26.0833
Q96BW1	18	18	18	18	18	18	18	18	18	18	18	18	26.5478	26.4908	26.6458
Q6VMQ6	18	18	18	18	18	18	23.1777	23.3511	23.3101	18	18	18	26.1719	25.8764	25.8997
Q9P206	18	18	18	18	18	18	18	18	18	18	18	18	25.0317	25.0233	25.0275
Q6NUQ4	22.5824	22.5439	22.6342	18	18	18	26.8019	26.7518	26.8142	22.5789	22.6233	22.7976	26.0935	25.9271	26.0443
Q9BXF6	18	18	18	18	18	18	18	18	18	18	18	18	23.976	23.5285	23.6757
P02765	18	18	18	18	18	18	24.632	24.8623	24.7234	21.8747	21.9121	21.7675	24.1174	18	23.9406
Q8NFG4	18	18	18	18	18	18	23.7389	23.4676	23.3645	18	18	18	25.6376	25.604	25.5255
O43310	18	18	18	18	18	18	18	22.8338	23.0119	18	18	18	25.6971	25.9271	25.5195
Q9NRX4	18	18	18	18	18	18	24.2891	24.2821	24.2463	23.0227	23.2678	23.1206	24.7645	24.8997	24.3578
Q10471	18	18	18	18	18	18	25.239	25.3975	25.1908	18	18	18	18	18	18
Q9H211	18	18	18	18	18	18	18	18	18	18	18	18	26.2058	26.0401	26.0935
Q9H4I2	18	18	18	18	18	18	18	18	18	18	18	18	24.3239	24.1565	24.2891
P62993	21.4349	21.4032	21.3188	18	18	18	25.4425	25.5045	25.5374	23.7492	23.6757	23.5404	27.2625	27.1795	27.2891
Q9BW92	23.0587	22.9584	23.0103	18	18	18	26.4394	26.3101	26.2535	24.3578	24.4298	24.4041	26.6865	26.6458	26.6998
O95373	26.1352	26.1984	26.1234	23.7895	23.7995	23.8858	29.7818	29.6981	29.7244	27.9146	28.003	28.0349	29.8712	29.94	29.8973
Q9Y4A5	22.6218	22.5452	22.5099	18	18	18	22.5186	22.2886	22.0033	25.0317	24.9933	24.989	23.4923	23.3511	23.6096
Q8NC56	18	18	18	18	18	18	24.5522	24.4105	24.4362	18	18	18	24.5696	24.5105	24.7645
Q9UKT8	18	18	18	18	18	18	18	18	18	18	18	18	18	18	18
P00387	18	18	18	18	18	18	27.3828	27.17	27.1312	24.7895	24.8191	24.7441	26.673	26.673	26.632
O15235	18	18	18	18	18	18	18	18	18	18	18	18	25.8409	25.8973	25.9517
Q16527	21.8721	21.9914	22.052	18	18	18	25.5075	25.5014	25.3844	22.7288	22.6639	22.8286	27.5754	27.3828	27.5014
Q96SW2	18	18	18	18	18	18	23.8093	23.6971	23.6971	18	18	18	26.518	26.4298	26.3359
Q6P3W7	22.6448	21.9913	22.2189	18	18	18	25.7466	25.5374	25.7024	23.8576	23.7995	23.7796	26.6181	26.6181	26.5754
Q8N6N3	18	18	18	18	18	18	18	18	18	18	18	18	26.3679	26.5165	26.5898
Q15020	23.5285	23.5638	23.6209	21.6733	21.4985	21.5803	26.189	26.2058	26.2207	25.2207	25.2643	25.2426	27.0813	27.1214	27.1507
Q9H0I2	18	18	18	18	18	18	18	18	18	18	18	18	23.3778	24.1095	23.8764
Q96JJ7	23.1517	23.1475	23.1477	18	18	18	26.2661	26.2335	26.3427	18	18	18	26.5551	26.5045	26.5359
A0AV96	18	18	18	18	18	18	18	18	18	18	18	18	18	23.1286	23.2821
P23258	22.4026	22.4016	22.5205	18	18	18	27.1795	26.9316	27.1015	24.2891	24.2821	24.3975	27.7645	27.7771	27.8203
P31040	22.6514	22.657	22.574	18	20.8908	21.0271	26.2317	26.3728	26.2944	24.8576	24.918	24.976	26.5667	26.533	26.4598
Q9P0L2	18	18	18	18	18	18	18	18	18	18	18	18	23.5165	23.5285	23.48
Q9NQZ2	18	18	18	18	18	18	24.1174	18	23.5404	18	18	18	25.3376	25.5463	24.8528
Q8WXD5	18	18	18	18	18	18	22.6636	22.5164	22.5513	18	18	18	26.521	26.5014	26.5711
Q9NYB9	18	18	18	18	18	18	23.7286	23.8191	23.7995	18	18	18	24.0443	18	23.976
O95782	18	21.7691	21.536	18	18	18	25.4551	25.3511	25.5374	23.6971	23.8093	23.7796	24.6865	24.7234	24.5926
Q13535	23.3376	23.4676	23.3645	18	18	18	24.1946	23.8288	23.867	22.2337	22.2228	22.295	24.9089	24.8623	25.1984
Q52LJ0	23.3511	23.5983	23.4041	18	18	18	27.189	27.2445	27.217	25.1642	25.1095	25.2021	29.2422	29.3282	29.362
Q13485	18	18	18	18	18	18	23.9316	23.9847	23.8481	18	18	18	25.2785	25.3101	25.3811
P67809	18	18	18	18	18	18	25.895	25.7208	25.6971	23.9672	24.1174	18	18	18	18
Q13243	18	18	18	18	18	18	24.0608	23.7695	23.391	22.6597	22.5979	22.9931	24.8481	24.2535	24.4362
O95382	18	18	18	18	18	18	18	18	18	18	18	18	18	18	18
Q8IWC1	18	18	18	18	18	18	18	18	18	18	18	18	24.1253	24.0105	23.6865
Q9NUQ6	18	18	18	18	18	18	18	18	18	18	18	18	26.3325	26.53	26.5667
O60506	25.2499	25.2133	25.1984	23.1146	23.1673	23.2678	29.1115	29.0375	29.1239	27.6251	27.6251	27.5826	29.8549	29.8355	29.8916
Q96HC4	20.9792	20.9333	21.0132	18	18	18	24.0691	24.1015	24.1253	22.7501	22.6819	22.7647	25.7286	25.7569	25.8336
P21127	21.2998	21.6347	18	18	18	18	26.1253	26.0422	26.1293	23.0677	23.1396	23.2237	26.6595	26.6595	26.6998
Q8NCA5	24.1253	24.3031	24.2021	18	18	18	26.038	26.1757	26.1312	24.1565	24.1332	24.0526	27.8445	27.8019	27.8623
Q8TBB5	18	18	18	18	18	18	18	22.9819	23.3645	18	18	18	25.5492	25.8044	25.654
Q9NR28	18	18	18	18	18	18	25.1795	25.2317	25.3511	20.8091	21.1267	18	18	18	18
P20810	22.1982	22.1647	22.6181	18	18	18	26.1015	26.0443	26.0464	24.391	24.417	24.48	28.976	28.9977	29.0004
O43819	18	18	18	18	18	18	18	22.8762	22.7438	18	18	18	18	18	18
Q13144	23.1348	23.202	23.1647	18	18	18	27.6663	27.5898	27.5969	25.065	24.9716	25.1095	27.2262	27.3153	27.3662
O60244	24.5522	24.6703	24.5344	18	18	18	24.2891	23.8764	24.0275	22.5362	22.9515	22.6029	25.9043	25.8834	25.7234
Q8IXM2	18	18	18	18	18	18	23.1119	22.3899	18	18	18	18	26.3975	25.7415	25.8336
Q8TAF3	18	18	18	18	18	18	24.141	23.8576	23.8288	22.9511	22.9502	23.0626	25.4138	25.1795	25.3545
Q71RC2	18	18	18	18	18	18	24.1642	24.6096	24.4984	23.1465	23.0372	22.893	27.0084	26.9977	27.0608
Q96GX5	22.399	22.4615	22.5095	18	18	18	26.2058	26.0833	26.1075	23.2678	23.5165	23.3376	27.8264	27.8203	27.8682
P35670	18	18	18	18	18	18	22.2834	22.0859	22.1748	18	18	18	18	18	18
Q6IQ49	21.8358	21.8348	21.8519	18	18	18	23.6431	23.867	23.7077	23.6865	23.8858	23.8191	26.9316	26.965	26.965
Q13185	18	18	18	18	18	18	26.1965	26.1469	26.0127	23.7796	23.7389	23.6096	27.5014	27.4234	27.5754
P54578	18	18	18	18	18	18	25.7182	25.7156	25.7415	24.2891	24.4362	24.4362	26.3049	26.3014	26.2553
P62873	18	18	18	20.6724	21.178	21.1831	26.1234	26.2696	26.2821	18	18	18	27.1015	26.9869	27.0608
Q8IWJ2	18	18	18	18	18	18	23.7895	23.9225	23.8191	23.2961	23.3376	23.2961	25.2021	25.1908	25.0062
Q9NWK9	18	18	18	18	18	18	18	18	18	18	18	18	24.7338	24.9225	24.8997
Q07020	26.1095	26.0914	26.1234	25.1527	25.0894	25.0608	28.6389	28.7064	28.6697	26.8973	26.976	27.0914	28.9002	28.8355	28.965
Q07889	18	18	18	18	18	18	22.8709	22.848	23.0963	21.5698	21.579	18	24.4105	24.4041	24.3645
Q99943	18	18	18	18	18	18	18	24.0772	23.9225	18	18	18	26.2463	18	26.019
Q8WY36	21.2336	18	21.0485	18	18	18	18	22.5389	22.1439	18	18	18	24.6376	24.7746	24.8576
P61254	18	18	18	18	18	18	25.7077	25.8741	25.7543	24.4234	24.6486	24.5638	24.1795	24.5225	24.4862
Q9NRA8	18	21.1697	21.3502	18	18	18	23.8576	23.3645	23.6757	18	18	18	25.9847	26.0793	25.8118
Q9Y5B0	21.1783	21.1705	20.9468	18	18	18	24.4551	24.4551	24.7129	22.2317	18	22.014	27.4551	27.4938	27.4707
Q86U70	18	18	18	18	18	18	24.7182	24.6096	18	18	18	18	25.7796	25.7312	25.4298
P83881	18	18	18	23.0451	23.133	22.7605	27.632	27.7129	27.726	24.918	25.1795	25.2133	29.6146	29.6865	29.6544
O15056	18	18	18	18	18	18	18	18	18	18	18	18	23.9933	23.9406	23.654
Q15906	18	18	18	18	18	18	18	18	18	18	18	18	24.5926	24.6595	24.1946
Q5VVQ6	18	18	18	18	18	18	23.2678	23.1852	23.4923	18	18	18	26.3528	26.2021	26.2607
Q9Y223	18	18	18	18	18	18	23.7077	23.8576	23.7695	23.4041	23.3376	23.3511	25.1565	25.141	25.2207
P62837	18	18	18	22.242	21.9938	21.9489	18	18	18	25.5926	25.4008	25.5609	28.8858	28.8887	28.8973
Q9HB40	18	18	18	18	18	18	22.5395	22.3667	18	18	18	18	18	18	18
Q9NQH7	18	18	18	18	18	18	25.2207	25.1214	25.002	23.0122	22.8841	22.7701	18	24.9043	24.7995
P28161	18	18	18	21.5528	18	21.3259	27.3325	27.2535	27.2445	25.1527	25.1174	25.1908	28.8415	28.8355	28.6964
Q9UFF9	18	18	18	18	18	18	18	18	18	18	18	18	24.5165	24.3645	24.3975
Q8TDH9	18	18	18	18	18	18	21.9419	22.1578	18	18	18	18	25.5225	25.6838	25.5609
Q96C34	18	18	18	18	18	18	18	18	18	18	18	18	18	23.4676	23.1623
Q6IQ23	18	18	18	18	18	18	18	18	18	18	18	18	23.8858	24.4984	23.9134
Q96ES6	18	18	18	18	18	18	23.7286	23.632	23.4676	18	18	18	18	18	18
Q96N11	18	18	18	18	18	18	18	18	18	18	18	18	18	18	18
Q9ULT8	23.3376	23.3239	23.3376	18	18	18	23.2205	23.417	23.2961	21.9705	22.0339	22.0426	24.3443	24.3778	24.7645
Q9H1E5	24.002	23.9584	24.0105	18	18	18	26.509	26.2114	26.2225	18	18	18	26.6998	26.8142	26.7389
O14763	18	18	18	18	18	18	24.239	23.1264	18	18	18	18	18	18	18
O14562	18	18	18	18	18	18	24.5696	24.824	24.8288	18	18	18	26.9539	27.0296	26.8741
P62314	18	18	18	18	18	18	26.4473	26.3273	26.604	24.7695	24.8481	25.0148	23.7796	24.1253	24.239
Q99728	18	18	18	18	18	18	18	18	18	18	18	18	24.7077	24.7182	24.5638
Q8IY37	18	18	18	18	18	18	23.7077	23.3239	23.094	22.3415	22.3558	22.2989	25.9539	25.965	25.7645
Q96T37	18	18	18	18	18	18	24.4984	24.48	24.5285	23.0452	22.9997	22.7298	27.4234	27.4629	27.4785
Q96L93	18	18	18	18	18	18	18	18	18	18	18	18	18	18	18
Q15528	18	18	18	18	18	18	24.002	23.7895	23.7796	18	18	18	18	18	18
Q13200	24.7129	24.604	24.6865	22.4978	22.5784	22.508	29.2376	29.2054	29.2285	26.9428	27.0084	26.9428	29.4254	29.4274	29.4214
Q9NTX5	22.062	22.2255	22.1015	18	18	18	26.8385	26.8019	26.8142	23.895	23.9406	23.8093	27.1795	27.1214	27.141
P55786	27.2354	27.2354	27.2535	23.8858	23.9043	23.8764	29.3282	29.3473	29.3153	26.965	26.9977	26.9316	30.8385	30.8309	30.8756
P29374	18	18	18	18	18	18	18	18	18	18	18	18	18	18	18
P62253	18	18	18	18	18	18	24.8093	24.7129	24.7129	18	18	18	24.7895	24.6971	24.4298
P02100	18	18	18	18	18	18	18	18	18	18	18	18	18	18	18
Q9UQR1	18	18	18	18	18	18	18	18	18	18	18	18	18	18	18
Q96ER3	25.1565	25.1984	25.1719	18	18	18	26.9202	26.8142	26.8741	24.391	24.0691	24.3511	29.3724	29.3536	29.362
Q14207	18	18	18	18	18	18	18	18	18	18	18	18	24.6595	24.2607	18
P61960	18	18	18	18	18	18	24.7796	24.6096	24.6096	22.722	18	22.1078	25.391	25.3745	25.2463
Q9Y496	18	18	18	18	18	18	24.632	24.4862	24.5754	22.3939	22.2766	22.1129	25.5983	25.5315	25.4008
Q6PJG6	23.391	23.3511	23.3778	18	18	18	24.7995	24.6918	24.7796	22.3474	22.4428	22.4016	26.5285	26.4362	26.574
Q08211	26.5359	26.5595	26.512	25.0317	25.0105	25.019	30.0217	30.0084	29.9814	28.5754	28.6355	28.6181	29.509	29.5463	29.4976
P53618	25.2961	25.3031	25.2499	23.0396	23.1398	23.0585	28.0296	27.9146	28.0296	26.9316	26.965	26.8741	28.6798	28.7227	28.6898
Q8NFD5	18	18	18	18	18	18	23.5522	23.6971	23.5638	22.4766	22.1714	22.3662	25.767	25.9293	25.9517
P49023	18	18	18	18	18	18	23.0915	22.8566	23.0014	24.2244	24.1015	24.3239	24.9539	24.945	25.002
O43390	24.7995	24.8093	24.8528	23.1667	23.0882	23.1202	29.5259	29.5296	29.5481	27.4394	27.4394	27.4073	29.2847	29.2957	29.3044
P35914	23.417	23.6209	23.417	18	18	18	27.0914	27.3239	27.1604	25.4676	25.6012	25.5812	27.341	27.2891	27.391
Q8N5B7	18	18	18	18	18	18	23.867	24.0105	23.9134	18	18	18	24.6757	24.4614	18
P07910	25.0062	24.9847	24.9361	23.3101	23.3239	23.3778	29.6233	29.7292	29.7031	27.8264	27.8564	27.8445	29.3452	29.2331	29.2308
Q9H3F6	18	18	18	18	18	18	18	18	18	18	18	18	18	18	18
Q9BQ39	21.6977	21.5032	21.5145	18	18	18	25.1055	25.1757	25.0484	23.895	23.9672	23.7389	27.2354	27.1984	27.0813
P62316	24.1174	24.141	24.002	18	18	18	28.0296	28.0505	28.0813	26.1946	26.17	26.2114	27.7708	27.7645	27.7771
P49711	18	18	18	18	18	18	18	18	18	18	18	18	22.0543	21.9456	18
Q9H4B6	18	18	18	18	18	18	18	18	18	18	18	18	25.065	23.9134	23.48
Q13352	18	18	18	18	18	18	18	18	18	18	18	18	25.2643	25.4645	25.2463
Q96GA3	18	18	18	18	18	18	23.4923	23.1151	23.5285	18	18	18	25.9716	26.0338	26.0105
Q14353	18	18	18	18	18	18	26.0401	25.945	25.705	18	18	18	29.3196	29.326	29.2869
Q7Z628	18	18	18	18	18	18	18	18	18	18	18	18	25.3239	25.217	24.895
Q8N5I9	18	18	18	18	18	18	18	18	18	18	18	18	24.7995	24.6971	24.7543
Q6ZRP7	18	18	18	18	18	18	25.5433	25.2317	25.0772	18	18	18	26.0588	26.0732	26.1565
Q9Y620	18	18	18	18	18	18	18	18	18	18	18	18	24.5285	24.7492	24.4425
Q02809	18	18	18	18	18	18	23.7796	23.6865	23.8481	18	18	18	26.3256	26.3427	26.3745
Q08209	21.9067	21.7425	21.9871	18	18	18	26.2244	26.2244	26.1115	23.976	24.0105	23.9406	25.989	25.9271	25.9584
Q8WVB3	18	18	18	18	18	18	23.654	23.4551	23.4425	18	18	18	18	18	18
Q969Z0	22.4659	22.4496	22.5414	18	18	18	26.0547	26.0233	26.0062	24.1095	24.0275	24.019	26.8385	26.8264	26.8741
O43865	23.5045	23.7895	23.8764	18	18	18	26.0254	25.9428	25.976	24.1095	24.4551	24.239	28.2979	28.2262	28.3367
P28340	23.2535	23.2821	23.2678	20.8616	20.7373	20.5684	27.3494	27.2625	27.3239	25.3578	25.3578	25.3031	28.4668	28.4433	28.4512
P50897	23.0011	23.0186	23.0782	18	18	18	26.1115	26.0935	26.0691	18	18	18	26.3477	26.3894	26.2207
O76021	21.4297	21.5656	21.5703	18	18	18	25.5754	25.6403	25.5783	23.9043	23.976	23.7695	26.673	26.7645	26.5898
Q96EE3	18	18	18	18	18	18	24.945	25.2714	24.6595	23.4923	23.5404	23.5285	26.0975	25.8142	26.2463
P28676	18	18	18	18	18	18	24.0935	23.9134	24.2021	22.088	22.0744	22.2111	24.0854	24.1642	24.1946
Q8IWZ6	18	18	18	18	18	18	18	18	18	18	18	18	18	18	18
Q9BRS8	18	18	18	18	18	18	23.0202	23.021	23.4041	18	18	18	25.965	25.8647	25.8623
O15066	18	18	18	18	18	18	24.9628	25.2678	18	18	18	18	18	18	18
Q9C0C2	22.1029	22.1692	22.2004	18	18	18	22.7299	22.7167	22.5806	21.7821	21.8736	21.7871	26.3031	26.3135	26.346
Q9UPW0	18	18	18	18	18	18	23.2354	23.1814	23.3101	18	18	18	24.217	24.4105	24.317
O43813	23.9316	23.8576	23.9495	21.2608	21.2383	21.2795	26.8973	26.9089	26.9089	25.065	25.2096	25.1604	27.3828	27.3494	27.4234
Q53GS7	22.3243	21.8352	21.6643	18	18	18	24.5522	24.1795	24.1565	18	21.5645	20.4836	25.4394	25.4676	25.2207
Q9BUT1	18	18	18	18	18	18	25.1946	25.7389	18	24.1332	23.7995	18	18	18	18
Q86U38	18	18	18	18	18	18	25.8741	25.5285	25.3239	23.2467	23.2678	23.129	26.5624	26.4378	26.4089
P62306	18	18	18	18	18	18	23.9584	24.4551	24.275	18	18	18	25.6865	26.0211	26.1234
Q8NC44	18	18	18	18	18	18	23.2821	23.7895	23.7796	18	18	18	18	18	18
Q9Y3V2	18	18	18	18	18	18	18	18	18	18	18	18	23.9672	23.5404	24.0359
Q01081	24.632	24.6153	24.4862	18	18	18	28.9512	28.8173	28.8504	25.8409	25.9043	25.8118	29.2147	29.3388	29.2825
O94819	18	18	18	18	18	18	18	18	18	18	18	18	25.5463	25.6012	25.5696
Q8NHU6	22.1948	22.3392	22.1972	18	18	18	23.2535	23.1781	23.2048	22.0408	21.9291	21.9261	27.1312	27.0914	26.9202
Q8WZ82	18	18	18	18	18	18	23.8093	22.6962	22.8002	18	18	18	18	18	18
P07339	23.1753	23.3778	23.2382	18	18	18	25.0359	24.7796	24.8093	21.5821	21.3439	21.6995	24.3307	24.6376	18
Q9Y4E1	18	18	18	18	18	18	18	18	18	18	18	18	18	18	18
O43504	18	18	18	18	18	18	18	18	18	18	18	18	18	25.0608	25.2096
Q9BRA2	30.4032	30.4823	30.4134	18	18	18	28.7195	28.9344	28.8385	24.9803	24.9716	25.1174	30.0349	29.9677	30.0608
Q9NSE4	22.4678	22.198	22.3857	18	18	18	27.7195	27.7771	27.7708	25.3745	25.4138	25.3811	28.4976	28.5165	28.5165
O94830	18	18	18	18	18	18	24.1174	23.9043	23.6757	21.7537	22.1518	22.1454	25.6757	25.6376	25.654
Q9BZZ5	24.5463	24.5344	24.5285	23.2821	23.2535	23.3239	29.1312	29.1937	29.2193	26.7129	26.6998	26.7895	29.203	29.1386	29.2714
O60563	22.0422	22.1875	22.1068	18	18	18	24.4862	24.5696	24.558	22.4286	22.5403	22.4814	26.1757	26.2002	26.1757
O95229	18	18	18	18	18	18	22.1638	22.3997	22.2496	18	18	18	25.8142	25.8166	25.7466
O95425	18	18	18	18	18	18	18	18	18	18	18	18	23.5754	23.417	23.48
P02042	18	18	18	18	18	18	27.9202	18	26.7771	18	23.6649	23.5869	18	18	18
Q68E01	23.5404	23.4676	23.4923	21.3719	20.7803	20.0677	26.7895	26.7518	26.673	24.632	24.7895	24.7695	27.8203	27.7129	27.8264
Q9P003	18	18	18	18	18	18	27.9595	27.9869	27.8504	18	18	18	27.4394	27.4473	27.6798
Q96SB8	22.7868	22.6912	22.7611	18	18	18	25.4831	25.5075	25.5725	23.5285	23.6757	23.6096	25.6622	25.6971	25.5725
O43633	18	18	18	18	18	18	18	22.1275	21.4903	18	18	18	18	18	18
P49207	25.7338	25.8019	25.7569	23.2678	23.2961	23.1559	29.1312	29.0686	29.114	25.9202	26.0211	26.0211	30.4433	30.4823	30.5481
Q9BSV6	18	18	18	18	18	18	22.9833	22.8857	22.9083	18	18	18	18	18	18
Q9H1P3	18	18	18	18	18	18	24.4862	24.1946	24.275	18	18	18	24.7846	25.0401	24.6595
Q15942	21.2047	18	21.6024	18	18	18	27.1795	27.2262	27.1795	24.0608	24.2678	24.3376	28.1652	28.203	28.217
Q9UNF0	21.9371	22.0181	21.8824	21.6614	21.7413	18	27.2077	27.217	27.1984	24.9803	25.0772	25.0443	25.2856	25.275	25.1681
Q14444	18	18	18	18	18	18	26.9089	26.8858	26.7645	23.7182	23.7594	23.4041	27.9316	27.9539	27.9595
P04843	23.7895	23.7695	23.7492	21.5413	21.2465	21.3828	27.0401	26.9316	26.9539	24.9225	25.002	24.9316	29.1507	29.099	29.0453
P63010	24.2244	24.1946	24.2096	22.6886	22.7185	22.6998	28.003	27.9089	27.9595	26.9869	26.9428	26.9977	27.7389	27.6595	27.7325
Q8IYS2	18	18	18	18	18	18	23.5404	23.4676	23.5522	18	18	18	18	18	18
Q9BV20	18	18	18	18	18	18	26.4536	26.4282	26.4457	23.4298	23.632	23.5869	27.4785	27.5165	27.611
P19784	18	18	18	18	18	18	26.2714	26.204	26.1946	24.558	24.5105	24.4234	27.9146	27.9031	27.9202
Q9HAU0	18	18	18	18	18	18	25.8142	26.0588	26.0793	24.2821	23.8191	18	24.6264	24.604	24.5812
P05543	18	18	18	18	18	18	18	18	18	18	18	18	25.7364	25.6595	25.7234
Q9BVG4	18	18	18	18	18	18	25.9089	25.8528	25.8927	23.4923	23.48	23.48	25.8552	25.9338	25.7389
O43768	18	18	18	18	18	18	23.8385	23.6865	18	23.7995	23.8093	23.9043	18	18	18
Q8NB46	18	18	18	18	18	18	18	18	18	18	18	18	23.3778	18	23.391
P17028	18	18	18	18	18	18	23.5983	23.0038	23.2961	18	18	18	25.1871	25.4073	25.3273
P58107	22.3612	18	22.1881	18	18	18	25.3545	25.1095	25.2678	23.3239	23.3376	23.391	26.6181	26.7895	26.6595
O00291	18	21.7254	21.8179	18	18	18	24.0772	24.1332	24.3101	23.2462	23.2314	23.1311	25.1984	25.0732	25.1253
P11142	27.5014	27.524	27.5315	24.3443	24.2821	24.3307	30.341	30.362	30.341	28.3494	28.3662	28.3066	29.1435	29.1239	29.196
Q9NX05	18	18	18	18	18	18	18	18	18	18	18	18	24.2096	24.0854	24.1332
P04179	18	18	18	21.6995	21.6723	21.6842	26.7518	26.8623	26.8019	24.8191	25.1174	24.976	26.8019	26.7895	26.6865
Q6PJI9	18	18	18	18	18	18	18	18	18	18	18	18	25.1795	25.1214	24.9672
P42126	23.189	23.168	23.1621	22.4615	22.3265	22.3185	27.2354	27.3066	27.2625	24.9316	24.9134	24.9977	27.0296	27.0608	27.0711
Q9Y2K5	18	18	18	18	18	18	18	18	18	18	18	18	25.1253	25.1253	24.9847
O60832	18	18	18	18	18	18	26.2926	26.3135	26.1719	24.6918	24.7492	24.5696	26.9539	26.9428	26.9539
O14730	18	18	18	18	18	18	23.3376	18	23.0193	18	18	18	24.9933	24.7492	24.9271
Q6DKI1	18	18	18	18	18	18	23.7182	23.8093	23.7995	21.307	21.3841	18	25.5433	25.7364	25.7466
O00400	18	18	18	18	18	18	23.1709	23.3778	23.2535	18	18	18	24.3307	24.4862	24.5463
Q8N4T8	18	18	18	18	18	18	23.5983	23.4676	23.4923	21.2101	21.3313	18	24.7389	24.8858	24.7746
Q92890	18	18	18	18	18	18	25.5955	25.417	25.2856	23.417	23.7594	23.6431	26.4908	26.3795	26.4202
Q96GD4	18	18	18	18	18	18	24.3101	24.1565	24.2607	18	18	18	26.4984	26.6595	26.5448
A8CG34	18	18	18	18	18	18	18	18	18	18	18	18	23.8858	23.8576	23.8858
P02795	18	18	18	18	18	18	18	18	18	18	18	18	23.8385	18	24.1015
Q96SY0	22.473	22.392	22.4366	18	18	18	24.7182	24.8623	24.8764	22.1206	18	22.3271	26.6595	26.5255	26.5898
Q9Y6M9	18	18	18	18	18	18	18	18	18	18	18	18	25.5696	25.7569	25.8118
A1L0T0	18	18	18	18	18	18	26.0317	25.8288	25.8623	22.8756	23.013	22.991	25.8904	25.9977	25.9406
Q05397	22.5015	22.5233	22.8369	18	18	18	25.0359	24.976	25.0062	24.3101	24.3778	24.5105	29.158	29.3109	29.267
Q13107	18	18	18	18	18	18	23.5754	23.4298	23.48	22.1221	22.5447	21.7297	25.705	25.6486	25.6649
Q6YN16	24.3645	24.4234	24.4984	18	18	18	27.9869	27.9031	27.9202	24.3645	24.417	24.3031	29.1483	29.1532	29.1435
Q8WTW3	22.7759	22.8807	22.6827	18	18	18	26.4598	26.4394	26.5898	22.1626	21.9595	22.1281	26.1253	25.9977	25.9383
Q92574	18	18	18	18	18	18	18	18	18	18	18	18	24.1015	24.0526	23.7286
Q9UBX3	18	18	18	18	18	18	26.4266	26.4645	26.4923	21.6485	21.5849	21.7885	24.9043	24.9977	24.9803
Q9BYC9	18	18	18	18	18	18	24.002	23.7796	23.895	18	18	18	26.002	26.0041	26.0275
[truncated: 3,984 more rows]

## Sheet: FigS6a
Probe	7		8		9		10
c [nM]	Preincubation time		Preincubation time		Preincubation time		Preincubation time
	5min		5min		5min		5min
1000	6.16147e+06	5.81245e+06	6.10165e+06	7.04683e+06	5.6774e+06	6.04064e+06	5.85669e+06	7.254e+06
333.333	7.3807e+06	6.94091e+06	1.05822e+07	1.33333e+07	6.29548e+06	7.04687e+06	6.05669e+06	8.75617e+06
111.111	8.15713e+06	9581642	1.46943e+07	1.79649e+07	8.24667e+06	6881642	1.14943e+07	9.36491e+06
37.037	1.0612e+07	1.13728e+07	1.82822e+07	1.56333e+07	8.00579e+06	9.39001e+06	1.1763e+07	1.58214e+07
12.3457	1.4821e+07	1.33953e+07	1.53851e+07	1.83953e+07	1.20517e+07	1.47145e+07	1.3575e+07	1.57839e+07
4.11523	1.4821e+07	1.73953e+07	1.78113e+07	1.6953e+07	1.52431e+07	1.3961e+07	1.8575e+07	1.63839e+07
1.37174	1.79508e+07	1.47078e+07	1.74194e+07	1.82361e+07	1.42431e+07	1.6961e+07	1.88454e+07	16665705
0.457247	1.8082e+07	1.69699e+07	1.68031e+07	1.78232e+07	1.69949e+07	1.60934e+07	1.60692e+07	1.95253e+07
0.152416	1.80034e+07	1.72806e+07	1.86718e+07	1.6153e+07	1.72813e+07	1.6185e+07	1.80692e+07	1.65402e+07
0.0508053	17463356	18230654	1.76698e+07	1.65829e+07	1.6736e+07	1.76828e+07	1.79358e+07	1.68275e+07
IC50 [nM]	30.3±11.2		388.3±149.1		18.3±4.7		71.2±14.6

## Sheet: FigS6b
Probe	7		8		9		10		Probe	11			12		13		14		15
c [nM]	Preincubation time								c [nM]	Preincubation time		c [nM]	Preincubation time
	5min		5min		5min		5min			5min			5min		5min		5min		5min
1000	8.99509e+06	1.09858e+07	1.59497e+07	1.82054e+07	1.0178e+07	1.00351e+07	1.35088e+07	1.70351e+07	100	9764224	10410521	200	8961591	10335663	9842364	10212292	11397526	10980122	9407120	10285727
333.333	1.28864e+07	10391045	1.89137e+07	2.14716e+07	1.08497e+07	9.1241e+06	1.74839e+07	21781045	33.33	11186521	12899908	66.67	11420954	10332014	11279754	12242656	8873576	10847864	10663846	8950673
111.111	1.65966e+07	19522334	20659841	1.94716e+07	1.09207e+07	12781045	2.24138e+07	19922334	11.11	12451604	11112732	22.22	10961356	10098859	14140001	13754725	9740033	12862366	11204582	10023191
37.037	2.09137e+07	1.91996e+07	1.9956e+07	2.1574e+07	1.84138e+07	14922334	2.0677e+07	2.2285e+07	3.7	14169886	14814130	7.41	12460514	11901003	17252810	18440620	12296924	11312614	12824568	14380552
12.3457	1.9256e+07	2.28794e+07	1.96383e+07	2.03752e+07	2.00786e+07	1.74596e+07	2.25652e+07	2.10778e+07	1.23	17687798	17909294	2.47	13322281	15272059	17670404	19129104	10610176	13108001	16432925	17257023
4.11523	1.88367e+07	2.2081e+07	1.98516e+07	2.13884e+07	1.85652e+07	20081867	2.04379e+07	2.35042e+07	0.41	18471586	20924394	0.82	18571616	19080068	21481196	18316108	15842281	17779446	18205072	19702920
1.37174	2.01787e+07	2.23884e+07	20019132	2.19631e+07	1.95391e+07	2.19476e+07	1.95222e+07	2.31828e+07	0.14	18827807	21330342	0.27	18782780	21320431	18897684	20251526	19841834	22105126	19149712	22657412
0.457247	2.08533e+07	2.21849e+07	2.03551e+07	2.16544e+07	1.87093e+07	2.11828e+07	2.22684e+07	2.0708e+07	0.05	19286908	20072568	0.09	19287089	20058726	20324166	19228308	19238052	20957396	20292645	19677020
0.152416	2.07705e+07	2.16544e+07	1.98551e+07	2.26544e+07	1.96616e+07	2.09172e+07	1.99273e+07	2.1646e+07	IC50 [nM]	2.8±0.7		IC50 [nM]	2.2±0.4		20.0±6.1		1.0±0.2		4.5±1.1
0.0508053	1.97705e+07	2.26544e+07	2.07705e+07	2.15217e+07	2.09762e+07	2.18646e+07	2.09966e+07	2.35637e+07
IC50 [nM]	170.3±40.6		N/D		50.1±12.6		N/D

[truncated: 6 more sheets: FigS7a, FigS7e, FigS8, FigS9, FigS16b, FigS16c]
